# Supplementary material for: Muskelin is a substrate adaptor of the highly regulated Drosophila embryonic CTLH E3 ligase
Source: EMBO Rep. 2025 Feb 20;26(6):1647–69. doi: 10.1038/s44319-025-00397-6 (PMC11933467; doi:10.1038/s44319-025-00397-6)
Supplement: Supplementary file 1 — Dataset EV1 [file 44319_2025_397_MOESM1_ESM.xlsx]

## Sheet: Dataset EV1
Dataset EV1. Houki immunoprecipitation from ME31B-GFP 0-1hour embryos mass spectrometry.
Protein FDR Confidence: Combined	Master	Accession	Description	fold change Houki/IgG	p value	CTLH component	Present in Musk IP	Present in ME31B IP	Present in Cup IP	Present in Musk IP from RanBPM KD	Notes
High	Master Protein	Q9VLT7	IP17351p OS=Drosophila melanogaster OX=7227 GN=RpL36A PE=1 SV=2	20037	0.014898	FALSE	N/A	N/A	N/A	N/A	Ribosome
Medium	Master Protein	Q8MSU4	Symplekin OS=Drosophila melanogaster OX=7227 GN=Sym PE=1 SV=1	7074.49	4.46835e-05	FALSE	FALSE	FALSE	FALSE	TRUE	RNA binding protein
High	Master Protein	A0A0B4KFL0	Ran-binding protein M, isoform F OS=Drosophila melanogaster OX=7227 GN=RanBPM PE=1 SV=1	4721.08	0.00302562	RanBPM	TRUE	TRUE	TRUE	N/A	CTLH complex
High	Master Protein	Q9W2N5	GH10162p OS=Drosophila melanogaster OX=7227 GN=Sou PE=1 SV=1	4578.21	0.00426318	Souji	TRUE	TRUE	TRUE	TRUE	CTLH complex
High	Master Protein	Q4Z8K6	Ran-binding proteins 9/10 homolog OS=Drosophila melanogaster OX=7227 GN=RanBPM PE=1 SV=1	2385.4	8.4308e-06	RanBPM	TRUE	TRUE	TRUE	N/A	CTLH complex
High	Master Protein	M9PH59	Ribosomal protein L37 OS=Drosophila melanogaster OX=7227 GN=RpL37a PE=2 SV=1	580.119	0.029325	FALSE	N/A	N/A	N/A	N/A	Ribosome
High	Master Protein	M9MS20	Jonah 74E OS=Drosophila melanogaster OX=7227 GN=Jon74E PE=3 SV=2	572.919	0.0168123	FALSE	FALSE	FALSE	FALSE	FALSE
High	Master Protein	Q9XZF0	Protein yippee OS=Drosophila melanogaster OX=7227 GN=Yippee PE=1 SV=1	490.324	5.51041e-06	Yippee	FALSE	FALSE	FALSE	FALSE	CTLH complex?
High	Master Protein	Q9VMC6	GH06693p OS=Drosophila melanogaster OX=7227 GN=152078_at PE=1 SV=1	366.427	0.0373098	FALSE	FALSE	FALSE	FALSE	TRUE
High	Master Protein	Q9W499	60S ribosomal protein L35 OS=Drosophila melanogaster OX=7227 GN=RpL35 PE=1 SV=2	257.318	0.0478425	FALSE	N/A	N/A	N/A	N/A	Ribosome
Medium	Master Protein	Q9VBL6	Accessory gland-specific peptide 57Da OS=Drosophila melanogaster OX=7227 GN=Mst57Da PE=2 SV=1	249.024	3.17157e-06	FALSE	FALSE	FALSE	FALSE	FALSE
High	Master Protein	Q9VP06	GDP-Man:Man(3)GlcNAc(2)-PP-Dol alpha-1,2-mannosyltransferase OS=Drosophila melanogaster OX=7227 GN=Alg11 PE=1 SV=2	199.575	0.0449557	FALSE	FALSE	FALSE	FALSE	TRUE
High	Master Protein	Q7KTK9	Dihydrolipoyllysine-residue acetyltransferase OS=Drosophila melanogaster OX=7227 GN=muc PE=1 SV=1	191.129	0.0321635	FALSE	TRUE	FALSE	FALSE	FALSE	Pyruvate dehydrogenase
High	Master Protein	Q9VTH2	FI22313p1 OS=Drosophila melanogaster OX=7227 GN=CG18490 PE=2 SV=2	179.315	1.05751e-05	FALSE	FALSE	FALSE	FALSE	FALSE
High	Master Protein	Q9VWS1	LD25271p OS=Drosophila melanogaster OX=7227 GN=Hou PE=1 SV=1	168.017	0.00114793	Houki	TRUE	TRUE	TRUE	TRUE	CTLH complex
High	Master Protein	Q8MSB1	E3 ubiquitin-protein transferase MAEA OS=Drosophila melanogaster OX=7227 GN=Kaz PE=1 SV=1	147.875	0.00045997	Kaz	TRUE	TRUE	FALSE	TRUE	CTLH complex
High	Master Protein	Q9V3A4	Protein catecholamines up OS=Drosophila melanogaster OX=7227 GN=Catsup PE=2 SV=1	147.183	0.000220086	FALSE	FALSE	FALSE	FALSE	TRUE
High	Master Protein	Q9VHR5	Uncharacterized protein OS=Drosophila melanogaster OX=7227 GN=Dmel\CG9684 PE=1 SV=2	116.498	0.0253048	FALSE	TRUE	FALSE	FALSE	TRUE	piRNA pathway
High	Master Protein	P19889	60S acidic ribosomal protein P0 OS=Drosophila melanogaster OX=7227 GN=RpLP0 PE=1 SV=1	115.675	0.038588	FALSE	N/A	N/A	N/A	N/A	Ribosome
High	Master Protein	Q9VEH0	Aluminum tubes, isoform A OS=Drosophila melanogaster OX=7227 GN=alt PE=1 SV=1	114.181	4.00501e-07	FALSE	TRUE	FALSE	FALSE	FALSE	Ribosome binding protein ortholog
High	Master Protein	Q05856	Small nuclear ribonucleoprotein-associated protein B OS=Drosophila melanogaster OX=7227 GN=SmB PE=1 SV=1	112.443	4.49522e-05	FALSE	FALSE	FALSE	FALSE	FALSE
High	Master Protein	F3YDF1	ATP-dependent zinc metalloprotease YME1L OS=Drosophila melanogaster OX=7227 GN=YME1L PE=2 SV=1	111.86	0.0400424	FALSE	FALSE	FALSE	FALSE	TRUE
High	Master Protein	Q9VPE2	NADH dehydrogenase (Ubiquinone) 39 kDa subunit, isoform A OS=Drosophila melanogaster OX=7227 GN=ND-39 PE=1 SV=1	99.2558	3.97059e-06	FALSE	FALSE	FALSE	FALSE	TRUE
High	Master Protein	Q8MQK4	Uridine kinase OS=Drosophila melanogaster OX=7227 GN=l(2)k01209 PE=1 SV=1	96.3055	0.0478841	FALSE	FALSE	FALSE	FALSE	FALSE
Medium	Master Protein	Q9VSK6	Uncharacterized protein, isoform C OS=Drosophila melanogaster OX=7227 GN=CG6915 PE=4 SV=2	95.3872	0.00224743	FALSE	FALSE	FALSE	FALSE	FALSE
High	Master Protein	A0A126GUM4	Ran-binding protein M, isoform G OS=Drosophila melanogaster OX=7227 GN=RanBPM PE=1 SV=1	86.0459	4.96639e-05	RanBPM	TRUE	TRUE	TRUE	N/A	CTLH complex
High	Master Protein	Q960Y8	Aluminum tubes, isoform G OS=Drosophila melanogaster OX=7227 GN=alt PE=1 SV=1	81.7173	0.000111853	FALSE	FALSE	FALSE	FALSE	TRUE
High	Master Protein	Q9W2S1	FI17817p1 OS=Drosophila melanogaster OX=7227 GN=Tango5 PE=1 SV=1	67.0819	0.000789763	FALSE	FALSE	FALSE	FALSE	TRUE
High	Master Protein	Q23972	Protein Smaug OS=Drosophila melanogaster OX=7227 GN=smg PE=1 SV=2	63.2453	1.27219e-05	FALSE	TRUE	TRUE	TRUE	TRUE	Known interactor
High	Master Protein	P00408	Cytochrome c oxidase subunit 2 OS=Drosophila melanogaster OX=7227 GN=mt:CoII PE=3 SV=1	61.2729	0.00111174	FALSE	FALSE	FALSE	FALSE	FALSE
High	Master Protein	A1ZBE9	Methionine--tRNA ligase, cytoplasmic OS=Drosophila melanogaster OX=7227 GN=MetRS PE=1 SV=1	59.3093	4.62162e-05	FALSE	FALSE	FALSE	FALSE	TRUE
High	Master Protein	Q9V426	LD07162p OS=Drosophila melanogaster OX=7227 GN=vig PE=1 SV=1	49.6271	0.00543841	FALSE	FALSE	FALSE	FALSE	TRUE
High	Master Protein	P35600	Replication factor C subunit 1 OS=Drosophila melanogaster OX=7227 GN=Gnf1 PE=1 SV=2	47.6669	0.000284781	FALSE	TRUE	FALSE	FALSE	TRUE	DNA replication factor
High	Master Protein	Q24478	Centrosome-associated zinc finger protein CP190 OS=Drosophila melanogaster OX=7227 GN=Cp190 PE=1 SV=2	41.8942	2.89872e-06	FALSE	FALSE	FALSE	FALSE	FALSE
High	Master Protein	Q9VP27	Golgi complex-localized glycoprotein 1, isoform A OS=Drosophila melanogaster OX=7227 GN=Glg1 PE=1 SV=2	41.6125	0.000142659	FALSE	FALSE	FALSE	FALSE	FALSE
High	Master Protein	Q9VIW7	RNA-splicing ligase RtcB homolog OS=Drosophila melanogaster OX=7227 GN=RtcB PE=2 SV=1	40.1195	2.2346e-06	FALSE	FALSE	FALSE	FALSE	TRUE
Medium	Master Protein	A4V2B8	Casein kinase IIalpha, isoform C OS=Drosophila melanogaster OX=7227 GN=CkIIalpha PE=1 SV=1	38.2809	0.000177209	FALSE	FALSE	TRUE	FALSE	TRUE
High	Master Protein	Q9U915	Adenylate kinase OS=Drosophila melanogaster OX=7227 GN=Adk2 PE=1 SV=1	37.3507	0.000437533	FALSE	FALSE	FALSE	FALSE	TRUE
High	Master Protein	A8JUU1	Secretory 16, isoform E OS=Drosophila melanogaster OX=7227 GN=Sec16 PE=1 SV=1	32.4046	8.76134e-05	FALSE	TRUE	FALSE	FALSE	FALSE	Endoplasmic reticulum exit site
High	Master Protein	E2QD63	Hsc/Hsp70-interacting protein related, isoform B OS=Drosophila melanogaster OX=7227 GN=HIP-R PE=4 SV=1	28.1276	0.00241718	FALSE	FALSE	FALSE	FALSE	FALSE
High	Master Protein	Q9VBK9	Uncharacterized protein OS=Drosophila melanogaster OX=7227 GN=Dmel\CG5913 PE=1 SV=1	26.5181	0.000551496	FALSE	FALSE	FALSE	FALSE	TRUE
High	Master Protein	P04359	60S ribosomal protein L32 OS=Drosophila melanogaster OX=7227 GN=RpL32 PE=1 SV=3	15.3443	0.0147797	FALSE	N/A	N/A	N/A	N/A	Ribosome
High	Master Protein	Q9VBN5	60S ribosomal protein L27 OS=Drosophila melanogaster OX=7227 GN=RpL27 PE=1 SV=1	15.1885	0.0365705	FALSE	N/A	N/A	N/A	N/A	Ribosome
High	Master Protein	Q7K0L4	WD repeat-containing protein 26 homolog OS=Drosophila melanogaster OX=7227 GN=CG7611 PE=1 SV=1	9.78633	0.0024978	CG7611	FALSE	FALSE	FALSE	FALSE	CTLH complex
High	Master Protein	X2JFG0	Aspartate carbamoyltransferase OS=Drosophila melanogaster OX=7227 GN=r PE=1 SV=1	9.49708	0.00926451	FALSE	FALSE	FALSE	FALSE	TRUE
High	Master Protein	Q9V9W2	60S ribosomal protein L6 OS=Drosophila melanogaster OX=7227 GN=RpL6 PE=1 SV=1	9.02756	0.0250534	FALSE	N/A	N/A	N/A	N/A	Ribosome
High	Master Protein	O17445	60S ribosomal protein L15 OS=Drosophila melanogaster OX=7227 GN=RpL15 PE=1 SV=1	9.01114	0.0547089	FALSE	N/A	N/A	N/A	N/A	Ribosome
High	Master Protein	X2J5G6	Ribosomal protein L7, isoform B OS=Drosophila melanogaster OX=7227 GN=RpL7 PE=3 SV=1	8.36184	0.00426522	FALSE	N/A	N/A	N/A	N/A	Ribosome
High	Master Protein	X2JIQ5	60S ribosomal protein L17 OS=Drosophila melanogaster OX=7227 GN=RpL17 PE=3 SV=1	8.01079	0.011821	FALSE	N/A	N/A	N/A	N/A	Ribosome
High	Master Protein	P36241	60S ribosomal protein L19 OS=Drosophila melanogaster OX=7227 GN=RpL19 PE=1 SV=2	7.62379	0.0144342	FALSE	N/A	N/A	N/A	N/A	Ribosome
High	Master Protein	Q9VTP4	60S ribosomal protein L10a-2 OS=Drosophila melanogaster OX=7227 GN=RpL10Ab PE=1 SV=2	6.81218	0.0140942	FALSE	N/A	N/A	N/A	N/A	Ribosome
High	Master Protein	M9MRC9	60S ribosomal protein L27a OS=Drosophila melanogaster OX=7227 GN=RpL27A PE=2 SV=1	6.52348	0.0131931	FALSE	N/A	N/A	N/A	N/A	Ribosome
High	Master Protein	X2JCS6	60S ribosomal protein L7a OS=Drosophila melanogaster OX=7227 GN=RpL7A PE=3 SV=1	6.06241	0.00439921	FALSE	N/A	N/A	N/A	N/A	Ribosome
High	Master Protein	Q9VJ19	60S ribosomal protein L30 OS=Drosophila melanogaster OX=7227 GN=RpL30 PE=1 SV=1	5.81945	0.0101779	FALSE	N/A	N/A	N/A	N/A	Ribosome
High	Master Protein	P23128	ATP-dependent RNA helicase me31b OS=Drosophila melanogaster OX=7227 GN=me31B PE=1 SV=3	5.80301	0.00189618	ME31B	TRUE	TRUE	TRUE	TRUE	Target
High	Master Protein	P46222	60S ribosomal protein L11 OS=Drosophila melanogaster OX=7227 GN=RpL11 PE=1 SV=2	5.72674	0.0471388	FALSE	N/A	N/A	N/A	N/A	Ribosome
High	Master Protein	Q9VS34	60S ribosomal protein L18 OS=Drosophila melanogaster OX=7227 GN=RpL18 PE=1 SV=1	5.47755	0.0109447	FALSE	N/A	N/A	N/A	N/A	Ribosome
High	Master Protein	Q8T4G5	SD01613p OS=Drosophila melanogaster OX=7227 GN=Afg3l2 PE=1 SV=1	5.32595	0.020218	FALSE	FALSE	FALSE	FALSE	TRUE
High	Master Protein	X2JE06	GEO07624p1 OS=Drosophila melanogaster OX=7227 GN=RpL24 PE=1 SV=1	5.31989	0.0339515	FALSE	N/A	N/A	N/A	N/A	Ribosome
High	Master Protein	Q0E9A5	FI21269p1 OS=Drosophila melanogaster OX=7227 GN=muskelin PE=2 SV=1	5.16692	0.0281981	Muskelin	TRUE	TRUE	TRUE	TRUE	CTLH complex
High	Master Protein	Q9VMA3	Protein cup OS=Drosophila melanogaster OX=7227 GN=cup PE=1 SV=3	5.11639	0.0013419	Cup	TRUE	TRUE	TRUE	TRUE	Target
High	Master Protein	P41042	40S ribosomal protein S4 OS=Drosophila melanogaster OX=7227 GN=RpS4 PE=1 SV=2	4.56536	0.0366337	FALSE	N/A	N/A	N/A	N/A	Ribosome
High	Master Protein	Q9VHE5	60S ribosomal protein L34 OS=Drosophila melanogaster OX=7227 GN=RpL34b PE=1 SV=1	4.44163	0.0218082	FALSE	N/A	N/A	N/A	N/A	Ribosome
High	Master Protein	P50882	60S ribosomal protein L9 OS=Drosophila melanogaster OX=7227 GN=RpL9 PE=1 SV=2	4.42101	0.0249818	FALSE	N/A	N/A	N/A	N/A	Ribosome
High	Master Protein	O16797	60S ribosomal protein L3 OS=Drosophila melanogaster OX=7227 GN=RpL3 PE=1 SV=3	4.41427	0.00259835	FALSE	N/A	N/A	N/A	N/A	Ribosome
High	Master Protein	A8DZ29	Eukaryotic translation initiation factor 4G1, isoform B OS=Drosophila melanogaster OX=7227 GN=eIF4G1 PE=1 SV=1	4.19806	0.000450507	eIF4G1	TRUE	FALSE	TRUE	TRUE	(Target)
High	Master Protein	M9PBL3	HSP 82 OS=Drosophila melanogaster OX=7227 GN=Hsp83 PE=3 SV=1	3.99594	0.0178162	FALSE	TRUE	FALSE	TRUE	TRUE	Molecular chaperone
High	Master Protein	P55841	60S ribosomal protein L14 OS=Drosophila melanogaster OX=7227 GN=RpL14 PE=1 SV=1	3.84261	0.009437	FALSE	N/A	N/A	N/A	N/A	Ribosome
High	Master Protein	Q7KR04	40S ribosomal protein S15Ab OS=Drosophila melanogaster OX=7227 GN=RpS15Ab PE=2 SV=3	3.76553	0.0282557	FALSE	N/A	N/A	N/A	N/A	Ribosome
High	Master Protein	P50887	60S ribosomal protein L22 OS=Drosophila melanogaster OX=7227 GN=RpL22 PE=1 SV=2	3.63507	0.0318892	FALSE	N/A	N/A	N/A	N/A	Ribosome
High	Master Protein	P41126	60S ribosomal protein L13 OS=Drosophila melanogaster OX=7227 GN=RpL13 PE=1 SV=1	3.62204	0.0148797	FALSE	N/A	N/A	N/A	N/A	Ribosome
High	Master Protein	Q9W5R8	60S ribosomal protein L5 OS=Drosophila melanogaster OX=7227 GN=RpL5 PE=1 SV=2	3.22	0.014141	FALSE	N/A	N/A	N/A	N/A	Ribosome
High	Master Protein	P29327	40S ribosomal protein S6 OS=Drosophila melanogaster OX=7227 GN=RpS6 PE=1 SV=1	3.18603	0.0429041	FALSE	N/A	N/A	N/A	N/A	Ribosome
High	Master Protein	Q9W229	40S ribosomal protein S24 OS=Drosophila melanogaster OX=7227 GN=RpS24 PE=1 SV=1	3.18233	0.0595975	FALSE	N/A	N/A	N/A	N/A	Ribosome
High	Master Protein	Q9W0A8	FI01658p OS=Drosophila melanogaster OX=7227 GN=RpL23A PE=1 SV=1	3.1756	0.0307389	FALSE	N/A	N/A	N/A	N/A	Ribosome
High	Master Protein	Q9W1B9	60S ribosomal protein L12 OS=Drosophila melanogaster OX=7227 GN=RpL12 PE=1 SV=1	3.14336	0.0532852	FALSE	N/A	N/A	N/A	N/A	Ribosome
High	Master Protein	Q9VZS5	60S ribosomal protein L28 OS=Drosophila melanogaster OX=7227 GN=RpL28 PE=1 SV=1	3.1046	0.0222839	FALSE	N/A	N/A	N/A	N/A	Ribosome
High	Master Protein	P55830	40S ribosomal protein S3a OS=Drosophila melanogaster OX=7227 GN=RpS3A PE=1 SV=4	3.07179	0.0466135	FALSE	N/A	N/A	N/A	N/A	Ribosome
High	Master Protein	C0HKA1	40S ribosomal protein S14b OS=Drosophila melanogaster OX=7227 GN=RpS14b PE=2 SV=1	2.9844	0.0412101	FALSE	N/A	N/A	N/A	N/A	Ribosome
High	Master Protein	M9PFF9	Trailer hitch, isoform D OS=Drosophila melanogaster OX=7227 GN=tral PE=1 SV=1	2.86094	0.00135983	TRAL	TRUE	TRUE	TRUE	FALSE	Target
High	Master Protein	Q9W5N2	60S ribosomal protein L38 OS=Drosophila melanogaster OX=7227 GN=RpL38 PE=1 SV=1	2.67748	0.0423392	FALSE	N/A	N/A	N/A	N/A	Ribosome
High	Master Protein	Q9W1H8	GH13256p OS=Drosophila melanogaster OX=7227 GN=Mtpbeta PE=1 SV=1	2.65153	0.00505999	FALSE	FALSE	FALSE	FALSE	TRUE
High	Master Protein	Q9W403	LD24968p OS=Drosophila melanogaster OX=7227 GN=Dmel\CG3847 PE=2 SV=1	2.62728	0.0424701	FALSE	FALSE	FALSE	FALSE	TRUE
High	Master Protein	Q9VN21	LD30155p OS=Drosophila melanogaster OX=7227 GN=lost PE=1 SV=1	2.60123	0.0257105	FALSE	TRUE	TRUE	TRUE	TRUE	RNA binding protein
High	Master Protein	P13008	40S ribosomal protein S26 OS=Drosophila melanogaster OX=7227 GN=RpS26 PE=1 SV=1	2.37498	0.044417	FALSE	N/A	N/A	N/A	N/A	Ribosome
High	Master Protein	M9PB84	40S ribosomal protein S2 OS=Drosophila melanogaster OX=7227 GN=RpS2 PE=3 SV=1	2.35471	0.0445268	FALSE	N/A	N/A	N/A	N/A	Ribosome
High	Master Protein	Q9VFC8	Glycogen [starch] synthase OS=Drosophila melanogaster OX=7227 GN=GlyS PE=1 SV=2	2.317	0.0387319	FALSE	FALSE	TRUE	FALSE	TRUE	Glycogen synthase
High	Master Protein	Q9V5P6	H/ACA ribonucleoprotein complex subunit 3 OS=Drosophila melanogaster OX=7227 GN=CG7637 PE=2 SV=1	2.04491	0.0234356	FALSE	FALSE	TRUE	FALSE	TRUE	Ribosome biogenesis
High	Master Protein	Q9V9M7	60S ribosomal protein L21 OS=Drosophila melanogaster OX=7227 GN=RpL21 PE=1 SV=1	1.98915	0.0351427	FALSE	N/A	N/A	N/A	N/A	Ribosome
High	Master Protein	Q9VAW5	La-related protein 1 OS=Drosophila melanogaster OX=7227 GN=larp PE=1 SV=5	1.53218	0.0243329	FALSE	TRUE	FALSE	TRUE	TRUE	PABP interactor
High	Master Protein	P07909	Heterogeneous nuclear ribonucleoprotein A1 OS=Drosophila melanogaster OX=7227 GN=Hrb98DE PE=2 SV=1	0.653805	0.0296511	FALSE	FALSE	TRUE	FALSE	TRUE	RNA binding protein
High	Master Protein	Q9VK27	alpha-1,2-Mannosidase OS=Drosophila melanogaster OX=7227 GN=Edem2 PE=1 SV=2	0.482236	0.0569115	FALSE	FALSE	FALSE	FALSE	FALSE
High	Master Protein	Q6NPA6	Par-1, isoform L OS=Drosophila melanogaster OX=7227 GN=par-1 PE=1 SV=1	0.480554	0.00445106	FALSE	FALSE	TRUE	FALSE	FALSE	Kinase
High	Master Protein	Q7KN85	ATP-citrate synthase OS=Drosophila melanogaster OX=7227 GN=ATPCL PE=1 SV=1	0.421566	0.0410354	FALSE	FALSE	FALSE	FALSE	TRUE
Medium	Master Protein	Q7KT60	Uncharacterized protein OS=Drosophila melanogaster OX=7227 GN=anon-WO03042407.98 PE=4 SV=2	0.33728	0.0343034	FALSE	FALSE	FALSE	FALSE	FALSE
High	Master Protein	Q9W4C1	IP13321p OS=Drosophila melanogaster OX=7227 GN=Dmel\CG15784 PE=1 SV=1	0.0869335	0.0358933	FALSE	FALSE	FALSE	FALSE	FALSE
High	Master Protein	Q4V4D1	IP10846p OS=Drosophila melanogaster OX=7227 GN=Dmel\CG18765 PE=2 SV=1	0.0190385	0.000844232	FALSE	FALSE	FALSE	FALSE	FALSE
High	Master Protein	Q8I0S9	Methylcrotonoyl-CoA carboxylase 1, isoform B OS=Drosophila melanogaster OX=7227 GN=Mccc1 PE=1 SV=1	0.00477341	0.0402554	FALSE	FALSE	FALSE	FALSE	FALSE

## Sheet: Dataset EV1 Legend
Dataset EV1. Houki immunoprecipitation from ME31B-GFP 0-1hour embryos mass spectrometry from this study. Significantly enriched proteins from the Houki immunoprecipitation were annotated based on Muskelin-GFP immunoprecipitation mass spectrometry (Cao et al. 2020), ME31B-GFP and Cup-GFP immunoprecipitation and mass spectrometry (Zavortink et al. 2020). Fold changes and p-values are calculated fro…
