# Supplementary material for: Muskelin is a substrate adaptor of the highly regulated Drosophila embryonic CTLH E3 ligase
Source: EMBO Rep. 2025 Feb 20;26(6):1647–69. doi: 10.1038/s44319-025-00397-6 (PMC11933467; doi:10.1038/s44319-025-00397-6)
Supplement: Supplementary file 2 — Dataset EV2 [file 44319_2025_397_MOESM2_ESM.xlsx]

## Sheet: Dataset EV2
Dataset EV2. Muskelin-GFP immunoprecipitation mass spectrometry combined with Houki immunoprecipitation mass spectrometry.
fold change Hou/IgG	p value Hou/IgG	Accession	Gene name	p value Musk/IgG	fold change Musk/IgG
1.0516	0.652595	Q9VHP0	bel	0.0573027	13.0813
1.50205	0.645647	Q24492	RpA-70	0.153086	13.8875
114.181	4.00501e-07	Q9VEH0	alt	0.0422414	12.1754
5.16692	0.0281981	Q0E9A5	muskelin	0.0843428	20.1742
1.20851	0.623611	Q24560	betaTub56D	0.0659727	20.3588
2.86094	0.00135983	M9PFF9	tral	0.0452558	20.7022
1.3591	0.388669	P21187	pAbp	0.0539202	20.2213
86.0459	4.96639e-05	A0A126GUM4	RanBPM	0.0878255	17.9758
3.63507	0.0318892	P50887	RpL22	0.100657	15.865
147.875	0.00045997	Q8MSB1	Kaz	0.102939	18.0756
4721.08	0.00302562	A0A0B4KFL0	RanBPM	0.0409667	23.2897
168.017	0.00114793	Q9VWS1	Hou	0.0617523	22.3337
1.20709	0.639539	X2JB48	sesB	0.0190022	16.5757
1.69307	0.60414	X2JB25	Yp2	0.0633525	17.7592
2.60123	0.0257105	Q9VN21	lost	0.0567873	17.1789
0.702583	0.981824	Q9VB10	CG5590	0.0719016	17.6098
1.43631	0.385091	P08736	eEF1alpha1	0.124587	20.1727
2.27254	0.102729	Q9VZ69	Imp	0.0510325	18.2573
0.701932	0.593034	A0A0B4JD46	CNBP	0.125128	17.068
5.80301	0.00189618	P23128	me31B	0.0597821	19.7827
3.1756	0.0307389	Q9W0A8	RpL23A	0.28904	18.5449
2.38093	0.256455	P09180	RpL4	0.0937468	23.1064
3.07179	0.0466135	P55830	RpS3A	0.0532098	19.6437
31.6125	0.0838747	P17210	Khc	0.0453946	15.8473
5.98245	0.093379	Q9V3G1	RpL8	0.0757428	23.059
2.26876	0.106014	A0A0B4K6N1	RpS8	0.0886083	20.1008
3.03034	0.0979156	P48159	RpL23	0.117394	19.0461
116.498	0.0253048	Q9VHR5	CG9684	0.0417972	15.5775
6.06241	0.00439921	X2JCS6	RpL7A	0.0638876	20.0536
2.61627	0.175298	O62619	PyK	0.0654029	16.6962
1.4762	0.55363	X2JEX8	Yp3	0.0780017	17.334
3.18603	0.0429041	P29327	RpS6	0.0670248	22.0111
4578.21	0.00426318	Q9W2N5	Sou	0.0876791	17.9347
1.25373	0.603132	A0A023GQA5	l(2)37Cc	0.0187656	19.3713
1.5405	0.273085	P06606	alphaTub67C	0.0851354	15.9358
2.38158	0.366669	P41094	RpS18	0.337544	18.2053
8.36184	0.00426522	X2J5G6	RpL7	0.0851518	19.087
2.84138	0.0706186	M9PIM0	RpL10	0.0602268	19.9554
8.00742	0.085899	A0A0B4LFD9	RpS23	0.0850508	19.145
2.35471	0.0445268	M9PB84	RpS2	0.0734077	16.6222
3.84261	0.009437	P55841	RpL14	0.102821	21.9673
1.65377	0.215319	P55828	RpS20	0.459732	21.2698
1.70062	0.376	P41093	RpL18A	0.0596993	21.7538
3.58057	0.0817902	Q0E9B6	RpS11	0.0698568	20.5793
1.41124	0.600283	P20432	GstD1	0.0829094	18.3444
2.53905	0.481082	A0A0B4LFL2	eIF3c	0.0453489	15.2882
7.62379	0.0144342	P36241	RpL19	0.0699396	19.2756
7.51598	0.122526	Q9VEX6	bor	0.124981	14.5344
1.84036	0.169974	Q9VBU9	RpS27	0.104223	20.2695
1.3322	0.490617	Q9VNB9	RpL35A	0.0859361	21.7662
3.80264	0.189336	Q9V597	RpL31	0.112599	20.1422
1.98915	0.0351427	Q9V9M7	RpL21	0.346997	16.9923
0.914987	0.84611	P35381	blw	0.079248	17.7002
3.79017	0.38674	Q9VY91	Pdcd4	0.0433733	18.915
4.41427	0.00259835	O16797	RpL3	0.0675686	23.2375
1.28975	0.936621	P20240	Ote	0.0628302	17.5917
1.65596	0.866701	Q9W1N3	levy	0.0900778	19.7473
6.23974	0.140948	Q9VNE9	RpL13A	0.0756237	20.4073
1	0.373901	A0A0B4LH50	Act87E	0.466497	17.8044
0.827736	0.587476	Q9V9K7	Ars2	0.0292451	11.6854
4.66981	0.154976	Q0E924	Phb2	0.0577873	12.7935
1.21746	0.71439	Q9NBD7	chb	0.0973863	12.6156
0.579892	0.849547	O77263	CG4045	0.0508451	15.6676
1	0.879253	A0A0B4KI71	Map205	0.12377	12.8274
15.3443	0.0147797	P04359	RpL32	0.0897299	20.0675
5.31989	0.0339515	X2JE06	RpL24	0.112919	19.3722
6.01838	0.15968	Q9VVU2	RpL26	0.0663466	22.5995
2.11376	0.399075	Q7JYK1	RpL40	0.0689023	21.6015
1.15265	0.591137	Q9VEG6	Pxt	0.0553863	17.3073
4.09968	0.0984085	Q9VN25	eIF3a	0.0532477	14.6416
1.4505	0.72354	P15357	RpS27A	0.100654	21.2126
0.691217	0.70719	Q94533	S6k	0.135534	14.8008
3.14336	0.0532852	Q9W1B9	RpL12	0.121657	19.5544
0.7854	0.6183	A0A0C4DHE8	RpS29	0.0760552	25.5536
6.62712	0.0769535	O02195	eIF3i	0.158971	16.4574
0.517251	0.335817	A0A0B4LH64	Atx2	0.0968288	14.0934
6.52348	0.0131931	M9MRC9	RpL27A	0.0973186	16.9591
1.02766	0.619547	P38979	sta	0.0938689	16.0049
1.77659	0.119234	Q94901	lark	0.087601	16.2976
0.986523	0.370559	Q7K332	CG3364	0.0761894	14.2106
1.5127	0.333859	A1Z968	NAT1	0.272089	12.406
1.53932	0.638514	P02283	His2B	0.077893	18.1199
5.40595	0.1845	Q24154	RpL29	0.136384	21.8298
1.48066	0.548501	P28668	GluProRS	0.0792624	11.7151
1.94928	0.260441	Q9V3U6	26-29-p	0.0460267	16.2175
1.02878	0.880021	Q8SYJ2	ND-MLRQ	0.291326	15.9612
20037	0.014898	Q9VLT7	RpL36A	0.0572711	21.9961
1.36019	0.35975	Q9W029	yellow-g	0.134183	14.8732
3.99594	0.0178162	M9PBL3	Hsp83	0.0880694	14.3726
0.71481	0.933123	P25007	Cyp1	0.076475	17.0574
2.68944	0.288088	P80455	RpS12	0.306967	16.1571
4.22244	0.159347	Q9V3W7	SF2	0.124309	16.6021
6.81218	0.0140942	Q9VTP4	RpL10Ab	0.0499384	18.3189
0.2598	0.48077	M9PE74	nocte	0.0481451	14.7884
1.43859	0.485111	Q9VMS1	cype	0.345984	16.0477
9.49708	0.00926451	X2JFG0	r	0.0603152	12.9075
0.60873	0.536506	Q9VXE6	Nup153	0.0703623	13.3726
83.1487	0.0969093	Q9W4X7	eIF3g1	0.0604779	15.512
1.327	0.549243	Q7JRH5	CG5726	0.066666	15.624
3.18233	0.0595975	Q9W229	RpS24	0.0557869	20.8558
0.701776	0.635543	A4V303	CCT3	0.045869	15.232
1.00202	0.503876	O62602	lic	0.0661941	15.2384
1.82479	0.123288	Q7KMQ0	Rpt1	0.0634569	16.2072
2.27852	0.365543	Q9V3V6	Rpt5	0.0783448	18.0624
0.867532	0.451382	E1JJD6	tyf	0.0590702	16.2539
1.14171	0.400746	A0A0B4KH25	His2Av	0.0168142	14.7386
1	0.852662	P13060	EF2	0.0950221	18.3881
1.03582	0.520071	Q7KLX3	Tapdelta	0.0640844	15.4751
1	0.961722	O02649	Hsp60A	0.26087	14.8149
1.84905	0.832583	Q9VXQ5	CCT6	0.000427248	12.7563
0.900172	0.853514	Q24583	Vha14-1	0.181573	18.4352
2.024	0.131435	P52295	Pen	0.047057	18.3048
3.43474	0.411513	Q9VFV9	Droj2	0.115369	15.141
1.76318	0.869137	M9PBZ9	eIF4E1	0.0583047	20.665
1.45928	0.489501	Q9VQR2	ND-PDSW	0.0572299	14.3061
38.9106	0.144148	P45437	betaCOP	0.0390484	15.3345
1	0.945018	O77134	ATPsynE	0.180097	19.4819
1		Q9VZF5	pav	0.0550668	10.4948
191.129	0.0321635	Q7KTK9	muc	0.0410409	13.5414
55.869	0.11687	Q7KN75	Dp1	0.0612153	15.6504
36.4789	0.423918	Q9W0B8	alphaCOP	0.0979038	15.2697
277.04	0.0857776	X2JFR1	nonA	0.0234731	12.8248
1	0.904399	Q9W254	qkr58E-2	0.0415539	13.2149
3.0596	0.150084	A0A0B4LGB7	SERCA	0.0765296	15.3404
1	0.966409	Q9W028	yellow-g2	0.192564	16.0201
1.05708	0.693859	A0A0B4JD48	Cp1	0.064882	21.3997
0.355444	0.739806	X2JEM4	RpS28b	0.142244	26.3492
5.1772	0.0741226	P54358	DNApol-delta	0.0675016	11.6948
4.20984	0.277768	Q9VDH8	RpS30	0.131485	22.7277
580.119	0.029325	M9PH59	RpL37a	0.059459	23.3871
0.00999917	0.470637	Q9XZ57	Eb1	0.0101377	13.4392
96.266	0.146534	Q9V405	Rpt3	0.0769034	15.8649
0.0244079	0.60818	Q9VHS2	COX7A	0.0487935	17.8842
1.1407	0.452637	Q9U9Q4	eIF3h	0.0616431	15.1723
1.2512	0.401668	Q9VXQ0	mRpL3	0.0524089	14.8873
0.774516	0.999566	Q7KQM6	CG11148	0.0731948	15.594
175.529	0.109635	P98163	yl	0.0583494	18.4407
1.39849	0.249069	Q9VJZ4	ND-B22	0.42964	15.4994
2.50409	0.272367	E2QCG7	eIF3b	0.0311399	15.2514
0.629062	0.725979	Q9VXN2	sun	0.185509	20.7454
1.04211	0.531349	Q9VMB9	COX5B	0.0581933	19.2428
0.0255977	0.438997	Q9VL72	Etl1	0.0828767	13.8496
1		Q9VKM7	CG6087	0.0354231	15.2032
32.4046	8.76134e-05	A8JUU1	Sec16	0.0261228	12.236
111.545	0.521407	Q7K3J0	CCT8	0.103628	15.988
2.06077	0.286528	Q8MRW1	Tim23	0.0508414	18.9436
1	0.998489	P25028	fs(1)Ya	0.0471419	16.4648
0.267607	0.659587	A0A0B4LFL3	eEF1beta	0.0978534	15.4031
1		Q9VFP0	CG3061	0.0777506	14.2353
36.1502	0.599652	Q9VQM2	ND-B14.5B	0.137592	17.2771
25.021	0.12594	M9PFN1	rept	0.00863169	13.0358
63.2453	1.27219e-05	Q23972	smg	0.0706004	15.574
1	0.373901	Q9VZX6	mRpS35	0.0730696	13.0637
1.39181	0.666721	Q95RX5	Kcmf1	0.0683581	15.7065
47.6669	0.000284781	P35600	Gnf1	0.0470181	14.3584
1	0.814391	Q9VXP3	mRpS30	0.0554817	13.6297
1.17131	0.850573	Q7K3D4	zda	0.0345189	14.5808
1.78781	0.367308	P48591	RnrL	0.0642397	19.4097
1	0.373901	Q9VHL2	CCT7	0.0599681	13.1739
0.54298	0.215732	B7Z0I8	CG42232	0.0513874	11.8375
0.655269	0.920182	Q9VMU7	CG14036-RA	0.108046	20.7859
0.737931	0.895481	Q9VC45	asp	0.0423569	12.3021
1.52944	0.273519	Q9W1G7	Nap1	0.0541688	13.9429
1		Q8I0J3	mRpS21	0.099254	18.3139
1		Q7JZ25	ClC-b	0.0502341	13.4625
45.1994	0.174406	Q9VSD6	msk	0.113299	14.7573
1	0.802183	Q9V9Z1	mRpL32	0.058119	17.5522
1.69501	0.837368	Q9U9Q1	RfC38	0.145694	14.9492
32.125	0.509545	Q9VUQ9	dop	0.0500594	12.5746
1		Q7JWI7	hrm	0.0295108	13.9379
1	0.373901	Q9VAY2	Gp93	0.140052	11.49
1		O77410	eIF3e	0.0161671	15.9148
80.7724	0.113971	Q7YU05	Pdha	0.023863	17.5556
0.957879	0.397859	Q8INM3	sle	0.0624787	14.5648
1		Q9W1Y1	EMC8-9	0.0441901	16.421
1	0.373901	Q9W392	CCT2	0.0360653	13.2977

## Sheet: Dataset EV2 Legend
Dataset EV2. Muskelin-GFP immunoprecipitation mass spectrometry combined with Houki immunoprecipitation mass spectrometry.Only fold changes for genes present in both datasets are included. Muskelin-GFP immunoprecipitation mass spectrometry data from Cao et al. 2020. Fold changes and p-values are calculated from three independent biological replicates.
