# Supplementary material for: Muskelin is a substrate adaptor of the highly regulated Drosophila embryonic CTLH E3 ligase
Source: EMBO Rep. 2025 Feb 20;26(6):1647–69. doi: 10.1038/s44319-025-00397-6 (PMC11933467; doi:10.1038/s44319-025-00397-6)
Supplement: Supplementary file 3 — Dataset EV3 [file 44319_2025_397_MOESM3_ESM.xlsx]

## Sheet: Dataset EV3
Dataset EV3. RanBPM knockdown 0-1hour embryo Muskelin immunoprecipitation mass spectrometry.
mCherry KD embryos; fold change Musk/IgG	mCherry KD embryos; p-value Musk/IgG	RanBPM KD embryos; fold change Musk/IgG	RanBPM KD embryos; p-value Musk/IgG	fold change RanBPM KD IgG/mCherry KD IgG	p-value RanBPM KD IgG/mCherry KD IgG	fold change RanBPM KD Musk/mCherry KD Musk	p-value RanBPM KD Musk/mCherry KD Musk	gene name
0.319231	0.0455264	0.373304	0.0405512	0.841121	0.27443	0.983596	0.447337	Phb1_A0A023GQA5
2.27721	0.493169	0.773781	0.826263	3.51733	0.0404213	1.19517	0.21799	CNBP_A0A0B4JD46
1.96738	0.000633984	4.39122	0.0695723	0.278627	0.104976	0.621897	0.012853	tacc_A0A0B4JD97
0.783571	0.474268	0.633379	0.218589	1.26335	0.935438	1.0212	0.674662	mtd_A0A0B4K620
0.425141	0.0634563	0.443648	0.0540637	0.616035	0.123417	0.642852	0.225709	COX7A_A0A0B4K6C3
0.650255	0.177824	0.594192	0.164944	1.17022	0.145026	1.06933	0.768024	BcDNA:RH54117_A0A0B4K6E6
1.06942	0.36236	1.44551	0.0879487	0.966464	0.800972	1.30634	0.555173	RpS8_A0A0B4K6N1
1.41523	0.815009	0.707433	0.0953294	2.25596	0.130374	1.12769	0.432227	aralar1_A0A0B4K6V1
1.30618	0.0436284	2.29076	0.0928211	0.513879	0.174161	0.901237	0.961392	msps_A0A0B4K700
3.60835	0.137347	8.80593	0.000186152	0.179319	0.213345	0.437615	0.407141	mask_A0A0B4K725
0.620843	0.133916	0.532724	0.144218	1.77267	0.296469	1.52106	0.227287	Tfb1_A0A0B4K726
0.416588	0.584953	1.81704	0.178413	0.304529	0.336208	1.32827	0.437665	Nurf-38_A0A0B4K7G9
0.928111	0.796535	2.81753	0.0461782	0.419852	0.156826	1.27457	0.827851	Nup358_A0A0B4K7J2
6.14136	0.0309437	52.487	0.00285573	0.176894	0.0712405	1.51182	0.227115	cnn_A0A0B4K863
0.633305	0.191008	0.73777	0.94391	1.49295	0.281395	1.73922	0.042566	Ars2_A0A0B4KEI5
1.56924	0.655875	0.759792	0.831029	1.12824	0.590665	0.546269	0.741808	asrij_A0A0B4KF31
0.653241	0.0210109	0.917224	0.252712	0.792034	0.498509	1.1121	0.211442	Aldh-III_A0A0B4KF99
0.452802	0.120098	0.385222	0.0113559	0.833641	0.581142	0.709223	0.387004	Nmdmc_A0A0B4KFE5
1.21567	0.687264	7.38669	0.592144	0.227446	0.154993	1.38201	0.939744	Mgtor_A0A0B4KFE9
0.33605	0.281762	0.271291	0.0380587	1.05801	0.728382	0.854122	0.725513	Rpn8_A0A0B4KFH4
0.932357	0.578559	1.3223	0.820665	0.961474	0.453043	1.36359	0.405297	qkr54B_A0A0B4KFT9
0.807173	0.485504	0.862295	0.11263	0.998471	0.373738	1.06666	0.536195	hpo_A0A0B4KFW0
0.894444	0.673934	0.87836	0.802727	0.569298	0.37267	0.55906	0.639738	aPKC_A0A0B4KG15
0.222261	0.0694268	0.538652	0.114634	0.206751	0.065438	0.501063	0.02761	Jabba_A0A0B4KG78
0.753836	0.673526	2.31256	0.511335	0.804069	0.190556	2.46666	0.916541	Mitofilin_A0A0B4KGN2
0.600507	0.623806	0.83588	0.567563	1.43829	0.0082375	2.00204	0.50689	bel_A0A0B4KGU4
0.719466	0.433526	1.19832	0.167975	0.374148	0.00474428	0.623171	0.0342913	His2Av_A0A0B4KH25
1.98164	0.182854	1.08785	0.765211	1.85614	0.22964	1.01895	0.603892	btz_A0A0B4KH64
1.02174	0.52389	5.59433	0.0740097	0.164102	0.126148	0.89851	0.448021	Fer2LCH_A0A0B4KHF0
1.56268	0.357819	1.19833	0.979764	1.31999	0.704425	1.01222	0.799282	SKIP_A0A0B4KHV7
0.688533	0.768288	1.29868	0.393088	1.03078	0.853221	1.94423	0.338661	aralar1_A0A0B4KHW3
0.744815	0.0538316	0.565857	0.0263115	0.629168	0.0227424	0.477997	0.0136803	stg_A0A0B4KI54
0.49023	0.273943	0.997869	0.957907	0.619189	0.152329	1.26037	0.988036	Nacalpha_A0A0B4LEY6
1.53772	0.118631	4.15355	0.0338288	0.735819	0.0214168	1.98753	0.468425	RpS23_A0A0B4LFD9
0.888974	0.781821	0.93604	0.599367	1.23863	0.794216	1.30421	0.659661	eIF3c_A0A0B4LFL2
1.43455	0.240502	1.89043	0.0468595	1.10575	0.73417	1.45714	0.457665	RpS16_A0A0B4LG52
2.79333	0.00112773	3.26232	0.00204185	0.735326	0.149804	0.858785	0.0641488	hyd_A0A0B4LGZ6
0.515076	0.0520058	0.618883	0.146356	0.725302	0.0582353	0.871478	0.339582	ATPsynD_A0A0B4LHL7
3.09381	0.0355748	3.45063	0.00316203	0.671259	0.435554	0.748678	0.554905	ncd_A0A0B4LI25
1.56809	0.134812	0.936539	0.559901	2.22999	0.0757301	1.33186	0.273183	RpS29_A0A0C4DHE8
0.705456	0.191396	0.691593	0.592839	0.384598	0.000505279	0.37704	0.0372071	hd_A0A126GUQ3
1.12629	0.910728	1.57026	0.179341	1.40925	0.487825	1.96477	0.231639	Fmr1_A0A126GUS7
1.36147	0.370819	0.945483	0.954197	2.40953	0.00522071	1.67332	0.268829	Dmel\CG11857_A0A140SRF8
1.38849	0.98196	1.75834	0.249809	0.273178	0.0104655	0.345943	0.135291	BubR1_A1Z6I7
1.04913	0.766431	1.51746	0.287496	1.91561	0.00381611	2.77074	0.106402	Acsl_A1Z7H2
0.635068	0.000271967	0.574111	0.00220129	0.815639	0.0293366	0.73735	0.000860863	SMAP_A1Z7K6
1.39724	0.212138	2.29929	0.049364	0.437736	0.125116	0.720334	0.425657	AIMP1_A1Z7K8
0.518942	0.0108866	0.546333	0.0377079	1.4621	0.127028	1.53928	0.0641487	Marc_A1Z803
0.613727	0.186475	0.609037	0.124972	0.835641	0.890642	0.829256	0.57335	Dmel\CG8778_A1Z934
0.731385	0.379541	0.832696	0.841082	0.568311	0.0728231	0.647032	0.300649	ZnT49B_A1Z935
1.58243	0.134958	2.11518	0.0962962	0.857346	0.325881	1.14599	0.882103	NAT1_A1Z968
0.374174	0.0281805	0.684921	0.154434	0.622103	0.311809	1.13875	0.533867	AGBE_A1Z992
0.741933	0.559979	0.358541	0.123876	1.6979	0.0633907	0.820511	0.597634	Nadk1b_A1Z9F4
5.61603	0.0532785	2.17497	0.0959101	1.1494	0.315746	0.445141	0.553291	EP(2)2054_A1Z9K0
1.27959	0.101329	1.01188	0.969352	1.57996	0.0148729	1.2494	0.729217	pea_A1Z9L3
0.527167	0.359171	1.07303	0.872967	1.25383	0.653721	2.55213	0.301086	Opa1_A1Z9N0
0.442128	0.506858	1.29164	0.888513	0.625152	0.0678471	1.82633	0.925802	CG10220_A1Z9W2
0.51625	0.00967919	0.617352	0.0179944	0.505588	0.0140245	0.604602	0.00983757	EMC7_A1ZA83
1.00138	0.542304	1.56034	0.00482733	0.597007	0.142374	0.930249	0.311497	Psi_A1ZAK8
0.589407	0.159317	0.456654	0.0621044	1.68383	0.00940498	1.30457	0.228462	GstE3_A1ZB68
1.4916	0.415151	5.64637	0.542968	0.378856	0.00438812	1.43414	0.627945	MetRS_A1ZBE9
0.386917	0.295833	1.37435	0.252157	0.806002	0.625273	2.86297	0.185318	Acadvl_A1ZBJ2
0.587563	0.556305	0.580202	0.143059	1.29588	0.365234	1.27965	0.896542	Dmel\CG7744_A1ZBL2
0.891393	0.397555	0.886686	0.968562	1.37264	0.307681	1.36539	0.918408	par-1_A1ZBL9
1.72039	0.939544	8.56938	0.0236643	0.337718	0.0692915	1.68219	0.576428	HnRNP-K_A1ZBW0
0.441382	0.423768	2.21497	0.263324	0.184414	0.000273048	0.925439	0.722083	Glyp_A4UZZ4
1.37819	0.622038	1.78265	0.256853	1.22427	0.333177	1.58357	0.444497	CkIIalpha_A4V2B8
0.595463	0.202457	1.24647	0.67875	0.850102	0.225059	1.7795	0.980072	CCT3_A4V303
0.820389	0.519762	0.970154	0.950884	0.853241	0.42549	1.009	0.976718	CCT1_A4V391
0.797594	0.785848	1.91955	0.123476	0.243543	0.00983217	0.58613	0.0611345	ball_A4V3G8
0.366078	0.0426743	0.592132	0.0544964	0.316177	0.0101727	0.511417	0.00958966	Gclc_A4V448
0.780192	0.149732	0.866956	0.014711	0.464678	0.00215784	0.516354	0.0880507	Ran_A4V4A5
0.52582	0.76477	2.57682	0.356818	0.21825	0.0931295	1.06955	0.364797	clos_A8DQW8
0.471943	0.0744781	0.747128	0.0907673	0.750052	0.0646713	1.1874	0.966728	Phb2_A8DYI6
0.946833	0.410623	0.733508	0.301115	1.25045	0.119753	0.968721	0.827706	Isha_A8DYK5
2.2906	0.0405754	3.40329	0.0133319	0.867664	0.54104	1.28914	0.529459	eIF4G1_A8DZ29
0.457017	0.108278	0.548786	0.88652	0.985349	0.365527	1.18321	0.570734	ens_A8JNK1
1.16885	0.530871	1.46091	0.114885	0.632032	0.211205	0.789958	0.24432	ArfGAP3_A8JNX0
1.08367	0.663354	0.746162	0.0602584	1.46939	0.00815603	1.01175	0.718435	Dmel\CG12213_A8JQY2
1.20971	0.865145	0.683269	0.044363	2.03724	0.0036847	1.15067	0.331006	Nup153_A8JV18
0.617361	0.0544295	0.435688	0.0134723	1.41491	0.38242	0.998541	0.603707	UQCR-11_A8Y535
0.769801	0.110423	0.458796	0.0934065	1.04428	0.207351	0.622382	0.341757	bgm_B5RIV0
1.29825	0.292397	0.95098	0.591488	2.00536	0.000569622	1.46894	0.169302	Jabba_B7YZK4
0.316949	0.429725	4.12357	0.0740991	0.347283	0.101268	4.51822	0.299283	FASN1_B7Z001
0.662863	0.0345142	0.309768	0.0161644	1.08528	0.465741	0.507172	0.272383	pes_B7Z031
2.28945	0.0133242	2.1251	0.10824	0.673919	0.106593	0.625543	0.185044	Taf4_B7Z060
1.47537	0.960008	1.08671	0.871949	1.40775	0.781296	1.0369	0.940181	eIF2A_B7Z098
0.55433	0.452251	0.441301	0.292386	0.70207	0.391918	0.558916	0.429598	Dmel\CG42307_B7Z0C9
1.05924	0.621487	1.11912	0.349615	1.52495	0.048587	1.61116	0.0549339	clone 2.45_B7Z0D3
0.501088	0.0725295	0.784175	0.26539	0.317186	0.0412554	0.496378	0.0803483	Idh_B7Z0E0
7.77641	0.0084622	6.12719	0.190619	2.43325	0.310833	1.91721	0.898888	Unr_B7Z0E2
1.68479	0.35354	1.74178	0.14075	1.31518	0.962062	1.35966	0.504022	hay_B7Z0G1
1.31591	0.833307	1.15692	0.774336	1.5333	0.31635	1.34805	0.413598	TIM14_B7Z0G3
0.557203	0.049741	0.35812	0.0245183	1.29592	0.346151	0.832903	0.93192	Dmel\CG42376_B7Z107
1.74147	0.0160537	4.06017	0.00503705	0.510292	0.0322421	1.18973	0.830601	RpS14b_C0HKA1
0.431113	0.319784	1.27365	0.173612	0.216719	0.0388531	0.640262	0.190532	His3.3A_C0HL66
0.483437	0.0740077	1.27275	0.868914	0.451508	0.223314	1.18869	0.913959	HmgD_C0MJA0
1.6245	0.124418	3.3787	0.0206374	0.883933	0.963523	1.83844	0.423653	RpS9_C6SUW3
1.63869	0.13205	2.93233	0.0582266	0.643514	0.22101	1.15153	0.996314	tko_D3DMP8
1.24717	0.179456	0.878074	0.130387	1.10211	0.48032	0.775943	0.0765049	Dmel\CG30122_E1JGL8
0.721794	0.0321004	0.782403	0.736243	1.45755	0.376639	1.57994	0.0100292	Dmel\CG42497_E1JGR3
1.0687	0.4845	2.45744	0.0117565	0.533161	0.468313	1.22599	0.176933	lig_E1JH02
1.83116	0.173827	1.35884	0.134228	0.814838	0.198712	0.604664	0.0719682	mars_E1JH57
0.67825	0.332721	1.38129	0.773223	0.336268	0.0104587	0.684826	0.138205	Gs1_E1JHQ1
0.31336	0.0424684	0.334572	0.0389921	0.881428	0.599281	0.941093	0.959877	Cdk2_E1JIR3
1.45561	0.024957	0.914791	0.956877	1.65359	0.0607899	1.03921	0.801758	pcm_E1JJR3
1.46313	0.173259	3.11889	0.00890224	0.836997	0.674486	1.78419	0.449718	eIF3b_E2QCG7
0.857344	0.832753	2.48588	0.0866039	0.883938	0.531666	2.56299	0.390653	YME1L_F3YDF1
0.82489	0.743544	2.1087	0.0998293	1.11103	0.733551	2.84016	0.0645654	Pp2A-29B_H5V8B8
0.523529	0.276741	0.794815	0.596215	0.785963	0.0653081	1.19324	0.917389	Prosalpha6_I0DHK3
0.405342	0.124227	0.918873	0.279147	0.610987	0.0540883	1.38505	0.901881	ATPsynbeta_L0MQ04
3.89934	0.0367354	3.15024	0.496596	1.43251	0.556569	1.15732	0.190274	brat_M9MSJ1
0.80113	0.930492	2.00082	0.026357	0.361663	0.115994	0.903249	0.789794	Hsp110_M9MSL3
1.26836	0.0857379	1.87085	0.0974674	0.801012	0.19427	1.18151	0.800159	mRpS6_M9NDH8
3.14191	0.131223	34.404	0.00268114	1.60751	0.798849	17.6023	0.0411062	nuf_M9NDQ8
1.12552	0.275679	2.5735	0.00419528	0.557607	0.105707	1.27497	0.428952	mub_M9NEH9
1.11642	0.592762	0.59381	0.640533	1.79441	0.216015	0.954425	0.492859	Dmel\CG43346_M9NEW0
1.65379	0.584236	1.89004	0.832564	0.616683	0.00864722	0.704778	0.565262	Spn_M9NFI9
1.66206	0.305171	1.09812	0.812771	1.81492	0.0819211	1.19911	0.401137	ZAP3_M9NGY4
0.705908	0.707978	0.784257	0.233473	1.46894	0.124461	1.63198	0.586805	Dmel\CG4230_M9PB41
1.5525	0.17831	4.5917	0.0718527	0.974649	0.958497	2.88265	0.470248	RpS2_M9PB84
0.778678	0.0535823	1.70783	0.449721	0.806894	0.133362	1.76971	0.338838	Cand1_M9PB90
14.8057	0.00236629	29.2327	0.00170084	0.507529	0.703514	1.00208	0.671119	Cnot4_M9PB92
1.0478	0.595055	2.26231	0.226255	0.56883	0.0657851	1.22816	0.794519	Hsp83_M9PBL3
0.58952	0.718694	1.65167	0.542502	0.919927	0.971089	2.57738	0.450878	Dhc64C_M9PBQ3
35.5833	0.00352766	12.4851	8.95151e-06	4.69951	0.000323952	1.64891	0.167922	eIF4E1_M9PBZ9
1.23902	0.957978	0.974546	0.903961	1.66312	0.212505	1.30812	0.481417	snRNP-U1-70K_M9PC89
0.806779	0.421405	1.28753	0.42383	0.329788	0.00288194	0.526306	0.0890934	Sec24CD_M9PC99
1.34582	0.918547	0.837307	0.0708893	1.00562	0.957032	0.625651	0.373878	swm_M9PDF2
2.53629	0.0647082	10.8996	0.0441651	0.389262	0.138654	1.67283	0.968802	AspRS-m_M9PDL2
0.487159	0.131862	5.61729	0.888762	0.329905	0.78467	3.80404	0.39943	Tep4_M9PDR0
0.813473	0.90175	0.986001	0.582233	1.96923	0.268002	2.38688	0.337216	RpS21_M9PEA6
1.34844	0.261955	0.604878	0.0964206	1.615	0.120722	0.724452	0.201213	Rat1_M9PEY6
1.40712	0.456313	2.40792	0.0159366	0.483926	0.00519947	0.828113	0.523065	Pfdn2_M9PF40
1.06509	0.34491	2.59562	0.0035329	0.322191	0.0406699	0.785181	0.470134	rept_M9PFN1
0.483665	0.245126	1.75117	0.77296	0.150199	0.0378356	0.543814	0.249642	mbf1_M9PFR6
0.981124	0.797518	0.902142	0.329677	1.24722	0.14763	1.14682	0.816969	Nopp140_M9PFZ1
0.993816	0.753251	1.06436	0.587765	0.724268	0.0699855	0.775679	0.221829	Rpn3_M9PG62
0.466432	0.225328	0.643159	0.510169	1.09051	0.185071	1.5037	0.602164	Sec22_M9PGI6
0.649076	0.39513	0.491558	0.000606751	1.65128	0.0276319	1.25055	0.638094	bif_M9PHA0
0.713704	0.681137	0.475217	0.0499668	1.17204	0.568072	0.7804	0.316848	Sec16_M9PHF1
0.704573	0.0588771	0.399768	0.00239168	0.883761	0.217314	0.501438	0.00551075	CG5741_M9PHU7
14.9946	4.94577e-05	11.5821	7.69398e-05	1.46776	0.0477304	1.13372	0.370002	tral_M9PI44
1.44882	0.0576841	2.02417	0.17323	0.893395	0.835476	1.24817	0.921519	Glg1_M9PIG4
1.3315	0.207539	2.43881	0.00489439	1.01585	0.788805	1.86066	0.0298828	RpL10_M9PIM0
0.478994	0.271634	1.19473	0.976899	0.626307	0.0749508	1.56216	0.795618	Gapdh2_M9PJN8
1.23827	0.105332	0.820119	0.908723	1.2135	0.73837	0.803709	0.196662	su(sable)_M9W963
0.548783	0.0284652	0.524166	0.0955121	1.40034	0.0397333	1.33752	0.358899	Spt6_N0D8I3
0.642767	0.800226	2.65147	0.39989	0.605076	0.378186	2.49599	0.645781	ATPsyngamma_O01666
1.90519	0.0584039	1.59438	0.486987	1.36153	0.161976	1.13942	0.922189	mof_O02193
0.749848	0.997434	3.19013	0.376367	0.90651	0.418849	3.85663	0.636572	eIF3i_O02195
2.18023	0.0052331	2.42095	0.0290911	0.770521	0.115586	0.855594	0.636318	RpL3_O16797
0.563066	0.0758421	0.996329	0.922174	0.700581	0.130507	1.23966	0.343623	Fs(2)Ket_O18388
1.08993	0.733055	1.93964	0.0766062	0.748459	0.116537	1.33196	0.838347	Rpt6_O18413
0.616854	0.677185	2.10346	0.440315	0.704126	0.145933	2.40105	0.591452	Rack1_O18640
1.2573	0.33102	1.05945	0.256612	1.03309	0.7776	0.870521	0.85184	Nop60B_O44081
1.35126	0.44702	0.938822	0.698949	0.987089	0.591164	0.685805	0.832545	EloB_O44226
1.54013	0.206426	1.59367	0.431927	1.63925	0.297553	1.69623	0.653632	Pgam5_O46084
0.544371	0.212751	0.498399	0.0936689	1.13757	0.499732	1.0415	0.485737	Mkk4_O61444
0.78515	0.36281	1.5488	0.786696	0.919353	0.591128	1.81353	0.915528	lic_O62602
0.381989	0.262361	0.741603	0.627594	1.10184	0.888034	2.13913	0.466319	PyK_O62619
0.321619	0.093708	0.680507	0.160225	0.920899	0.959417	1.94851	0.968111	ATPsynE_O77134
1.00045	0.414749	0.50396	0.119786	1.34921	0.198186	0.679645	0.55815	CG4045_O77263
1.317	0.691322	1.45015	0.46672	0.881402	0.345289	0.970517	0.975118	eIF3e_O77410
2.78204	0.0263926	0.785174	0.80991	4.23504	0.0102213	1.19525	0.264395	SkpA_O77430
0.650332	0.024174	0.519262	0.00419203	0.72226	0.00902318	0.576692	0.0314859	par-6_O97111
0.53788	0.226664	0.314132	0.159565	0.681526	0.269095	0.398024	0.660861	ND-B14.5A_O97418
1.20656	0.229968	0.725632	0.54366	1.8783	0.0462778	1.12962	0.628682	l(1)10Bb_O97454
0.448256	0.0783736	1.00424	0.93628	0.544658	0.222036	1.22021	0.875146	His2B_P02283
0.55558	0.0389635	0.864437	0.0879381	0.693039	0.0890012	1.07831	0.88326	Hsp26_P02517
0.384889	0.491845	0.742931	0.321638	0.986273	0.553573	1.90375	0.715191	Hsp27_P02518
0.385509	0.504856	1.90131	0.00486744	0.171387	0.0452817	0.84527	0.365127	Yp1_P02843
1.90976	0.469401	1.61486	0.307859	1.22809	0.624974	1.03845	0.78932	Polr2A_P04052
0.982212	0.808761	6.37331	0.072133	0.433953	0.420111	2.81581	0.194481	RpL32_P04359
1.11142	0.77149	3.2031	0.0310197	0.285894	0.136184	0.823938	0.617617	Su(var)205_P05205
0.460884	0.517672	1.81657	0.418548	0.780845	0.760487	3.0777	0.337855	alphaTub84B_P06603
0.557412	0.531482	1.4044	0.815351	1.44686	0.0736562	3.64538	0.355224	alphaTub67C_P06606
0.370508	0.239759	0.954779	0.835222	0.29213	0.242104	0.752804	0.695544	Cp36_P07182
0.98097	0.97706	0.91321	0.758212	1.34478	0.480814	1.25189	0.441888	Cp38_P07183
0.561942	0.252098	0.460378	0.135277	0.894599	0.408382	0.732912	0.277194	Cp19_P07186
0.652898	0.292353	1.0413	0.464614	0.785461	0.205713	1.25273	0.850593	Gapdh1_P07486
0.819204	0.626139	0.844058	0.127306	1.07573	0.518967	1.10837	0.860601	Hrb98DE_P07909
1.18747	0.65223	1.17771	0.98147	0.910787	0.86218	0.903301	0.747807	Polr2B_P08266
0.757487	0.925433	2.42127	0.427626	0.343997	0.0241948	1.09957	0.933894	RpLP1_P08570
0.350356	0.0920316	0.714487	0.536498	1.08283	0.857568	2.20823	0.491514	Ras85D_P08646
0.391636	0.060444	1.02559	0.717954	0.614585	0.216189	1.60944	0.121862	eEF1alpha1_P08736
0.601219	0.483167	1.03993	0.921461	0.619115	0.0373169	1.07089	0.660734	Lam_P08928
0.634094	0.10682	0.482659	0.150818	1.15991	0.545887	0.882899	0.762562	vas_P09052
1.02496	0.645338	4.46215	0.0769736	0.348972	0.00556517	1.51924	0.991285	RpL4_P09180
0.630177	0.243363	0.937645	0.623897	1.00149	0.534887	1.49012	0.377594	Ccdc56_P0DKM0
0.560629	0.0898449	1.23897	0.775093	0.52116	0.00844086	1.15174	0.859141	Act5C_P10987
0.690285	0.956449	1.89655	0.126804	0.621535	0.145946	1.70766	0.677649	Hsc70-4_P11147
0.294835	0.784439	0.682377	0.420868	0.272578	0.698374	0.630864	0.580942	Vm26Aa_P11449
1.54013	0.119949	3.64367	0.0434806	0.467376	0.00123829	1.10572	0.448697	RpS26_P13008
0.52738	0.422019	2.75462	0.00747507	0.244389	0.0363064	1.2765	0.706476	eEF2_P13060
0.461645	0.237112	1.49892	0.371745	0.311197	0.0420933	1.01043	0.395342	DCTN1-p150_P13496
0.293832	0.43737	2.06878	0.670268	0.370205	0.617345	2.6065	0.46267	Eno_P15007
4.54029	0.231716	2.71996	0.217868	1.1006	0.826113	0.659337	0.994371	RpS27A_P15357
1.04638	0.807765	2.1591	0.00078451	0.335793	0.000273745	0.692871	0.0146123	Khc_P17210
0.617254	0.555847	1.32048	0.605612	0.740866	0.0313951	1.58493	0.650486	RpS17_P17704
0.592646	0.049449	0.957381	0.938806	0.489948	0.0205744	0.791478	0.364458	PCNA_P17917
0.470515	0.118413	0.546266	0.00846568	1.87713	0.00165708	2.17934	0.107863	dec_P18171
2.55375	0.0371465	3.88924	0.0364558	1.31468	0.244955	2.00219	0.544554	Rm62_P19109
0.888788	0.768722	3.99109	0.0693479	0.501863	0.0257503	2.25361	0.492786	RpLP0_P19889
0.920039	0.468531	0.550358	0.132715	0.598013	0.0504689	0.357725	0.0798106	Ote_P20240
0.47688	0.0330017	0.706709	0.0508705	1.67119	0.0785786	2.4766	0.0158813	GstD1_P20432
2.40026	0.00506665	1.77217	0.00356178	1.3287	0.239446	0.981014	0.444435	pAbp_P21187
0.59889	0.358049	1.58018	0.729758	0.455195	0.254263	1.20104	0.826552	SdhB_P21914
0.931893	0.596985	1.02524	0.723058	1.00479	0.46854	1.10544	0.768177	SERCA_P22700
18.6736	0.000896214	14.2013	5.82041e-05	1.36663	0.0620256	1.03932	0.220993	me31B_P23128
0.694785	0.423998	0.782239	0.848092	0.869874	0.682968	0.979368	0.811535	Map205_P23226
1.26871	0.3248	0.953639	0.953592	1.32385	0.397817	0.995084	0.956212	mle_P24785
0.450479	0.222799	1.52125	0.0803549	0.33343	0.103445	1.12598	0.441497	Cyp1_P25007
1.36791	0.180113	1.26609	0.305236	0.926292	0.454627	0.857345	0.46634	fs(1)Ya_P25028
2.19783	0.0479457	6.10148	0.00151972	0.329352	0.100825	0.914326	0.366885	tud_P25823
0.975915	0.30505	1.88079	0.0136481	0.655016	0.559222	1.26235	0.626329	B52_P26686
1.48811	0.102352	1.69499	0.117067	1.13318	0.546163	1.29072	0.240984	GluProRS_P28668
1.75999	0.10584	1.80655	0.0306777	1.09039	0.778866	1.11923	0.506961	14-3-3zeta_P29310
1.91404	0.132282	2.33117	0.0096877	1.20912	0.277883	1.47263	0.246727	RpS6_P29327
0.613038	0.558476	1.18369	0.817002	0.871413	0.239624	1.68258	0.738541	Hsc70-3_P29844
0.647611	0.0288005	0.615558	0.00400711	1.02979	0.270054	0.978818	0.612979	Hsc70-5_P29845
0.338596	0.309176	1.07056	0.527914	0.855918	0.201919	2.70622	0.415169	Dhod_P32748
1.70208	0.301136	2.89919	0.241571	0.492194	0.0923318	0.838362	0.710321	lds_P34739
0.613857	0.0777582	0.714981	0.0426893	0.70831	0.109854	0.824994	0.406585	blw_P35381
1.61029	0.134343	1.97884	0.0114326	0.521932	0.0276656	0.641387	0.168961	Gnf1_P35600
1.48657	0.154097	4.14772	0.00860693	0.548157	0.301721	1.52943	0.132208	RpL19_P36241
1.09162	0.885294	2.91799	0.392504	0.458826	0.0323746	1.22648	0.887853	tws_P36872
0.62732	0.440475	1.23586	0.884272	0.308531	0.00246412	0.607829	0.588104	sta_P38979
1.01754	0.284431	0.918727	0.857286	1.32316	0.0941139	1.19466	0.67844	RpS19a_P39018
0.912839	0.830489	0.80981	0.873572	0.667207	0.298989	0.591901	0.257853	Bx42_P39736
1.67072	0.170798	1.15378	0.995552	1.12158	0.683495	0.774554	0.522349	swa_P40688
1.21077	0.817353	1.92383	0.320563	0.409048	0.0402184	0.64995	0.680143	pnut_P40797
1.48027	0.137749	3.52692	0.0289503	0.934527	0.872605	2.22662	0.551661	RpS4_P41042
0.642733	0.570734	1.32326	0.585695	1.43526	0.0889408	2.95492	0.348152	GstS1_P41043
1.41259	0.150752	2.33007	0.0315357	1.10167	0.357579	1.81721	0.408516	Pep_P41073
1.77291	0.0696327	3.5094	0.00286973	0.671497	0.100402	1.3292	0.829256	RpL18A_P41093
1.2874	0.345191	2.28308	0.00575118	0.662072	0.189935	1.17412	0.343361	RpS18_P41094
1.22703	0.256442	3.34214	0.0224464	0.497984	0.0096371	1.35639	0.981789	RpL13_P41126
0.683026	0.578971	1.48657	0.831415	0.460721	0.0808551	1.00274	0.624356	eIF2alpha_P41374
0.391088	0.177659	0.963284	0.900167	0.698437	0.0464661	1.72031	0.899993	gammaTub37C_P42271
0.893543	0.320277	0.738229	0.820525	1.3715	0.81591	1.13311	0.437579	lola_P42283
0.383875	0.628674	1.53896	0.374915	0.484818	0.410581	1.94365	0.610275	Arp1_P45889
1.97084	0.0140972	2.58789	0.000743684	1.08605	0.856585	1.42608	0.153333	RpL11_P46222
0.793984	0.221654	1.11418	0.87744	0.972806	0.609049	1.36512	0.489035	Fdh_P46415
0.84518	0.129289	2.10931	0.0979425	0.242824	0.0017567	0.606013	0.175667	Klc_P46824
0.805874	0.494908	1.4681	0.8974	0.468833	0.0177519	0.854094	0.661769	Rho1_P48148
6.85985	0.0302757	4.99436	0.00566133	1.71698	0.30754	1.25006	0.234271	RpS15Aa_P48149
1.27725	0.196034	2.13394	0.0485413	0.764941	0.0543877	1.27802	0.742726	RpL23_P48159
0.0514031	0.245275	1.65198	0.225614	0.25273	0.166501	8.12216	0.268465	Fkbp12_P48375
0.459968	0.549776	0.821555	0.771091	1.09415	0.759894	1.95427	0.513515	Rala_P48555
0.613655	0.0447948	1.30727	0.0860501	0.462855	0.00571137	0.986023	0.448853	RpS25_P48588
0.497264	0.723598	1.45392	0.387976	0.825656	0.292217	2.41409	0.570183	RnrL_P48591
1.57363	0.02618	1.51946	0.0875594	0.536455	0.0232292	0.517989	0.000243169	Rpt2_P48601
0.796956	0.11414	0.674403	0.0291455	2.05206	0.00235313	1.73651	0.0697457	Hrb27C_P48809
1.18063	0.909045	0.663008	0.0175468	1.64264	0.122829	0.922463	0.996307	Hrb87F_P48810
0.523858	0.501039	1.91136	0.372695	0.538049	0.048659	1.96313	0.610765	RpL9_P50882
1.99194	0.00536008	2.29319	0.0553285	0.662873	0.229669	0.763122	0.226566	RpL22_P50887
0.800108	0.674146	0.892876	0.27805	1.56401	0.0084781	1.74534	0.141601	Pfk_P52034
0.688089	0.0859679	0.904432	0.630557	0.733972	0.355125	0.964742	0.43599	Pen_P52295
1.71158	0.0741768	2.97016	0.00715937	0.774474	0.589659	1.34397	0.671843	polo_P52304
1.13344	0.743365	1.37493	0.436863	0.443256	0.00758793	0.537695	0.177673	dod_P54353
0.617972	0.757031	1.00954	0.925043	1.08809	0.760221	1.77754	0.831585	PolD1_P54358
0.78701	0.825156	1.03014	0.482056	0.982125	0.488006	1.28553	0.74593	Gdh_P54385
1.88374	0.437296	7.16884	0.0279784	0.154002	0.0570457	0.586076	0.710115	Fkbp39_P54397
1.56495	0.617404	1.47081	0.539262	1.66046	0.218301	1.56057	0.631349	mtSSB_P54622
1.46986	0.104782	1.41542	0.116168	0.769429	0.0564828	0.740929	0.254253	RpS20_P55828
1.68044	0.0783702	3.40025	0.0744051	0.966237	0.883889	1.95511	0.492196	RpS3A_P55830
0.65336	0.899876	5.56271	0.147548	0.324822	0.479686	2.76554	0.358968	RpL14_P55841
2.06861	0.646455	1.69172	0.146835	0.669767	0.571069	0.547738	0.648066	Cam_P62152
1.02858	0.766266	1.12929	0.0936967	0.530443	0.0594874	0.582381	0.319937	RpS12_P80455
1.15348	0.230071	1.37326	0.220323	0.716596	0.272103	0.853136	0.258778	Pym_P82804
0.545157	0.0247102	0.474558	0.0111601	0.939366	0.605327	0.817717	0.749967	Stim_P83094
0.971945	0.610621	1.05127	0.551311	1.25415	0.246838	1.35651	0.559931	Stlk_P83098
1.08617	0.514475	2.02365	0.00790406	0.485154	0.00848104	0.90389	0.529699	His4_P84040
0.763515	0.214188	0.549841	0.113361	1.5911	0.0295351	1.14582	0.255123	smid_P91638
1.09106	0.286891	2.60743	0.0208868	0.510044	0.0673642	1.21891	0.454666	AP-2alpha_P91926
0.505077	0.173868	1.03785	0.745347	0.548228	0.0398337	1.12652	0.629794	ND-42_P91929
0.23061	0.180573	0.653559	0.0955436	0.629943	0.904934	1.78529	0.0578583	ndl_P98159
1.87782	0.576691	0.811369	0.979653	0.911067	0.299048	0.393655	0.930733	yl_P98163
0.411172	0.0644852	1.26321	0.722395	0.242394	0.014232	0.744687	0.59675	Pgk_Q01604
1.84754	0.60209	6.99285	0.0422913	0.271904	0.124686	1.02914	0.873647	Rbp1_Q02427
0.792285	0.601089	1.86642	0.0713446	0.442166	0.00467072	1.04163	0.400445	eIF4A_Q02748
3.26017	0.00134602	2.22857	0.265904	0.850857	0.80899	0.581623	0.588409	RpS13_Q03334
0.827254	0.639925	1.31112	0.334402	1.78821	0.0410628	2.83416	0.258586	RpS3_Q06559
1.06845	0.790917	2.16074	0.401463	0.962093	0.557846	1.94566	0.602089	sqd_Q08473
0.98206	0.904462	0.926668	0.986849	1.33141	0.0210984	1.25631	0.592498	Mpcp2_Q0E8E8
0.703383	0.347824	0.665442	0.0178524	1.58841	0.0403032	1.50273	0.409238	Cpsf5_Q0E8G6
57.2108	0.000719968	117.709	0.000609403	2.00399	0.18124	4.12314	0.17558	muskelin_Q0E9A5
1.9657	0.0179875	2.31194	0.00246353	0.83711	0.172301	0.984557	0.903387	RpS11_Q0E9B6
0.553596	0.587941	1.29819	0.717608	1.50007	0.206548	3.51769	0.357649	PCB_Q0E9E2
0.444094	0.279547	0.517051	0.205717	1.4904	0.214867	1.73524	0.44796	SLIRP1_Q0KHQ1
0.791064	0.0776202	0.604045	0.0165481	1.15944	0.233349	0.885334	0.305788	Dmel\CG34117_Q0KI97
0.521971	0.240933	0.453919	0.0142053	0.683016	0.236558	0.593968	0.474201	Hat1_Q0KIB3
13.5466	1.49872e-05	14.3012	3.41236e-05	0.9401	0.634377	0.992466	0.728453	smg_Q23972
2.05883	0.0138639	3.30987	0.0319543	0.97809	0.883065	1.57242	0.368528	BicC_Q24009
0.968782	0.978343	2.8816	0.387846	0.342303	0.139248	1.01817	0.745879	fzy_Q24044
0.753602	0.106904	1.01246	0.968562	0.729736	0.0667619	0.980397	0.904196	Elp5_Q24050
1.49514	0.437751	1.81827	0.202102	0.765102	0.195062	0.930459	0.770123	RpL29_Q24154
0.835602	0.606919	2.30528	0.326479	1.83527	0.0131275	5.06317	0.248421	RpS5a_Q24186
1.05001	0.713401	1.70752	0.379408	0.676535	0.0245448	1.10018	0.817917	eIF2gamma_Q24208
0.791161	0.700658	1.51626	0.722685	0.58933	0.134829	1.12945	0.771834	Cdc37_Q24276
0.451705	0.0756391	0.634564	0.208683	0.847853	0.151498	1.19108	0.904012	Ost48_Q24319
0.731616	0.0499915	0.569968	0.0117297	1.37857	0.0382973	1.07398	0.304854	RPA1_Q24492
0.560299	0.306718	1.34949	0.946002	0.812379	0.409076	1.95663	0.578967	betaTub56D_Q24560
0.610394	0.00149789	0.5361	0.0453412	0.751276	0.0156884	0.659835	0.112767	Vha14-1_Q24583
1.51909	0.381896	0.883438	0.142911	3.97764	0.000418394	2.31323	0.0112652	caz_Q27294
1.03525	0.950291	1.37291	0.280211	1.33794	0.714781	1.77433	0.184399	spn-A_Q27297
0.522378	0.156672	1.10527	0.933605	1.50988	0.105892	3.19468	0.0871009	Nlp_Q27415
0.476293	0.0384283	0.731376	0.704838	0.448501	0.00473913	0.6887	0.516836	Ahcy_Q27580
0.463369	0.327116	0.532125	0.130704	1.62316	0.178591	1.86401	0.365866	Pcmt_Q27869
0.444588	0.615514	1.62145	0.439815	0.360621	0.300159	1.31522	0.912117	ERp60_Q3YMU0
0.716428	0.876683	1.52174	0.44802	0.407121	0.105895	0.864754	0.318721	Ctf4_Q494K2
0.526345	0.220776	0.811793	0.839254	2.06588	0.324557	3.18625	0.0121163	Dmel\CG15908_Q4QPU3
0.640435	0.0703036	0.452464	0.0136554	1.71789	0.106963	1.21368	0.40241	Dmel\CG13018_Q4V429
0.598787	0.16746	0.461787	0.022649	1.30601	0.0272694	1.0072	0.446409	puml_Q5U191
0.64044	0.555541	0.636682	0.289958	0.923889	0.869343	0.918468	0.537466	Dmel\CG34228_Q6IGN6
0.35675	0.0136668	0.474785	0.142038	0.996905	0.927225	1.32674	0.0927333	Dmel\CG13220_Q6NP72
2.95478	0.0200799	2.61085	0.246868	0.761235	0.50605	0.67263	0.139277	sced_Q6NQZ5
0.444521	0.236016	1.27079	0.557097	0.298898	0.0124956	0.854485	0.562652	Echs1_Q7JR58
2.36812	0.0176621	2.56275	0.0104962	1.29007	0.1693	1.3961	0.234521	Dmel\CG5726_Q7JRH5
0.900206	0.929436	6.72882	0.0819718	0.121921	0.0178773	0.91133	0.394266	Incenp_Q7JRJ9
0.435675	0.571958	1.29743	0.712327	2.30532	0.0386648	6.86521	0.155972	Dmel\CG9436_Q7JVH6
0.839721	0.763738	3.1629	0.110169	0.197568	0.00539809	0.744159	0.633992	Dmel\CG5323_Q7JVK8
0.7588	0.0143874	0.724976	0.0659424	0.87816	0.943765	0.839015	0.225767	Prp38_Q7JVL3
0.868091	0.823855	0.636234	0.231663	1.08797	0.0641979	0.797386	0.39166	mRpL52_Q7JWG9
2.29524	0.163094	7.66213	0.00707328	0.322848	0.0303244	1.07775	0.814582	CG8635_Q7JWR9
2.04403	0.0168734	1.1011	0.530542	1.57108	0.135937	0.846325	0.327353	RpL40_Q7JYK1
0.810591	0.343527	0.522264	0.0326544	2.07181	0.0099045	1.33487	0.168746	ClC-b_Q7JZ25
1.2002	0.235825	3.33421	0.0186874	0.64858	0.0224278	1.80179	0.36376	RpS15_Q7JZW2
0.272899	0.218443	1.07792	0.972124	0.637028	0.473846	2.51619	0.368699	GstT1_Q7K0B6
0.786731	0.241301	1.67345	0.4484	0.709174	0.434121	1.50848	0.334945	Nup50_Q7K0D8
0.529475	0.0261955	0.409763	0.0096791	1.17475	0.0855978	0.909147	0.604797	Syx7_Q7K0X9
0.575463	0.655376	1.08963	0.95999	1.02919	0.455999	1.94876	0.643613	OstDelta_Q7K110
1.21131	0.425596	3.18515	0.433053	0.377233	0.361499	0.99194	0.501765	Map60_Q7K180
0.639227	0.00789419	0.491032	0.0300631	0.787016	0.188053	0.604559	0.0969978	ND-15_Q7K1C0
0.842207	0.20836	0.785816	0.449294	1.14474	0.067172	1.06809	0.477968	vlc_Q7K1T1
1.24614	0.988217	1.1088	0.525818	2.00765	0.302372	1.78639	0.379154	l(2)k09913_Q7K274
1.27879	0.307786	3.04576	0.00215467	0.405043	0.0140666	0.964709	0.832026	DCTN2-p50_Q7K2D2
0.300116	0.0822936	0.556941	0.0849568	1.4454	0.0154861	2.68231	0.642766	Dmel\CG8839_Q7K2E1
1.21665	0.853033	1.2457	0.466425	0.494468	0.174313	0.506277	0.294275	Rpn13_Q7K2G1
0.767483	0.313222	0.577229	0.0869133	1.13574	0.0937433	0.854197	0.348735	Lnpk_Q7K2N0
0.774618	0.324585	0.812231	0.216995	0.676203	0.355263	0.709038	0.345609	zda_Q7K3D4
0.650793	0.00966702	0.904683	0.171934	0.54278	0.000614589	0.754531	0.0580274	CCT8_Q7K3J0
0.731557	0.249617	1.13654	0.790033	0.272814	0.0148495	0.423841	0.166988	Dmel\CG8728_Q7K3W2
0.208466	0.557905	3.03437	0.0789788	0.657108	0.84034	9.56467	0.179502	Dmel\CG7878_Q7K4L8
0.481201	0.131483	0.50215	0.0150341	0.557989	0.0041532	0.58228	0.167375	Gbp2_Q7K533
1.07139	0.967868	0.775712	0.411615	1.67009	0.275628	1.20918	0.411989	Paip1_Q7K581
0.821934	0.201225	1.12325	0.912669	0.537832	0.0723893	0.734998	0.335097	Fen1_Q7K7A9
1.00596	0.68915	0.929484	0.992608	1.0137	0.451379	0.936639	0.997624	adp_Q7K7W5
1.91171	0.125325	4.55921	0.0788394	0.905709	0.648671	2.16001	0.898417	SMC2_Q7KK96
0.502345	0.163182	1.59298	0.488562	0.281178	0.000122955	0.891641	0.518436	CCT5_Q7KKI0
0.773383	0.44549	0.680358	0.164328	0.877722	0.941739	0.772147	0.533619	Tapdelta_Q7KLX3
0.532269	0.0818049	1.11448	0.959363	0.453841	0.0768876	0.950269	0.811221	bic_Q7KM15
1.76972	0.0132913	0.843149	0.502725	2.29972	0.0112563	1.09566	0.384338	nito_Q7KMJ6
1.32833	0.268144	1.15278	0.136167	0.932492	0.0557557	0.809256	0.655248	Rpt1_Q7KMQ0
0.871079	0.75535	2.62464	0.0902761	0.404389	0.0713172	1.21846	0.749594	robl_Q7KMS3
7.55767	0.0127436	4.57482	4.56063e-05	0.445444	0.00604888	0.269637	0.0313487	TER94_Q7KN62
2.75587	0.148625	18.937	0.0242482	0.230513	0.128462	1.58397	0.701833	Dp1_Q7KN75
0.265474	0.137056	0.887455	0.366888	0.602872	0.202328	2.01535	0.287453	ATPCL_Q7KN85
1.51019	0.10823	3.85638	0.0112948	0.676737	0.203954	1.7281	0.62516	Mad1_Q7KND8
0.708248	0.892032	0.472743	0.037981	2.44315	0.00575875	1.63076	0.819368	Gyf_Q7KQM6
1.33302	0.408234	5.09341	0.011817	0.467171	0.866208	1.78504	0.504011	heph_Q7KRS7
0.348416	0.0318532	0.466569	0.00901568	0.421661	0.0523867	0.564654	0.0334227	sgll_Q7KSW3
0.563438	0.252636	0.49374	0.804487	0.954236	0.363484	0.836195	0.766103	CG33090_Q7KT91
0.950947	0.57448	1.47276	0.604064	1.184	0.0592572	1.8337	0.265272	CG31879_Q7KTG0
1.95586	0.030244	1.5022	0.248146	1.86356	0.037592	1.43131	0.287829	PNUTS_Q7KU01
0.580584	0.011338	0.501877	0.0166	0.943155	0.329339	0.815296	0.568583	Swt1_Q7KUW4
0.537446	0.0423699	0.513715	0.0903067	1.69848	0.0186333	1.62348	0.229288	eIF4H1_Q7KUX7
0.685431	0.46256	0.530991	0.261578	1.29394	0.104853	1.00239	0.680806	sigmar_Q7KVH9
1.35031	0.342955	1.06522	0.944328	0.96923	0.454699	0.764596	0.227428	spoon_Q7KVW1
0.541784	0.195204	0.46114	0.14292	1.02316	0.94824	0.870866	0.740651	CG17896_Q7KW39
2.19832	0.0268251	1.74002	0.0172341	0.558206	0.0328956	0.441834	0.0280527	Marf1_Q7KWG9
0.83817	0.311171	1.10032	0.90877	0.476216	0.00815137	0.625162	0.0307244	eIF4B_Q7PLL3
2.97452	0.0118977	1.85355	0.216393	1.21158	0.425006	0.754987	0.253404	Zn72D_Q86BI3
1.0273	0.95622	2.46371	0.0115197	0.717108	0.111751	1.71979	0.405054	mRpL27_Q86BM8
1.27501	0.653593	1.23081	0.00262076	0.791844	0.0289838	0.764396	0.751631	TFAM_Q86BR8
1.41932	0.142862	2.82584	0.024549	0.71042	0.659195	1.41444	0.136482	mRpS21_Q8I0J3
0.906916	0.985043	1.16772	0.946038	0.602987	0.942174	0.776388	0.95451	Lasp_Q8I7C3
1.10287	0.778172	1.05953	0.909128	1.37505	0.297728	1.32102	0.0051448	Nipped-A_Q8I8U7
0.676853	0.618421	0.285262	0.496272	2.22587	0.772839	0.9381	0.960722	Dmel\CG5746_Q8IGI0
1.032	0.328964	1.35962	0.827185	1.61937	0.0315226	2.13347	0.407393	Tm1_Q8IGY1
4.45704	0.00148559	3.90809	0.0333038	1.64219	0.127739	1.43993	0.219487	4E-T_Q8IH18
0.595374	0.169583	0.647451	0.329894	0.762445	0.565077	0.829136	0.894551	Saf-B_Q8IMV6
2.29522	0.512934	0.447201	0.982937	3.52445	0.230853	0.686705	0.752119	twin_Q8IMX1
1.57255	0.113229	1.70296	0.101692	0.716285	0.331289	0.775684	0.563258	LSm3_Q8IMX8
0.951975	0.828649	0.825676	0.134764	0.902779	0.695109	0.783007	0.181419	wfs1_Q8IMZ9
0.645717	0.102448	0.841614	0.191904	0.908395	0.531271	1.18398	0.580277	CG33331_Q8INF2
4.57287	0.00776696	7.15376	0.00235022	0.738362	0.0892654	1.15509	0.440908	sle_Q8INM3
1.8482	0.0334831	2.08786	0.129473	0.750168	0.641243	0.847445	0.392822	Cul3_Q8IP45
1.48061	0.0384819	1.75681	0.0605723	1.01701	0.682175	1.20673	0.600632	mRpS23_Q8IP62
0.588549	0.235535	0.705016	0.0668679	0.837788	0.453894	1.00358	0.404705	CG6537_Q8IP73
0.866505	0.631548	1.72201	0.291429	0.618318	0.0352098	1.22879	0.914566	Mtpalpha_Q8IPE8
0.48311	0.0481665	0.570463	0.010717	1.12441	0.853298	1.32772	0.321591	tzn_Q8IPU3
0.789349	0.692655	0.688201	0.0347112	1.06058	0.789053	0.924677	0.190609	blot_Q8IQQ7
0.543608	0.632503	0.59419	0.131824	1.40117	0.181946	1.53155	0.292563	Papss_Q8IQV1
1.62901	0.364029	1.64765	0.482657	1.38323	0.866836	1.39906	0.865367	Nup205_Q8IQV9
0.48209	0.0567713	0.47009	0.0160697	0.685994	0.0666701	0.668917	0.164792	COX6B_Q8IQW2
1.69825	0.042709	2.46334	0.0231325	0.503261	0.0637465	0.72999	0.38209	Grip84_Q8IQW7
0.379377	0.380752	1.18313	0.760643	1.41026	0.293429	4.39804	0.167029	Fim_Q8IQZ7
2.27601	0.0215269	2.34968	0.14102	1.39708	0.214042	1.44229	0.76509	nonA_Q8IR16
0.733923	0.0190689	0.850075	0.198989	0.457857	0.0473651	0.530318	0.050743	LBR_Q8MLV1
0.837707	0.493843	0.525083	0.252845	1.43894	0.484431	0.901942	0.968314	Ankle2_Q8MQX9
0.36175	0.131928	1.01339	0.567181	0.59971	0.294125	1.67999	0.854118	BcDNA:SD26038_Q8MRT7
0.851094	0.137509	0.544905	0.0490726	1.23398	0.10173	0.790043	0.65373	Tim23_Q8MRW1
450.727	6.8626e-05	27.3455	0.000172256	3.16782	0.073349	0.192191	0.00145585	Kaz_Q8MSB1
1.46466	0.131156	1.71391	0.00420601	0.777423	0.185992	0.909719	0.919363	Sym_Q8MSU4
2.71262	0.0707293	5.61809	0.0490212	0.674703	0.164283	1.39737	0.966198	IleRS_Q8MSW0
0.314322	0.158657	1.57086	0.762201	0.423524	0.0156411	2.11661	0.887421	Idh3g_Q8MT18
1.18069	0.426768	1.8724	0.252392	2.33	0.00121301	3.69504	0.0989257	DmRH5_Q8MZI3
2.03505	0.000240537	3.68544	0.0240663	0.807014	0.491357	1.46149	0.390867	Atx2_Q8SWR8
0.304451	0.033009	0.228659	0.0419731	1.29543	0.219083	0.972934	0.666501	ReepA_Q8SX60
1.03079	0.563208	0.518721	0.235388	1.33919	0.678219	0.673914	0.385804	kuk_Q8SX89
0.852251	0.907832	1.55444	0.0229695	0.412246	0.00797488	0.751906	0.0934974	LysRS_Q8SXM8
0.960365	0.727223	1.0132	0.474332	1.3859	0.0120325	1.46215	0.671126	SNF4Agamma_Q8SXT8
0.361502	0.14328	1.6612	0.909311	0.406751	0.112145	1.86913	0.922314	bai_Q8SXY6
0.785497	0.515775	0.703909	0.517137	1.10891	0.940586	0.993728	0.77303	Mgstl_Q8SY19
1.26849	0.696871	0.747834	0.154522	2.32713	0.0398507	1.37195	0.794411	gw_Q8SY33
1.07536	0.732752	1.0002	0.889442	0.543166	0.0189531	0.505205	0.340794	BcDNA:RE68569_Q8SYC3
0.71211	0.0724643	0.553375	0.0549961	1.77346	0.108243	1.37814	0.268652	ND-MLRQ_Q8SYJ2
0.840751	0.63119	1.31076	0.56605	1.72309	0.0265823	2.68635	0.429515	PGS1_Q8SYL0
0.527325	0.361334	2.28796	0.054485	0.521969	0.00563959	2.26472	0.31167	Rsf1_Q8SYR3
1.19072	0.539627	2.02601	0.188508	0.630526	0.0802963	1.07284	0.778128	Golgin84_Q8SZ63
0.49434	0.106983	0.215639	0.0783646	0.782326	0.0980124	0.341263	0.386875	Dmel\CG9331_Q8SZU0
0.871345	0.537394	1.42974	0.143982	0.606685	0.17305	0.995471	0.693115	rumi_Q8T045
0.52597	0.478385	0.879555	0.882422	1.5255	0.273366	2.55103	0.361379	Afg3l2_Q8T4G5
1.0234	0.97312	0.675746	0.919094	0.422128	0.46249	0.27873	0.678938	Past1_Q8T8W3
0.525849	0.0575135	0.818263	0.195499	0.900878	0.201171	1.40184	0.607178	ND-75_Q94511
0.521342	0.670493	0.891403	0.840766	2.09914	0.139157	3.58915	0.488576	ifc_Q94515
0.538118	0.154024	1.002	0.931229	0.374025	0.0418003	0.696452	0.206305	Scsalpha1_Q94522
0.353707	0.190674	0.803238	0.252234	0.771268	0.458654	1.75148	0.922131	SdhA_Q94523
1.55751	0.216958	1.37205	0.00335859	1.57499	0.0570566	1.38744	0.190564	lark_Q94901
0.816634	0.277577	0.739709	0.00919104	0.994405	0.812234	0.900735	0.148949	Cp1_Q95029
0.449154	0.220018	1.31667	0.914145	1.13341	0.948165	3.32253	0.443661	Prosalpha5_Q95083
1.1149	0.815322	0.780892	0.516654	1.25735	0.145491	0.880667	0.753947	Dmel\CG14641_Q95RB1
0.961536	0.346489	0.227103	0.0909015	1.00374	0.664553	0.237071	0.36014	Tbc1d22_Q95RC5
3.35685	0.000735909	2.98813	0.000750962	1.1143	0.596575	0.991901	0.94742	yps_Q95RE4
0.7079	0.168597	0.600873	0.242734	1.47636	0.0303903	1.25315	0.448218	Tom20_Q95RF6
35.0199	0.0817442	3.15636	0.0239521	12.5755	0.0284094	1.13343	0.45937	Kcmf1_Q95RX5
0.689995	0.318303	0.723927	0.179535	0.948523	0.759233	0.995168	0.822416	Dmel\CG1635_Q95TK5
1.38565	0.916217	0.838176	0.514794	0.914405	0.889178	0.553121	0.673564	gwl_Q95TN8
0.997705	0.656458	1.12934	0.868184	1.5367	0.0178526	1.73945	0.388232	daed_Q95TS8
0.527094	0.472492	1.14717	0.860093	0.814893	0.790048	1.77353	0.375676	ScsbetaA_Q95U38
0.97081	0.466932	0.507078	0.0813202	1.40573	0.274428	0.734248	0.257901	vig2_Q960D3
1.57845	0.00164971	1.41556	0.403505	1.18523	0.015932	1.06292	0.623032	mdy_Q960U8
1.53145	0.110329	2.38505	0.02871	0.67308	0.468704	1.04824	0.952452	alt_Q960Y8
0.400428	0.761595	1.81169	0.484918	1.24717	0.503041	5.64266	0.408424	rdog_Q961D3
1.44687	0.799975	0.903188	0.629211	4.06033	0.863614	2.5346	0.174008	zip_Q99323
0.743967	0.578655	2.03239	0.113182	0.379725	0.260896	1.03734	0.334824	stai_Q9GQR5
0.668703	0.201278	1.39978	0.359763	0.476516	0.0432183	0.997483	0.757416	eEF5_Q9GU68
1.35853	0.50143	0.877122	0.71502	2.25148	0.0171509	1.45365	0.215557	Capr_Q9I7D3
0.731935	0.940205	1.42055	0.579239	1.00691	0.426015	1.95422	0.490641	CG10628_Q9I7M2
0.730462	0.552545	0.741297	0.149308	1.68354	0.012386	1.70851	0.247068	chb_Q9NBD7
0.863895	0.531793	4.29204	0.0203231	0.420835	0.172637	2.09081	0.36484	eEF1gamma_Q9NJH0
0.692692	0.295007	0.592544	0.111501	0.941103	0.890442	0.805041	0.899051	Adk2_Q9U915
1.30772	0.34284	3.32239	0.0472458	0.600599	0.0683765	1.52588	0.966687	RfC38_Q9U9Q1
1.43929	0.136581	1.22459	0.461978	0.925929	0.526625	0.787806	0.648219	eIF3h_Q9U9Q4
2.18296	0.274026	1.49161	0.409511	0.401387	0.225913	0.274266	0.423505	glu_Q9V3A7
1.47971	0.851372	0.507108	0.736305	1.29226	0.858565	0.442869	0.489329	mRpL4_Q9V3D0
0.643057	0.383184	0.857993	0.716164	1.09563	0.869596	1.46183	0.216943	Cpsf100_Q9V3D6
1.00386	0.790792	0.747015	0.245639	0.966687	0.820699	0.719354	0.693548	mRpL50_Q9V3E3
0.929795	0.848843	2.69579	0.0305519	0.3837	0.0417275	1.11247	0.515813	Ref1_Q9V3E7
1.50186	0.608515	1.8516	0.653942	0.363038	0.0363422	0.44758	0.312882	spag_Q9V3E9
0.850195	0.899086	0.829868	0.780622	1.47332	0.0352191	1.43809	0.330075	out_Q9V3F9
1.57855	0.0673007	2.50518	0.00189108	0.623801	0.00228225	0.989982	0.886098	RpL8_Q9V3G1
0.318538	0.0767524	1.72158	0.0858205	0.24665	0.0524062	1.33305	0.158882	dUTPase_Q9V3I1
1.04835	0.923048	1.22329	0.785379	13.4617	0.335923	15.7081	0.327214	whd_Q9V3K9
1.64158	0.955716	1.96862	0.741731	0.9514	0.723836	1.14094	0.909398	Cbp20_Q9V3L6
1.08991	0.898325	1.14645	0.977809	1.21273	0.0227694	1.27565	0.51614	SC35_Q9V3T8
0.682619	0.0965879	0.370295	0.0129636	0.176139	0.00182434	0.0955489	0.00510122	dare_Q9V3T9
0.430065	0.255714	1.37294	0.39464	0.571127	0.0262148	1.82326	0.597585	CtsK1_Q9V3U6
1.62202	0.483082	1.98304	0.221515	0.889071	0.553223	1.08696	0.479441	x16_Q9V3V0
1.34564	0.308933	2.4425	0.0756145	0.275663	0.00958008	0.500359	0.0807336	Rpt5_Q9V3V6
0.926146	0.460755	0.61015	0.140135	1.38319	0.343908	0.911256	0.995662	ND-B17_Q9V3W2
2.15678	0.0779003	6.93797	0.00680144	0.586249	0.0657507	1.88585	0.179456	SF2_Q9V3W7
0.642782	0.634236	0.93265	0.656403	1.45615	0.67575	2.11281	0.954537	Mtch_Q9V3Y4
1.1637	0.845248	0.874512	0.67248	1.33848	0.19092	1.00585	0.772796	BG:DS01759.2_Q9V3Y7
0.828411	0.634532	3.86077	0.171395	0.289186	0.0236244	1.34774	0.632586	Rpt3_Q9V405
0.481728	0.00556873	0.464197	0.0209557	0.790082	0.0830315	0.761329	0.619098	vig_Q9V426
0.28285	0.751605	0.828109	0.59746	4.37133	0.00447242	12.7981	0.114863	AsnRS_Q9V434
0.737097	0.655184	2.2246	0.179518	0.59146	0.20522	1.78506	0.382554	Mcm6_Q9V461
0.90404	0.455469	0.552726	0.183619	1.22775	0.0348482	0.750644	0.948878	ZnT35C_Q9V471
0.577533	0.363566	0.641599	0.114928	0.487903	0.125996	0.542027	0.0516305	apolpp_Q9V496
0.365729	0.159713	1.43054	0.94183	1.05081	0.349386	4.11019	0.367746	ND-49_Q9V4E0
1.3709	0.943837	0.713602	0.0175844	1.52532	0.0184346	0.793983	0.807729	Cyp6a13_Q9V4U9
1.6553	0.0499618	1.55966	0.155871	0.82819	0.247043	0.780339	0.368771	Gle1_Q9V4W1
2.68133	0.0108827	3.77339	0.0213498	1.37513	0.110296	1.9352	0.309505	RpL31_Q9V597
1.02151	0.999789	1.24798	0.646843	0.886616	0.287445	1.08318	0.803385	Prosalpha7_Q9V5C6
1.12571	0.817358	0.750414	0.192476	0.968207	0.980269	0.645421	0.0404036	CG7637_Q9V5P6
0.766934	0.210944	0.709836	0.144979	1.4729	0.100021	1.36324	0.653983	SEC61G1_Q9V668
0.394327	0.232991	1.69795	0.591249	0.192784	0.0187392	0.830116	0.997208	TppII_Q9V6K1
0.646111	0.967278	1.14515	0.760077	1.91145	0.0345707	3.38782	0.186859	CG16935_Q9V6U9
0.42925	0.253888	0.619638	0.191277	0.663614	0.211499	0.957952	0.931831	Cyp6a22_Q9V769
0.742208	0.755881	1.17719	0.964727	0.922371	0.713434	1.46295	0.808009	Vha36-1_Q9V7D2
0.443961	0.60613	1.58268	0.764387	1.051	0.798875	3.74672	0.551183	Sply_Q9V7Y2
0.78247	0.268417	0.45423	0.107022	0.684213	0.00175989	0.397191	0.190312	Ars2_Q9V9K7
1.53463	0.0804948	6.51195	0.01043	0.351035	0.106833	1.48956	0.72181	RpL21_Q9V9M7
0.832401	0.180479	0.644356	0.0005133	1.29506	0.00227946	1.0025	0.648067	FeCh_Q9V9S8
0.366892	0.684543	1.91426	0.233358	1.1883	0.877911	6.19995	0.286826	Mccc1_Q9V9T5
1.3754	0.396509	4.38532	0.0236324	0.595724	0.0586092	1.8994	0.416547	RpL6_Q9V9W3
0.597588	0.163187	0.790368	0.0638244	0.737512	0.561334	0.975432	0.427079	PNPase_Q9V9X7
0.838986	0.685671	0.621814	0.223333	0.839154	0.735745	0.621938	0.138847	mRpL32_Q9V9Z1
1.31165	0.432883	1.08687	0.67314	0.670677	0.082722	0.555742	0.112771	Chchd3_Q9VA18
0.64855	0.0427699	0.426331	0.0313014	0.809807	0.458559	0.532336	0.065898	Npc2g_Q9VA42
0.633186	0.504404	0.746092	0.857786	0.841772	0.184139	0.991872	0.963074	Dmel\CG2246_Q9VA53
2.14007	0.521542	2.45247	0.344109	0.656184	0.1207	0.75197	0.804775	mRpS18C_Q9VA81
1.01219	0.869356	1.84132	0.144593	0.864207	0.510989	1.57211	0.307526	RpS7_Q9VA91
0.435136	0.263814	2.8044	0.0424827	0.183357	0.0238843	1.18171	0.973707	anon-WO0153538.36_Q9VAC1
0.632929	0.920471	1.10301	0.660778	1.66029	0.00538067	2.89339	0.304979	IntS11_Q9VAH9
0.824876	0.613412	3.02087	0.22633	0.576203	0.116864	2.11017	0.651179	Bub3_Q9VAJ2
0.445851	0.168183	1.11786	0.564588	0.653591	0.102268	1.63872	0.896553	Dmel\CG1907_Q9VAJ9
1.06465	0.392178	1.45322	0.521481	1.38511	0.353976	1.89064	0.499927	Dmel\CG2006_Q9VAL1
0.423277	0.245444	1.23962	0.724598	0.436164	0.129647	1.27736	0.803794	Cisd2_Q9VAM6
0.584709	0.0446642	0.523933	0.486264	0.35787	0.01499	0.320672	0.0626525	Pglym78_Q9VAN7
0.784976	0.567558	0.317483	0.0953909	2.01451	0.211764	0.814769	0.543382	Ctl2_Q9VAP3
2.4148	0.0655402	1.72006	0.0469689	1.80272	0.201794	1.28408	0.263638	larp_Q9VAW5
0.852736	0.720613	1.7274	0.225904	0.461272	0.10947	0.934407	0.659313	Gp93_Q9VAY2
0.566354	0.0592208	0.657295	0.344448	1.7515	0.00516682	2.03275	0.0955416	Hsdl2_Q9VB10
64.0591	0.000194887	85.8142	0.00232334	0.90303	0.531891	1.20971	0.440167	pins_Q9VB22
0.872985	0.516577	0.85241	0.772728	0.603335	0.0990057	0.589115	0.06918	wdb_Q9VB23
0.659773	0.104016	0.517295	0.676702	0.657027	0.0595508	0.515142	0.79051	Hmu_Q9VB46
0.793809	0.991733	1.72931	0.204586	0.806357	0.102796	1.75665	0.62475	Dmel\CG5913_Q9VBK9
2.10472	0.235043	2.07146	0.0109647	1.15096	0.986504	1.13276	0.746866	Dmel\CG5886_Q9VBL3
2.62078	0.141559	3.39442	0.00977426	0.962817	0.446645	1.24704	0.43929	RpL27_Q9VBN5
1.02341	0.891774	0.883576	0.529949	1.13476	0.286967	0.979711	0.923818	Dmel\CG4553_Q9VBR0
1.52107	0.0531065	2.28379	0.00105146	0.823456	0.0631784	1.23637	0.352064	RpS27_Q9VBU9
1.5892	0.17324	0.806194	0.606329	1.21686	0.437794	0.617306	0.362881	Ythdf_Q9VBZ5
0.533205	0.410337	1.03429	0.492214	0.28153	0.0112268	0.546102	0.342124	Dmel\CG11771_Q9VC06
1.01282	0.805701	0.877182	0.834145	1.38358	0.089611	1.19829	0.313735	Mink_Q9VC08
5.91623	0.142187	5.32884	0.00710149	0.841668	0.488991	0.758102	0.497165	asp_Q9VC45
0.662942	0.0323922	0.719052	0.127969	0.800189	0.0725433	0.867915	0.343061	MAP1A_Q9VC48
1.4008	0.263125	2.54897	0.181155	2.10945	0.155046	3.83847	0.187484	Ppox_Q9VC52
1.21883	0.433928	0.769204	0.205408	3.18725	0.0161584	2.01148	0.0502496	anon-WO0118547.376_Q9VC60
0.767062	0.0733109	0.701908	0.424922	0.835188	0.0818339	0.764248	0.759065	Dis3_Q9VC93
0.820546	0.587348	0.254058	0.0550067	1.50755	0.734052	0.46677	0.0753653	BRWD3_Q9VC96
0.332056	0.00573293	0.267606	0.00519848	1.26589	0.0427513	1.02019	0.643031	Pisd_Q9VCE0
0.186348	0.0321869	0.175791	0.0107102	0.997609	0.73449	0.941094	0.541728	Mettl3_Q9VCE6
0.547875	0.767498	1.04145	0.797236	1.40345	0.0538786	2.6678	0.267937	Ndc1_Q9VCG4
0.332853	0.365383	1.42722	0.779022	1.02249	0.681074	4.38429	0.422239	eIF3d1_Q9VCK0
0.577976	0.00571727	0.765659	0.160998	0.879037	0.090227	1.16448	0.657988	Rassf_Q9VCQ7
0.444926	0.0595948	0.635913	0.22667	1.16401	0.887439	1.66367	0.531947	Idh3b_Q9VD58
1.15432	0.557843	0.319532	0.17235	1.43609	0.224718	0.397531	0.872173	fit_Q9VD66
0.386033	0.229266	0.183291	0.0197087	1.12226	0.607441	0.532858	0.333602	mdlc_Q9VDP8
0.339578	0.0175036	0.368113	0.000631099	0.698199	0.0131496	0.756869	0.0810903	Polr2M_Q9VDY6
0.857642	0.201625	0.470562	0.017716	1.67526	0.0500209	0.919164	0.494129	Gos28_Q9VE50
1.27155	0.724193	0.891507	0.389826	1.65896	0.0167911	1.16312	0.971116	Dmel\CG7685_Q9VE71
0.289893	0.036394	0.361922	0.00608491	0.487333	0.0123141	0.608419	0.105109	Dmel\CG14309_Q9VE79
0.48248	0.0233183	1.04431	0.60862	0.612967	0.0569596	1.32674	0.94457	Nup43_Q9VE85
0.400911	0.278335	1.16123	0.728505	0.554063	0.0812998	1.60483	0.985012	eIF1A_Q9VEA1
0.742384	0.0538102	0.585409	0.030146	0.916508	0.280082	0.722715	0.527952	Pxt_Q9VEG6
0.51619	0.660862	3.08687	0.246323	0.556963	0.278102	3.3307	0.780807	CG7477_Q9VEG8
1.37524	0.908956	0.931063	0.487584	0.676806	0.0371101	0.458209	0.95612	mRpS11_Q9VEN6
13.0697	0.00486662	7.03143	0.0282719	1.67874	0.143394	0.903149	0.791602	Patr-1_Q9VEN9
0.542136	0.0363447	0.849705	0.364119	0.634237	0.0792838	0.994059	0.616128	Adsl_Q9VEP6
1.28139	0.995976	0.822987	0.689582	0.925523	0.847615	0.594429	0.761171	Dmel\CG10324_Q9VES0
0.98834	0.433524	1.34846	0.193011	0.824297	0.322838	1.12464	0.738614	bor_Q9VEX6
0.40296	0.267781	0.975723	0.924606	1.28372	0.119868	3.10838	0.259051	blp_Q9VF08
1.71338	0.375849	2.97509	0.624221	0.63432	0.854882	1.10143	0.852098	spn-E_Q9VF26
0.601426	0.0134412	0.520084	0.00702148	1.36529	0.00305747	1.18064	0.871322	ND-23_Q9VF27
1.03904	0.443251	0.726096	0.274843	2.33114	0.19117	1.62903	0.214662	CG12258_Q9VF83
0.515422	0.122325	0.61603	0.102792	1.10013	0.421232	1.31487	0.799604	l(3)neo43_Q9VF98
0.353877	0.502135	0.412765	0.428926	3.22422	0.0219892	3.76076	0.325708	Art3_Q9VFB3
2.08905	0.151359	1.66328	0.323356	1.16253	0.674318	0.925592	0.728625	Glys_Q9VFC8
1.16177	0.186503	1.69428	0.0134702	1.55575	0.0498296	2.26884	0.0139085	RpS5b_Q9VFE4
0.726276	0.0249497	1.2291	0.293939	0.367101	0.0110951	0.621256	0.0268915	Nup93-2_Q9VFE7
0.352492	0.147971	1.59369	0.55512	0.828146	0.450548	3.74421	0.264085	UQCR-C1_Q9VFF0
0.391456	0.158311	0.460544	0.133519	0.595895	0.303044	0.701065	0.192008	Dip-B_Q9VFQ9
1.60343	0.0581444	1.67928	0.0551647	0.961263	0.465281	1.00673	0.94831	rin_Q9VFT4
1.15812	0.466304	1.93565	0.162459	0.674023	0.381585	1.12654	0.91032	Droj2_Q9VFV9
6.57024	0.00635648	20.3241	0.000117359	0.299312	0.00980722	0.925877	0.486639	Dmel\CG7518_Q9VG05
0.296434	0.168451	0.763905	0.095511	1.68365	0.118651	4.33874	0.202003	Sccpdh2_Q9VG81
0.178134	0.0675431	1.02263	0.943095	1.56259	0.873325	8.97052	0.136489	GstD9_Q9VGA0
0.43458	0.0164067	0.637206	0.181509	0.964367	0.378783	1.41401	0.313861	glo_Q9VGH5
0.658843	0.0353885	0.517357	0.0678402	1.08676	0.372321	0.853382	0.40994	Lk6_Q9VGI4
0.463178	0.0287193	0.540888	0.254071	1.34277	0.00795265	1.56805	0.177067	Ho_Q9VGJ9
0.895489	0.738775	0.471705	0.0150156	1.1821	0.495622	0.62268	0.230452	Dmel\CG14712_Q9VGL0
0.708011	0.836632	1.40558	0.169585	0.39169	0.0926561	0.777605	0.265494	mRpL40_Q9VGP7
0.308076	0.0314131	0.786191	0.63219	0.643497	0.0803801	1.64217	0.23817	Ak3_Q9VGU6
0.630187	0.953922	2.5239	0.400454	0.308093	0.0780627	1.23391	0.606338	Mcm5_Q9VGW6
0.79769	0.149146	1.42287	0.209084	0.380678	0.0617914	0.679033	0.0282938	Art1_Q9VGW7
0.816171	0.0737424	0.733849	0.0584455	1.64194	0.0306427	1.47633	0.0589656	CG6345_Q9VGZ1
2.01206	0.41293	4.05526	0.0126228	0.460268	0.0411331	0.927659	0.992845	pont_Q9VH07
0.719733	0.341064	0.615456	0.0422117	0.966208	0.527496	0.826221	0.213738	CG11722_Q9VH39
0.316266	0.100842	0.892099	0.569277	0.567487	0.0454411	1.60072	0.928994	Dmel\CG8507_Q9VH64
0.523096	0.340258	1.58099	0.195986	0.312818	0.120955	0.945449	0.60533	PpD3_Q9VH81
4.93095	0.00265518	9.44982	0.0395176	0.867691	0.455733	1.66287	0.651915	rump_Q9VHC7
0.771339	0.861956	1.39343	0.884707	0.610179	0.603424	1.1023	0.566359	Dmel\CG8149_Q9VHC8
0.715162	0.672774	0.627877	0.0136592	1.47582	0.0619965	1.2957	0.705035	GstZ1_Q9VHD3
1.72324	0.181159	4.21822	0.000227896	0.406928	0.00349313	0.996095	0.723112	RpL34b_Q9VHE5
0.959692	0.852742	3.16979	0.0416337	0.249712	0.0247297	0.824781	0.500957	anon-WO0118547.344_Q9VHN7
1.28712	0.218338	0.623553	0.187873	1.48651	0.10168	0.720149	0.31443	Cenp-C_Q9VHP9
3.73296	0.013834	5.13245	0.0724763	0.836772	0.3806	1.15048	0.824405	Veneno_Q9VHR5
1.33304	0.300971	1.55587	0.29496	0.858712	0.0836495	1.00225	0.741451	tex_Q9VHT2
0.689173	0.151421	1.40619	0.898897	0.181211	0.000295934	0.369744	0.156944	EMC1_Q9VHY6
0.777577	0.653566	1.18359	0.837235	0.402906	0.0473109	0.613284	0.220084	Dmel\CG1943_Q9VI56
1.29788	0.199752	0.795944	0.706748	1.65792	0.565202	1.01675	0.661588	Sas-4_Q9VI72
0.411939	0.0183561	0.846284	0.555812	0.687718	0.168071	1.41284	0.461988	l(2)k14505_Q9VID7
1.55248	0.394854	4.46252	0.0112145	0.656225	0.496009	1.88628	0.373004	Cen_Q9VIK6
0.621211	0.0751227	0.802508	0.0350244	0.53541	0.0236611	0.691667	0.040068	Dmel\CG10680_Q9VIQ5
0.61748	0.0861843	1.27426	0.536194	0.546058	0.0231164	1.12687	0.7613	COX4_Q9VIQ8
0.226727	0.278041	1.11686	0.842884	0.248923	0.000351072	1.2262	0.822078	Dus3_Q9VIS4
0.644353	0.0315566	0.433849	0.00603299	1.17238	0.169901	0.789371	0.136714	Dmel\CG33116_Q9VIU4
0.378542	0.217995	0.60801	0.580272	0.753524	0.0656512	1.2103	0.836683	Dmel\CG10194_Q9VIV6
1.66133	0.273866	1.23077	0.0901251	0.983079	0.381982	0.728299	0.0926783	RtcB_Q9VIW7
0.919764	0.833967	0.567351	0.0691777	1.38861	0.671947	0.856553	0.352331	fon_Q9VIX7
1.59654	0.793556	0.472551	0.0839346	2.90429	0.0326197	0.859624	0.899401	TU37B1_Q9VJ08
1.13214	0.371882	0.991049	0.760477	1.41768	0.0886097	1.241	0.302758	anon-37B-2_Q9VJ11
0.560142	0.0306902	0.4818	0.159261	0.773814	0.166347	0.665587	0.421816	EMC5_Q9VJ25
2.15964	0.0239008	7.77761	0.0198225	0.280803	0.180483	1.01127	0.560834	Grip71_Q9VJ57
0.846142	0.603054	3.39436	0.121313	0.776116	0.645719	3.11345	0.227145	bsf_Q9VJ86
0.557456	0.283105	0.534302	0.0270912	2.11159	0.0340902	2.02389	0.0354374	Dmel\CG5131_Q9VJD0
0.753022	0.363484	0.692204	0.00471644	1.73121	0.00503746	1.59139	0.0486974	GCS2beta_Q9VJD1
1.12321	0.65664	2.14573	0.0129539	0.551212	0.154417	1.05301	0.860886	Sgt_Q9VJD4
1.05199	0.803261	0.802211	0.0764237	1.33169	0.00167866	1.0155	0.997341	Rnmt_Q9VJQ4
0.795886	0.661619	1.42279	0.22858	1.12049	0.610575	2.00307	0.24151	ND-B22_Q9VJZ4
0.661642	0.0419951	0.742632	0.0699571	1.29665	0.217831	1.45537	0.016343	CG6263_Q9VK06
1.45774	0.33775	0.682917	0.716603	0.783238	0.33634	0.366929	0.148268	Ube4B_Q9VK44
1.44941	0.231256	0.948098	0.534531	1.52973	0.162906	1.00064	0.521042	Dmel\CG5787_Q9VK59
0.963868	0.859533	0.932573	0.690029	0.913401	0.551928	0.883745	0.495339	CCT4_Q9VK69
1.14744	0.406174	4.65769	0.00218113	0.231609	0.000183663	0.940151	0.231255	eRF3_Q9VK85
0.754358	0.290344	0.944637	0.390525	0.424095	0.00883873	0.531069	0.146712	ThrRS_Q9VKB0
0.751603	0.103722	0.776967	0.303481	0.744827	0.125669	0.769963	0.453001	p8_Q9VKC5
0.45597	0.302316	2.22185	0.0749982	0.362938	0.0195481	1.76852	0.586871	Nfs1_Q9VKD3
1.05231	0.36768	1.73704	0.128697	0.809699	0.621602	1.33657	0.605852	cana_Q9VKH9
0.163235	0.0814592	2.1182	0.283399	0.195141	0.00767327	2.53223	0.7211	GH26_Q9VKI8
0.698489	0.508451	1.26737	0.895704	0.761065	0.329225	1.38091	0.978091	Tmem214_Q9VKM7
0.597764	0.55376	1.74556	0.144769	0.727577	0.276455	2.12463	0.359241	FBgn 32261_Q9VKU3
0.472039	0.597528	1.61488	0.802271	0.566147	0.215493	1.93683	0.987715	Wdfy2_Q9VKW1
0.820981	0.444801	0.760009	0.0731408	1.49644	0.179213	1.38531	0.926449	l(2)SH0834_Q9VKZ9
0.542169	0.304272	1.17811	0.727596	0.861428	0.742376	1.87185	0.756105	Mulk_Q9VL10
0.403949	0.0715733	0.498393	0.404606	1.0879	0.494609	1.34225	0.239829	Dmel\CG5676_Q9VL16
0.819255	0.640722	1.17274	0.301126	1.26712	0.0737046	1.81385	0.0723084	Dmel\CG13126_Q9VL60
0.263117	0.101772	0.950719	0.954472	0.290364	0.070323	1.04917	0.66585	yip2_Q9VL70
0.570053	0.00279773	0.60795	0.0510379	0.533268	0.00149856	0.56872	0.0242189	Etl1_Q9VL72
0.804154	0.888764	2.14906	0.175929	0.877644	0.75494	2.34546	0.322837	Aldh_Q9VLC5
0.801842	0.504177	0.416244	0.0168052	6.46842	0.00347994	3.35782	0.0671395	Dmel\CG13392_Q9VLM7
0.368802	0.463053	0.894977	0.769264	2.10795	0.00483867	5.11539	0.238325	Dme_CG7627_Q9VLN6
0.736541	0.171265	0.815529	0.790526	0.830412	0.330877	0.919467	0.890678	Ssb-c31a_Q9VLR5
0.822289	0.821355	1.68344	0.151137	1.19434	0.545478	2.44513	0.295898	PGAP5_Q9VLR9
2.60021	0.210858	2.17899	0.239654	0.579451	0.152847	0.485583	0.69019	RpL36A_Q9VLT7
1.47219	0.220956	1.62598	0.1117	0.862532	0.510791	0.952636	0.629312	SmE_Q9VLV5
0.604879	0.11212	0.861188	0.57239	0.781687	0.244393	1.11292	0.87626	muc_Q9VM14
0.724788	0.290791	0.282883	0.177808	2.91877	0.0213343	1.13919	0.983929	Dmel\CG4497_Q9VM36
1.69168	0.431648	1.09067	0.533229	1.69438	0.242816	1.0924	0.568361	CG3430_Q9VM60
1.09704	0.31593	1.19196	0.844225	0.874127	0.894607	0.949762	0.285224	SA1_Q9VM62
21.2891	4.78503e-06	17.8262	2.46171e-05	1.07247	0.332278	0.898023	0.132877	cup_Q9VMA3
0.725694	0.412701	0.802288	0.154507	0.997336	0.722409	1.1026	0.490925	COX5B_Q9VMB9
0.816032	0.299376	1.1081	0.75716	0.513332	0.0257581	0.697061	0.239849	Phf5a_Q9VMC8
1.57789	0.0124947	1.55039	0.0687336	1.12442	0.292584	1.10482	0.385787	frj_Q9VMD5
0.671404	0.0329043	0.596379	0.19481	0.773434	0.0879737	0.687008	0.426323	cype_Q9VMS1
1.0157	0.692587	0.809454	0.282662	0.773499	0.390606	0.616436	0.267251	Dmel\CG14036_Q9VMU7
0.993564	0.897288	0.662262	0.2114	2.25419	0.103854	1.50253	0.507673	vkg_Q9VMV5
0.72694	0.00368024	0.690711	0.0035394	1.46191	2.26297e-05	1.38905	0.0318741	Sfxn1-3_Q9VN13
4.46309	0.0625863	28.6444	0.0299722	0.816429	0.713278	5.2399	0.550571	lost_Q9VN21
1.46821	0.22163	2.0962	0.0729135	1.05573	0.596738	1.50729	0.273594	eIF3a_Q9VN25
1.11452	0.815663	0.990421	0.859889	3.25308	0.0538994	2.89085	0.088456	Fip1_Q9VN31
1.64699	0.149149	1.30491	0.768414	1.07084	0.816004	0.848427	0.535258	ctrip_Q9VN58
0.631739	0.268264	0.316307	0.00683209	1.60109	0.0952084	0.801654	0.77948	Sccpdh1_Q9VN86
0.434963	0.82991	1.5049	0.586103	1.33037	0.542281	4.60285	0.437042	CG12163_Q9VN93
0.309451	0.0394059	0.560619	0.881691	1.16304	0.808344	2.10703	0.0230077	Pi4KIIalpha_Q9VND3
1.29415	0.114641	1.63032	0.334623	0.749272	0.112339	0.943901	0.298014	Dmel\CG2931_Q9VND7
0.914846	0.74964	4.99908	0.138741	0.216454	0.103139	1.18279	0.948377	RpL13A_Q9VNE9
1.54002	0.896069	0.210432	0.34055	0.595582	0.312764	0.0813818	0.37679	dgrn_Q9VNJ0
10.5049	9.77149e-05	8.15463	0.0278153	0.945664	0.981112	0.734089	0.142446	l(3)04053_Q9VNR6
1.22115	0.264812	1.66528	0.284922	0.664726	0.00167746	0.906485	0.466803	Ddx1_Q9VNV3
0.91635	0.65062	0.766191	0.195499	1.80028	0.0967265	1.50527	0.570062	Dmel\CG7133_Q9VNW1
0.67112	0.413654	0.799484	0.162561	1.41575	0.0681241	1.68654	0.296383	Alg11_Q9VP06
0.420689	0.182489	0.704469	0.134346	1.39657	0.0293871	2.33863	0.26578	Dmel\CG7632_Q9VP50
1.30944	0.981069	1.50476	0.286039	0.593775	0.0268834	0.682342	0.88354	ND-39_Q9VPE2
0.986145	0.958479	0.729109	0.276548	1.72204	0.00327923	1.2732	0.641632	CUT8_Q9VPF1
0.869237	0.76402	1.62544	0.78768	0.517148	0.00602407	0.967046	0.835829	Dmel\CG3436_Q9VPL0
0.450649	0.0254061	1.97116	0.123656	0.340872	0.00708999	1.49099	0.344595	Stip1_Q9VPN5
0.566804	0.0695883	0.536663	0.0220963	0.704572	0.247114	0.667106	0.0429481	Ipk2_Q9VPR6
0.904682	0.370963	0.662592	0.120871	1.33107	0.0372033	0.974882	0.57759	Dbp21E2_Q9VPT3
0.460906	0.0776086	0.626245	0.0603457	0.726548	0.541024	0.987181	0.947044	Dmel\CG3662_Q9VPT9
0.530286	0.00798427	0.636496	0.169042	1.64492	0.119668	1.97438	0.0366625	Drp1_Q9VQE0
1.04706	0.489593	1.11952	0.19569	1.52764	0.0101596	1.63336	0.000944399	colt_Q9VQG4
1.25574	0.303466	3.11956	0.0237486	0.518381	0.139107	1.28779	0.861849	Sf3b2_Q9VQK7
0.522107	0.243228	0.531916	0.111342	1.17189	0.643139	1.19391	0.95557	ND-B14.5B_Q9VQM2
0.652603	0.12568	0.322458	0.101875	1.09517	0.56638	0.541133	0.427395	ND-PDSW_Q9VQR2
1.00151	0.433297	1.91988	0.260579	0.787607	0.528729	1.50983	0.866233	LeuRS_Q9VQR8
1.5258	0.300665	1.08408	0.947005	1.04708	0.65174	0.74395	0.311736	cactin_Q9VR99
0.599686	0.698742	1.23325	0.157929	0.6381	0.368589	1.31225	0.629747	Dhrs4_Q9VRJ4
0.589614	0.025452	0.651156	0.0696178	1.34214	0.41576	1.48223	0.0412155	Tcs5_Q9VRJ6
0.714146	0.225558	0.314453	0.473009	0.964263	0.601439	0.424584	0.930063	Cyt-c1_Q9VRL0
0.498949	0.184585	2.36757	0.0553434	0.235313	0.0261904	1.11658	0.714983	BEST:CK00496_Q9VRP2
1.47063	0.172629	2.9714	0.00354476	0.97151	0.406169	1.96293	0.369479	RpL18_Q9VS34
1.2376	0.697078	1.27012	0.00841463	1.67777	0.0395381	1.72185	0.0523808	eco_Q9VS50
1.82988	0.741206	1.44383	0.448476	1.30761	0.626044	1.03174	0.543647	Dmel\CG14834_Q9VS52
0.438373	0.0859053	0.761535	0.427928	1.17709	0.110349	2.04483	0.217041	Mcad_Q9VSA3
0.732985	0.143799	1.01999	0.990017	2.59037	0.022423	3.60465	0.025779	Dmel\CG6638_Q9VSL9
1.30828	0.631319	1.03545	0.68966	0.946487	0.414163	0.749108	0.735478	Cdc6_Q9VSM9
0.63797	0.0412559	0.487691	0.00207596	3.70028	3.18824e-05	2.82864	0.00328971	SrpRbeta_Q9VSN9
1.00108	0.619334	0.423614	0.491256	0.953037	0.570432	0.403285	0.680819	mRpL12_Q9VSR5
1.26656	0.296122	1.25169	0.105866	1.00752	0.864873	0.995688	0.404636	Klp67A_Q9VSW5
0.702588	0.0631031	0.580295	0.07347	0.80512	0.0355456	0.66498	0.137339	path_Q9VT04
0.769255	0.70395	1.6912	0.000667516	0.793245	0.660439	1.74395	0.13073	Prps_Q9VT33
0.687693	0.113906	0.839462	0.242435	0.437076	0.00883586	0.533535	0.0101161	vnc_Q9VT75
0.566642	0.139967	0.83628	0.570164	1.20267	0.552611	1.77497	0.155247	Dmel\CG8003_Q9VTB0
0.478934	0.346238	1.30643	0.561092	0.876774	0.454367	2.39166	0.728153	ND-13B_Q9VTB4
6.04667	0.00820967	2.20535	0.0890998	1.22453	0.493628	0.446613	0.0154752	Duba_Q9VTK7
0.618184	0.673971	0.957305	0.974882	0.88026	0.995105	1.36315	0.749399	Akr1B_Q9VTK9
0.722548	0.542167	1.26508	0.117291	0.561945	0.0276002	0.98389	0.619151	RpL10Ab_Q9VTP4
0.693731	0.0530466	0.457501	0.0383988	1.04493	0.208658	0.689108	0.265437	ND-SGDH_Q9VTU2
0.930227	0.748014	1.48444	0.0295539	0.925417	0.869385	1.47677	0.036079	Dmel\CG10418_Q9VTW6
1.55123	0.365678	1.12427	0.730357	1.72761	0.000349033	1.2521	0.482815	ArfGAP1_Q9VTX5
1.72507	0.0095148	1.71358	0.0434927	0.963242	0.682411	0.956829	0.480436	Srrm1_Q9VU43
1.17682	0.508229	1.21079	0.986094	1.24526	0.652439	1.28121	0.776855	cmb_Q9VU76
0.463342	0.17143	0.443097	0.00495608	0.486843	0.115328	0.465571	0.00538744	endos_Q9VUB8
1.49352	0.0245531	2.15946	0.0488089	0.77262	0.26233	1.11712	0.754368	Helz_Q9VUH9
2.91043	0.275858	1.2692	0.674334	0.917141	0.709438	0.399954	0.0275424	gnu_Q9VUI0
0.714205	0.067596	0.616535	0.0346977	1.08038	0.964521	0.932633	0.962289	mRpL39_Q9VUJ0
1.00275	0.966783	1.58407	0.598605	0.277415	0.176847	0.43824	0.449613	Ctps_Q9VUL1
0.351437	0.253898	0.677254	0.33635	1.03597	0.925847	1.99642	0.872067	Pex3_Q9VUL8
0.237539	0.089777	0.586771	0.689944	0.761896	0.203798	1.88205	0.486102	SsRbeta_Q9VUZ0
1.60764	0.0104769	1.46685	0.03466	1.35115	0.0682399	1.23282	0.242992	mRpS34_Q9VV39
1.22662	0.848523	0.915568	0.599836	1.41009	0.233155	1.05251	0.845894	RAF2_Q9VV52
0.591633	0.304913	1.07616	0.26641	0.500523	0.16508	0.910432	0.718736	UQCR-C2_Q9VV75
1.17967	0.481559	0.818771	0.981053	1.978	0.252209	1.37287	0.544789	spd-2_Q9VV79
0.628845	0.159271	0.64675	0.371911	1.76205	0.0387593	1.81222	0.180539	Baldspot_Q9VV87
0.358211	0.466601	1.06613	0.883284	0.441731	0.123375	1.31471	0.804283	Coq4_Q9VVG6
0.894784	0.696721	1.5	0.0338408	0.842605	0.868823	1.41252	0.451612	UQCR-Q_Q9VVH5
1.92936	0.0105703	1.69118	0.103338	1.32202	0.136198	1.15882	0.497926	U4-U6-60K_Q9VVI0
0.798121	0.870274	1.50904	0.0642998	0.794096	0.971346	1.50142	0.0401808	Krn_Q9VVJ6
0.996031	0.75686	1.22319	0.35955	0.600388	0.247929	0.737317	0.411152	mRpS26_Q9VVN2
0.681798	0.190781	0.840403	0.382901	0.887081	0.866082	1.09344	0.402007	Grx1_Q9VVT6
2.47323	0.0602675	16.1958	0.0597675	0.165938	0.193404	1.08663	0.752649	RpL26_Q9VVU2
0.541349	0.248894	0.460212	0.0219858	1.30891	0.191282	1.11273	0.451818	CG9231_Q9VW12
0.822889	0.906587	1.78199	0.137362	0.77736	0.513221	1.68339	0.517266	CG14100_Q9VW14
0.833794	0.560672	3.75081	0.413009	0.233958	0.105407	1.05246	0.461156	Rpn1_Q9VW54
1.35268	0.348734	1.73256	0.431721	0.737482	0.202081	0.944591	0.626512	Clc_Q9VWA1
3.47636	0.555753	1.18686	0.270043	0.857697	0.278845	0.292825	0.302853	Elys_Q9VWE6
1.17213	0.918379	1.10212	0.476776	1.55895	0.226654	1.46584	0.154641	Dmel\CG12237_Q9VWF0
0.46557	0.342677	1.15912	0.609561	0.602733	0.0198979	1.50061	0.624863	RpS10b_Q9VWG3
0.655421	0.0772754	0.597965	0.0136227	1.40632	0.0053638	1.28304	0.155885	Idh3a_Q9VWH4
0.84648	0.660919	0.314042	0.171489	2.34461	0.00430343	0.869847	0.93404	ND-18_Q9VWI0
1.4483	0.00889128	0.958135	0.416257	1.73035	0.00741239	1.14473	0.963441	Ulp1_Q9VWK5
0.377749	0.0800378	1.25472	0.810704	0.508642	0.0505965	1.68949	0.685278	Dmel\CG7322_Q9VWP2
1.58967	0.221796	0.758335	0.283033	1.93974	0.0113113	0.925335	0.605181	cg6961_Q9VWQ3
781.673	0.00050168	262.229	0.000245629	0.337517	0.298782	0.113227	0.0153734	Hou_Q9VWS1
1.03998	0.847023	0.539116	0.00370824	0.818795	0.154562	0.424457	0.00972571	Dmel\CG6769_Q9VX08
1.02008	0.705446	1.96267	0.0798574	0.637576	0.0200968	1.22672	0.961921	Rfc37_Q9VX15
0.769411	0.108091	0.459846	0.0489169	0.813499	0.462574	0.486195	0.0899656	ND-24_Q9VX36
0.684597	0.335363	0.612012	0.123895	0.735824	0.0487053	0.657808	0.248106	Q9VXA9_Q9VXA9
0.538507	0.234617	0.658579	0.216137	1.62305	0.142455	1.98495	0.245584	UQCR-14_Q9VXI6
0.472156	0.0301885	0.433753	0.00394218	1.29417	0.0901386	1.18891	0.581534	Nipsnap_Q9VXK0
0.345771	0.00469271	0.306007	0.0277511	0.52092	0.0124078	0.461014	0.116015	sun_Q9VXN2
1.87061	0.0478728	2.04451	0.0118443	0.708926	0.703962	0.774831	0.739324	ArgRS_Q9VXN4
1.1802	0.392467	2.36091	0.0330854	1.00307	0.992675	2.00657	0.00360887	mRpL3_Q9VXQ0
0.498462	0.278568	0.979698	0.567962	0.678785	0.270574	1.33411	0.992921	CCT6_Q9VXQ5
0.733426	0.73283	1.07174	0.787505	0.808497	0.552419	1.18144	0.943416	Dmel\CG9281_Q9VXR5
2.78746	0.0464753	1.20994	0.637603	0.863495	0.780145	0.374814	0.00475647	mh_Q9VXU6
3.90238	0.0140551	5.59637	0.000439673	0.837957	0.406579	1.20171	0.445284	shtd_Q9VXV3
0.571329	0.0164668	0.590903	0.00137845	0.900889	0.163868	0.931755	0.37162	Lsd-2_Q9VXY7
1.14593	0.162201	1.16749	0.339208	1.04181	0.852186	1.06141	0.538498	mRpL38_Q9VY48
0.994808	0.840631	1.24151	0.520272	1.41182	0.752272	1.76193	0.578793	Prp16_Q9VY54
0.739769	0.400837	0.578147	0.0046561	1.83055	0.00225374	1.43061	0.282596	Pdcd4_Q9VY91
1.78428	0.201741	1.31224	0.678535	0.62827	0.217829	0.46206	0.0110413	Dmel\CG15747_Q9VYE3
0.761564	0.942071	0.998907	0.504064	2.30276	0.0208114	3.02043	0.372562	Dmel\CG4332_Q9VYG3
0.870536	0.735317	0.616996	0.160854	0.666089	0.501911	0.472093	0.281202	mRpL49_Q9VYI3
0.668609	0.725286	2.26835	0.388302	0.315206	0.427457	1.06938	0.796074	Coq8_Q9VYI6
0.821317	0.895908	1.9728	0.897519	0.702459	0.695766	1.6873	0.659686	Pkcdelta_Q9VYN1
1.57827	0.123255	7.04244	0.00370452	0.188837	0.00561934	0.842615	0.170325	Tango4_Q9VYQ9
2.13812	0.00309088	2.13346	0.043103	0.812247	0.0324119	0.810476	0.131766	Upf1_Q9VYS3
3.28013	0.00930757	1.60395	0.0690017	1.61391	0.118994	0.789184	0.155971	wisp_Q9VYS4
1.35022	0.907094	1.15628	0.250035	1.08332	0.744967	0.927709	0.93198	BcDNA:LD12750_Q9VYS6
0.587184	0.805155	1.06907	0.454241	1.56055	0.188254	2.84125	0.364464	RPA3_Q9VYW3
0.585115	0.201967	0.742468	0.473757	1.11546	0.344704	1.41544	0.396351	Dlic_Q9VZ20
1.16944	0.459594	0.623999	0.0719105	1.72255	0.0163951	0.919135	0.749521	feo_Q9VZ62
1.53916	0.0734752	3.42447	0.0149174	1.15442	0.223346	2.56847	0.166009	Imp_Q9VZ69
4.00578	0.0235443	2.15512	0.172903	4.64618	0.000259591	2.49965	0.149196	cg1316_Q9VZE4
0.262286	0.235374	0.163889	0.0909507	1.24775	0.264488	0.779653	0.495233	Dmel\CG1309_Q9VZF1
0.879184	0.259366	0.705717	0.0819626	1.70406	0.0206252	1.36784	0.342461	Sqor_Q9VZF6
1.12729	0.299925	1.84156	0.0500671	0.78208	0.28481	1.27762	0.924222	Sc2_Q9VZL3
0.534962	0.558085	1.82744	0.0592388	0.206769	0.0159487	0.706327	0.0820001	eIF1_Q9VZS3
1.61612	0.118783	2.85376	0.0321729	1.15784	0.713726	2.04453	0.575838	RpL28_Q9VZS5
0.138366	0.0869674	1.1641	0.675675	0.9601	0.380241	8.07753	0.438432	ND-30_Q9VZU4
0.790571	0.846103	1.10736	0.620663	0.992567	0.671173	1.3903	0.20788	BcDNA:RE30174_Q9VZZ6
1.17872	0.89183	0.52713	0.24299	0.82468	0.443612	0.3688	0.158391	dos_Q9VZZ9
1.49137	0.244487	2.20887	0.0133157	1.41449	0.271132	2.095	0.00736666	yellow-g_Q9W029
1.20518	0.138693	0.741704	0.187249	1.07171	0.153763	0.659564	0.133625	Dmel\CG13807_Q9W033
0.914101	0.618862	1.09656	0.617651	0.859734	0.907347	1.03134	0.873091	mv_Q9W060
0.773079	0.304752	1.01787	0.685645	1.15498	0.589903	1.52069	0.154466	PolD2_Q9W088
1.81624	6.65606e-05	2.32299	0.00781505	0.672434	0.0481259	0.860049	0.100229	RpL23A_Q9W0A8
0.492633	0.195946	0.279187	0.00295314	1.25874	0.226976	0.71336	0.426906	Dmel\CG13907_Q9W0L6
1.14965	0.47592	4.80401	0.0232956	0.701612	0.00876625	2.93181	0.260609	Usp10_Q9W0L7
0.697995	0.543058	0.675556	0.0287722	1.39374	0.0652256	1.34893	0.480224	Dmel\CG13887_Q9W0M4
0.680005	0.690819	4.64746	0.00499264	0.212399	0.0117225	1.45163	0.933255	Tudor-SN_Q9W0S7
0.248621	0.0730333	0.588942	0.142639	0.871225	0.241356	2.06378	0.85123	Dmel\CG7049_Q9W0U6
0.742704	0.135513	0.750066	0.0821572	0.849301	0.274681	0.857719	0.12846	Dmel\CG12848_Q9W114
0.47409	0.0928281	0.338814	0.00212749	0.870406	0.441938	0.622045	0.148785	ND-19_Q9W125
7.24909	0.0420535	23.4372	0.0247816	0.231551	0.4715	0.748635	0.21021	Dmel\CG11414_Q9W149
3.64975	0.0347897	3.64243	0.000406031	1.8047	0.0556146	1.80108	0.0595648	mRpS17_Q9W199
2.50574	0.183266	3.68465	0.00191101	0.743308	0.268782	1.09302	0.889055	gek_Q9W1B0
1.19738	0.991375	1.28509	0.126134	0.634773	0.0561577	0.681274	0.650467	RpL12_Q9W1B9
0.769902	0.327264	2.34056	0.366591	0.197289	0.0585995	0.599772	0.104324	Stoml2_Q9W1F7
0.463133	0.0263257	1.07213	0.950794	0.264427	0.000241989	0.612137	0.16721	DNAlig1_Q9W1H4
0.705715	0.85261	3.39474	0.151961	0.410113	0.0110927	1.97279	0.681074	Mtpbeta_Q9W1H8
5.52553	0.0487393	13.5886	0.00793259	0.339637	0.357742	0.83525	0.841056	egl_Q9W1K4
0.964707	0.429993	1.08798	0.334025	1.09759	0.32269	1.23785	0.00846413	levy_Q9W1N3
1.31157	0.0871124	2.06689	0.052928	0.826298	0.070842	1.30215	0.539753	wmd_Q9W1N4
1.24353	0.693286	1.89238	0.111106	0.821911	0.273274	1.25076	0.730118	Fib_Q9W1V3
0.969235	0.516192	1.82337	0.222146	0.57888	0.00922043	1.08902	0.558601	DCTN3-p24_Q9W1V8
1.27818	0.0673536	1.55157	0.0671468	0.784467	0.0624247	0.952254	0.191041	px_Q9W244
0.536128	0.13739	0.821519	0.156365	0.944868	0.478888	1.44784	0.990913	Dmel\CG4610_Q9W245
1.58432	0.459989	6.97722	0.024447	0.559945	0.44161	2.46596	0.257734	qkr58E-2_Q9W254
3.58445	0.0871811	3.2513	5.02153e-05	1.60271	0.323066	1.45374	0.283391	qkr58E-1_Q9W255
0.665292	0.113177	1.53556	0.207332	0.731355	0.102653	1.68804	0.206955	Rae1_Q9W2E7
1.04139	0.92217	0.433566	0.0915401	1.109	0.75564	0.461716	0.11266	ND-B12_Q9W2E8
0.695957	0.0780626	0.476328	0.257825	0.807484	0.148388	0.55266	0.90532	Acox57D-d_Q9W2G8
1.18036	0.838592	1.53469	0.842286	0.312611	0.101386	0.406452	0.109767	Rbpn-5_Q9W2M0
409.219	0.000286583	66.6455	0.00282447	0.78246	0.747507	0.127432	0.00694196	Sou_Q9W2N5
1.1422	0.486665	0.706223	0.330911	1.55952	0.378238	0.964253	0.466918	nocte_Q9W2U7
0.439185	0.226959	1.04402	0.365871	1.25028	0.0249012	2.97213	0.207337	Neb-cGP_Q9W2U8
0.661826	0.818149	0.938755	0.361445	0.737639	0.290447	1.04629	0.377838	ATPsyndelta_Q9W2X6
1.99059	0.0380407	4.7608	0.0606268	0.870832	0.149143	2.08272	0.832769	Lst8_Q9W328
0.833802	0.137584	0.509105	0.131798	1.01391	0.826638	0.619074	0.430947	Bap111_Q9W384
0.668325	0.0441117	1.0393	0.637301	0.523143	0.00102817	0.813529	0.305815	CCT2_Q9W392
1.37682	0.850466	1.23976	0.378051	1.54466	0.783588	1.39089	0.1434	Crag_Q9W3D3
0.662283	0.51671	0.68961	0.114017	1.55274	0.820794	1.61681	0.534204	Cp7Fb_Q9W3E8
0.407895	0.0936998	0.44645	0.00701325	0.882671	0.231006	0.966101	0.523772	sni_Q9W3H4
0.579024	0.144452	1.74922	0.0397439	0.777409	0.0463346	2.34853	0.0542996	alpha-PheRS_Q9W3J5
1.08183	0.679249	1.57685	0.660051	2.30367	0.00409767	3.35777	0.302827	mahe_Q9W3M7
0.609992	0.56749	1.54156	0.349031	0.676802	0.0922199	1.7104	0.523493	spidey_Q9W3N1
0.929845	0.256432	0.537304	0.00305	1.87854	0.0360864	1.0855	0.267083	Acat1_Q9W3N9
1.14999	0.978757	0.574077	0.216347	2.95745	0.0200965	1.47636	0.270019	Dmel\CG1677_Q9W3R9
0.935646	0.456081	1.45479	0.449489	1.10482	0.754788	1.71782	0.85381	Dmel\CG4586_Q9W3U0
1.09323	0.51013	0.61623	0.270942	4.69035	0.00407198	2.64385	0.0526298	Dmel\CG3842_Q9W404
0.384994	0.231044	2.34502	0.161044	0.248332	0.0022887	1.5126	0.920756	MCTS1_Q9W445
0.969902	0.984336	1.00756	0.448	0.698918	0.522706	0.726052	0.250819	fs(1)M3_Q9W451
1.1785	0.788398	3.10805	0.255509	0.705334	0.0695119	1.86016	0.711962	RpL35_Q9W499
1.47864	0.374546	1.73407	0.0132677	0.773007	0.0773231	0.906543	0.702963	mRpL30_Q9W4I3
2.66039	0.0122691	2.39409	0.00504356	0.855423	0.149826	0.769797	0.25983	tyf_Q9W4M7
0.96514	0.986345	1.11703	0.861677	0.857579	0.480534	0.992544	0.791265	Vap33_Q9W4N8
0.23501	0.0837854	0.67971	0.19532	0.887572	0.739613	2.56708	0.295233	Spg7_Q9W4W8
1.61901	0.0598849	2.79585	0.0740791	0.944	0.963758	1.63018	0.786977	eIF3g1_Q9W4X7
1.01075	0.68428	0.674654	0.228575	0.765185	0.245801	0.510746	0.161789	EG:63B12.11_Q9W551
1.32046	0.578105	1.69055	0.404365	1.34389	0.1995	1.72054	0.358765	BcDNA:LP07417_Q9W5E7
1.8585	0.488515	1.04643	0.583653	0.865271	0.478699	0.48719	0.675147	RpL38_Q9W5N2
0.419747	0.583016	1.82495	0.430683	0.831229	0.755116	3.61397	0.283839	Dmel\CG17168_Q9W5Q1
1.14123	0.406732	1.33666	0.238609	0.759263	0.165123	0.889285	0.418259	RpL5_Q9W5R8
0.435469	0.0182782	0.830773	0.279517	0.769672	0.558138	1.46835	0.251077	ox_Q9XY35
0.528119	0.624803	1.15033	0.551543	0.404621	0.0113257	0.881334	0.61073	Mcm7_Q9XYU0
0.789831	0.219993	1.20674	0.36286	0.433617	0.00305549	0.662497	0.058052	Mcm3_Q9XYU1
1.08422	0.49175	1.63374	0.307407	0.621091	0.163703	0.935875	0.412377	Klp3A_Q9XZ29
0.522002	0.561132	1.61587	0.847652	1.04069	0.770435	3.22147	0.545316	Prosalpha1_Q9XZJ4
6.00927	0.00032542	3.94122	0.00105903	1.62558	0.00388863	1.06615	0.503062	fl(2)d_Q9Y091
0.916642	0.319258	0.55987	0.166249	1.33482	0.248589	0.815286	0.683812	Dmel\CG9631_Q9Y122
0.684019	0.304484	0.346853	0.0238417	2.01163	0.157959	1.02006	0.526381	Vps4_Q9Y162
1.10193	0.943197	1.27939	0.759393	1.10998	0.399592	1.28874	0.932777	BcDNA.GH02439_Q9Y164
0.7728	0.83173	2.50085	0.32668	0.765565	0.919062	2.47744	0.220148	RpL7_X2J5G6
1.08911	0.989787	1.12179	0.711817	0.807808	0.408995	0.83204	0.930793	Coprox_X2J9R2
0.945324	0.863639	0.863776	0.637905	1.84978	0.12637	1.6902	0.268992	Ns3_X2JA43
4.15812	7.31202e-05	3.79468	0.000746174	0.932514	0.286699	0.851007	0.0905469	Nost_X2JAX8
0.475964	0.335405	1.40167	0.0956899	0.25211	0.0460575	0.742438	0.218235	Yp2_X2JB25
0.985922	0.717241	2.0851	0.149563	1.02174	0.388561	2.16086	0.136761	sesB_X2JB48
1.08947	0.510896	3.74291	0.00894616	0.455129	0.00160269	1.56361	0.573869	RpL36_X2JC35
0.889985	0.957264	3.94857	0.000484221	0.256183	0.0235442	1.1366	0.437077	RpL7A_X2JCS6
0.665534	0.0924552	0.59274	0.0494989	1.12123	0.99867	0.998592	0.811236	l(1)G0196_X2JCY0
0.766544	0.399562	1.21084	0.185668	0.140711	0.00262527	0.222268	0.00179206	dhd_X2JDR5
2.86861	0.151551	8.24794	0.0249985	0.242525	0.00442002	0.697318	0.433675	RpL24_X2JE06
0.956725	0.945234	0.961632	0.282604	1.22601	0.0476898	1.2323	0.978948	RpS28b_X2JEM4
0.517943	0.330188	1.62604	0.0334459	0.213785	0.016927	0.671158	0.291938	Yp3_X2JEX8
0.808299	0.955341	3.17092	0.215833	0.355639	0.0153671	1.39516	0.984172	Prx2_X2JF59
1.18273	0.910012	1.5206	0.142814	1.01633	0.879431	1.30667	0.203332	r_X2JFG0
3.42819	0.0307568	9.19816	0.0256447	0.506038	0.133952	1.35775	0.994287	Bre1_X2JGB3
1.23405	0.339712	1.21617	0.535795	0.841856	0.471477	0.829664	0.391717	Ork1_X2JJC8
0.985862	0.304718	4.59364	0.0963543	0.229602	0.203206	1.06983	0.547166	rad50_A0A0B4K7L0
1.01926	0.408758	0.897247	0.841278	1.04626	0.354165	0.921014	0.505551	BcDNA:RH27395_A0A0B4K897
0.634738	0.266023	0.603447	0.230605	1.699	0.441754	1.61524	0.309543	BcDNA:GH22993_A0A0B4KF65
0.582384	0.187362	0.467081	0.0486051	1.59234	0.329409	1.27708	0.359355	Dmel\CG5742_A0A0B4KFB5
1.89148	0.00689702	3.04408	0.125295	0.232783	0.125368	0.374632	0.139862	pum_A0A0B4KFF0
0.66968	0.379603	0.985725	0.595791	1.36875	0.104219	2.01472	0.193469	jar_A0A0B4KGX1
0.285249	0.274932	0.689868	0.602294	0.475342	0.141328	1.1496	0.688585	dpa_A0A0B4LEV2
1.16065	0.570519	2.50236	0.321929	1.59596	0.595529	3.44088	0.107991	Gpat4_A0A0B4LGJ9
759.679	0.00496243	39.0457	0.00114112	1.42546	0.33676	0.0732651	0.00450757	RanBPM_A0A126GUM4
0.885952	0.400797	2.67387	0.204513	0.05326	0.0311934	0.160742	0.125929	mei-38_A0A1Z1CH00
0.123606	0.483789	6.182	0.17046	0.174389	0.224177	8.72183	0.335405	ras_A0A4D6K3W6
0.590527	0.985947	3.31612	0.24045	0.664868	0.34649	3.73359	0.559073	PAN2_A1Z7K9
2.56323	0.180209	117.945	0.0306651	0.0173053	0.0260402	0.796287	0.453723	Klp10A_A4V4A1
2.91561	0.292827	1.78567	0.294103	1.46798	0.369512	0.899066	0.961524	Pkn_A8DY76
0.898334	0.432848	0.550185	0.0675731	3.56095	0.0996451	2.1809	0.321465	Dyb_A8DYB7
1.12912	0.859205	1.36438	0.519905	1.49553	0.208893	1.80713	0.637414	Rrp1_B7YZZ9
0.960106	0.334607	0.279267	0.199558	1.11171	0.510451	0.323365	0.693404	Dsp1_B7Z0Z0
0.430002	0.0313253	0.705738	0.509905	0.336129	0.181772	0.551671	0.0336921	CG5134_E1JGK8
0.538889	0.227039	1.02752	0.507005	0.464112	0.237269	0.88494	0.164348	CG8446-RE_G2J5Z0
0.783563	0.948534	2.6916	0.215136	0.976491	0.389323	3.35433	0.276421	Snx6_M9NDI3
1.00312	0.350012	0.584056	0.489502	0.878714	0.328305	0.511624	0.715519	Dmel\CG7766_M9NDS5
2.2104	0.0811856	2.60043	0.153312	1.53657	0.767423	1.8077	0.153243	U2af38_M9PBM1
2.97933	0.111256	16.9975	0.184125	0.360841	0.577227	2.05865	0.223664	BicD_M9PDB8
5.41849	0.188956	7.9982	0.0771359	0.978441	0.304269	1.44427	0.749143	Orc1_O16810
0.180004	0.11881	2.74802	0.310605	0.134405	0.121004	2.05188	0.91555	scu_O18404
0.905383	0.411731	0.734223	0.417428	0.583868	0.0489565	0.473489	0.268817	EG:39E1.2_O46079
0.938335	0.957102	0.979881	0.484228	1.93821	0.56608	2.02403	0.45613	rpk_O46342
6.61869	0.390437	0.760274	0.335907	4.29467	0.380938	0.493319	0.666058	lok_O61267
0.78233	0.659887	0.194569	0.158001	1.0103	0.690362	0.251267	0.155413	Rtca_O77264
0.888471	0.950115	0.951497	0.35794	0.276052	0.152937	0.295635	0.2759	His1_P02255
1.25049	0.456013	1.21608	0.386478	1.04518	0.458127	1.01642	0.905786	Pp1-87B_P12982
0.526533	0.246688	1.26483	0.549829	0.283684	0.234479	0.681459	0.146944	TfIIS_P20232
4.41242	0.00541988	3.64818	0.0888825	0.716921	0.233676	0.592749	0.109846	stau_P25159
116.349	0.025344	97.7105	0.00705738	2.903	0.471172	2.43795	0.508545	faf_P55824
0.233575	0.49868	1.54292	0.248	0.0373526	0.0601209	0.246739	0.229572	His2A_P84051
0.442825	0.266729	0.557903	0.584658	0.473833	0.062204	0.59697	0.502619	Letm1_P91927
0.797167	0.5713	4.2506	0.953762	0.256188	0.0994384	1.36603	0.520239	TfIIFalpha_Q05913
0.439651	0.285823	0.416277	0.23949	0.542934	0.208871	0.514069	0.734323	PMCA_Q59DP9
0.833186	0.336657	0.922597	0.488207	1.48304	0.00361636	1.64218	0.275491	CG5364_Q76NQ0
0.771297	0.415822	3.48896	0.0135797	0.367216	0.643329	1.6611	0.478078	MAN1_Q7JRE4
0.287344	0.161899	0.178717	0.282835	0.614345	0.296094	0.382098	0.293903	dup_Q7JVY2
0.362492	0.408688	1.67876	0.471579	0.603087	0.16896	2.79299	0.465347	Mtl_Q7JWS8
7.9869	0.112978	7.28925	0.00162603	1.24735	0.420588	1.13839	0.875319	Not3_Q7K126
1.86973	0.564043	0.772407	0.596041	2.78515	0.111047	1.15058	0.324093	CG3364_Q7K332
3.8014	0.00842568	4.77581	0.0950566	1.14672	0.437956	1.44066	0.528134	Dhx15_Q7K3M5
0.630815	0.475344	1.55639	0.344089	0.567636	0.424053	1.40051	0.36252	SmydA-1_Q7K561
0.406701	0.148801	1.12125	0.483485	0.563768	0.105591	1.55427	0.43626	Pdhb_Q7K5K3
0.764716	0.0754671	0.256838	0.26006	0.846847	0.383246	0.284423	0.261103	Uba2_Q7KUA4
0.959332	0.839517	2.26914	0.702615	1.71925	0.135505	4.06659	0.432125	Chi_Q7KVG9
0.731213	0.207639	0.988414	0.345456	0.760438	0.809607	1.02792	0.381082	Marf_Q7YU24
0.805172	0.200989	1.19289	0.474518	0.691507	0.143836	1.02449	0.607571	Chro_Q86BS3
1.06036	0.673591	2.23392	0.317504	0.918505	0.9869	1.93507	0.428178	Yif1_Q8IMR4
1.59608	0.291939	1.27933	0.272398	0.492803	0.206752	0.395006	0.234799	Ndae1_Q8IPI3
0.770511	0.236169	1.62997	0.372601	0.461083	0.19997	0.975396	0.842053	Got2_Q8IPY3
0.366813	0.534426	1.0819	0.631342	1.1855	0.617514	3.4966	0.826915	pbl_Q8IQ97
0.808219	0.800448	2.16705	0.206452	0.607932	0.274479	1.63003	0.668475	Nxf3_Q8IQK4
0.707559	0.0682086	0.741157	0.333275	0.502148	0.0250447	0.525992	0.262551	Dna2_Q8IRL9
0.15287	0.130603	0.994079	0.343197	0.188014	0.113658	1.22261	0.26243	CG3760_Q8MMC4
1.26342	0.766492	4.54946	0.238551	0.114512	0.130726	0.412348	0.0520272	BigH1_Q8MSC4
0.746485	0.62088	0.585084	0.312417	1.66246	0.0652537	1.30301	0.539892	mRpS2_Q8MSS7
2.95201	0.164467	3.46366	0.175465	2.28668	0.204958	2.68301	0.578479	mRpS9_Q8SXF0
0.570479	0.587079	1.18463	0.659036	0.929574	0.724646	1.93031	0.835186	Dmel\CG17361_Q8SZ13
0.783324	0.31895	0.475302	0.0207681	2.14667	0.0278304	1.30255	0.326486	Tep2_Q9NFV7
0.849626	0.118544	1.16407	0.442611	0.387275	0.199969	0.530605	0.0186965	san_Q9NHD5
1.06347	0.483239	1.18881	0.777917	1.75136	0.137068	1.95779	0.301639	Myt1_Q9NI63
0.268288	0.021856	0.302792	0.180562	0.710794	0.140663	0.802207	0.389685	spt4_Q9TVQ5
1.76438	0.581695	0.953038	0.648317	1.62727	0.0618827	0.878975	0.466128	Surf1_Q9U4F3
0.372481	0.0338774	0.221579	0.179517	1.05879	0.658886	0.629846	0.609716	TM9SF4_Q9V3N6
1.48083	0.219979	1.85456	0.0947209	1.46926	0.292234	1.84007	0.38146	MED22_Q9V439
1.1792	0.57106	0.0914492	0.227737	7.94711	0.258639	0.616312	0.369389	Spt5_Q9V460
0.39185	0.0189592	0.126522	0.142662	0.845901	0.0953433	0.273128	0.225338	Urod_Q9V595
0.484473	0.179689	0.540909	0.288733	0.342056	0.000991469	0.381902	0.2189	Dmel\CG1416_Q9V9Q4
2.16878	0.0191057	1.36863	0.328957	1.18266	0.456806	0.746327	0.132709	pasha_Q9V9V7
0.521213	0.242543	0.911348	0.857703	0.566265	0.131314	0.990123	0.398718	Cmpk_Q9VBI2
0.300656	0.00925554	1.20536	0.574177	0.547052	0.00950802	2.1932	0.955562	SMC1_Q9VCD8
0.877738	0.755036	0.289674	0.153961	1.02347	0.366782	0.337769	0.182714	Dys_Q9VDW6
1.48808	0.279409	1.34799	0.0506359	1.29931	0.289477	1.17699	0.151598	MED17_Q9VEC1
1.05678	0.421608	0.7587	0.105146	1.04054	0.409021	0.747042	0.194842	Hel89B_Q9VF02
0.430138	0.26574	0.745087	0.470126	0.604111	0.0498625	1.04644	0.510473	dMEMO_Q9VG04
1.26747	0.289407	1.29487	0.315404	0.98491	0.423856	1.0062	0.949629	mRpL37_Q9VGW9
0.749916	0.367484	0.738818	0.366619	0.694752	0.146768	0.684471	0.336109	drn_Q9VHF4
1.09544	0.436617	0.8288	0.0949341	1.17302	0.0930754	0.887495	0.427604	Iru_Q9VHI7
1.23437	0.479925	1.70188	0.0405218	1.09914	0.499303	1.51543	0.0857513	mRpL19_Q9VHN6
1.45172	0.348434	0.954939	0.470723	1.38445	0.352719	0.91069	0.437282	PNKP_Q9VHS0
0.318913	0.310804	2.45033	0.359619	0.427749	0.204543	3.28656	0.769001	Dmel\CG9667_Q9VHV6
0.486435	0.484788	0.747773	0.464346	0.912712	0.885095	1.40307	0.62921	Dpck_Q9VI57
0.0507702	0.234175	2.27641	0.347673	0.0983492	0.107363	4.40974	0.765814	mAcon1_Q9VIE8
0.496968	0.605591	1.04145	0.839996	0.645473	0.477381	1.35266	0.686649	RPA2_Q9VIH1
3.433	0.404789	4.71783	0.20998	0.455754	0.311276	0.626323	0.863697	Nedd8_Q9VJ33
1.4228	0.42164	1.55789	0.365063	0.75822	0.226361	0.830211	0.412283	LSm7_Q9VJI7
0.742946	0.230674	0.551289	0.532217	0.960616	0.369148	0.712807	0.79075	Dmel\CG17996_Q9VJJ1
1.47164	0.518035	1.19213	0.320494	1.21594	0.498065	0.984991	0.537597	Trm1_Q9VK89
0.221089	0.109694	0.368006	0.0376618	1.22092	0.576729	2.03224	0.297309	Mt2_Q9VKB3
1.6632	0.161265	2.49355	0.270599	1.24748	0.579193	1.87028	0.312715	LD45253_Q9VL29
0.360649	0.254062	0.893931	0.746198	0.127006	0.0144368	0.314807	0.446049	AlaRS_Q9VLM8
6.99627	0.0832065	15.6903	0.0299287	1.51741	0.35376	3.40303	0.385147	poe_Q9VLT5
0.394489	0.405928	0.0645046	0.0439502	1.87232	0.542308	0.306152	0.20302	Tango1_Q9VMA7
0.630206	0.0272448	0.650308	0.29691	0.663373	0.284738	0.684532	0.360388	Arpc4_Q9VMH2
1.16313	0.91964	4.57976	0.134065	0.136968	0.0897695	0.539303	0.53678	Pfdn1_Q9VMH8
0.506016	0.551877	1.07823	0.48901	0.499434	0.266107	1.06421	0.706456	BEST:LD29996_Q9VNA3
2.19136	0.910253	4.88059	0.151204	0.72791	0.979331	1.6212	0.46367	RpL35A_Q9VNB9
0.626617	0.411388	1.07602	0.467893	0.856708	0.34872	1.47112	0.820519	mRpL44_Q9VNC1
0.696238	0.93059	0.879462	0.367861	0.587703	0.40448	0.742365	0.303451	mael_Q9VNS0
0.956381	0.829031	0.501689	0.377766	1.25215	0.631562	0.656842	0.531392	Dmel\CG7458_Q9VNW8
0.568069	0.385578	1.65798	0.252186	1.18085	0.663694	3.44646	0.221336	Dmel\CG11309_Q9VP51
0.517557	0.126482	0.559489	0.288907	3.98882	0.00819684	4.31198	0.900761	Tango14_Q9VPX8
0.843208	0.851121	1.09254	0.452794	0.581602	0.171664	0.753579	0.326374	mRpL48_Q9VQ35
0.9978	0.720085	0.547042	0.440597	0.893621	0.549864	0.489926	0.468239	Duox_Q9VQH2
1.14156	0.734693	4.48987	0.161993	0.573668	0.447111	2.2563	0.480387	Prp40_Q9VQK5
1.42387	0.234531	6.87596	0.0501401	0.0669245	0.0261971	0.323183	0.0592052	mad2_Q9VRQ2
1.18071	0.296594	0.934556	0.534318	1.37847	0.537883	1.09108	0.436838	eIF3l_Q9VTU4
0.636911	0.119661	0.392613	0.19117	0.981096	0.447274	0.604779	0.425241	Syx13_Q9VU45
26.0051	0.00149592	96.6254	0.0219435	0.358067	0.206961	1.33045	0.828595	Edc3_Q9VVI2
0.982679	0.524663	2.20471	0.316321	0.709628	0.345845	1.5921	0.867191	jub_Q9VY77
1.28681	0.248668	2.4963	0.161985	0.622273	0.219824	1.20716	0.724512	mus101_Q9VY97
1.51926	0.120834	4.05939	0.208726	0.410956	0.318332	1.09805	0.82962	Lsm12a_Q9VYR0
1.31615	0.623296	3.75841	0.154679	0.748771	0.189187	2.13819	0.439157	Dmel\CG1582_Q9VZ55
0.904154	0.519737	1.15645	0.990793	0.792293	0.564963	1.01338	0.715763	Dmel\CG11586_Q9VZF0
2.92999	0.171963	6.1975	0.200606	0.794052	0.807677	1.67957	0.445308	CPT2_Q9VZW7
2.44382	0.803786	3.57765	0.259126	1.09278	0.44432	1.59979	0.433963	yellow-g2_Q9W028
0.409658	0.255967	0.663758	0.108573	1.02063	0.401378	1.6537	0.39657	ABCB7_Q9W0C5
0.999784	0.894053	1.45781	0.787497	0.732504	0.689294	1.06808	0.730176	Dmel\CG4612_Q9W158
85.5831	0.0302698	114.523	0.00383935	0.687541	0.60093	0.920031	0.524942	DCP1_Q9W1H5
0.633731	0.869143	3.70464	0.182795	0.219867	0.151601	1.28529	0.691597	Nup214_Q9W1X4
0.599085	0.404117	0.873183	0.807188	9.77013	0.0037535	14.2402	0.0526623	Fbxo42_Q9W281
0.290408	0.313982	1.33666	0.0409593	0.89978	0.964946	4.14141	0.237008	ND-B16.6_Q9W402
0.993899	0.736928	1.14732	0.377538	0.805753	0.360189	0.930132	0.623007	schlank_Q9W423
0.4996	0.356789	1.49468	0.638828	0.381448	0.104657	1.1412	0.671179	deltaCOP_Q9W555
1.22827	0.431574	7.10267	0.105438	0.145923	0.0626768	0.843824	0.41614	STUB1_Q9XYW6
0.45027	0.424417	8.30687	0.132218	0.131462	0.0794568	2.42529	0.922697	Nup93-1_Q9XZ06
0.921473	0.495787	9.87892	0.262858	0.279652	0.868754	2.99809	0.802778	GlnRS_Q9Y105
1.07714	0.504237	2.35447	0.0656	1.19017	0.223297	2.60156	0.247914	Chc_X2JC31
1.1214	0.921926	1.78779	0.234388	0.541404	0.193995	0.863131	0.724704	mts_X2JDI1
0.672556	0.508384	0.953595	0.494552	1.2888	0.211629	1.82734	0.792809	Pgant7_X2JEA3
3.38928	0.320766	18.406	0.0157378	0.418678	0.742509	2.27369	0.451718	RpL17_X2JIQ5
0.691295	0.937393	2.41975	0.684838	0.240555	0.724596	0.842018	0.521142	FBgn0058460_A0A021WW64
26.2715	0.0480359	39.2876	0.0525944	0.79625	0.966325	1.19075	0.412768	coil_A1Z7A8
1.69771	0.379534	1.38782	0.377281	0.74155	0.954244	0.606193	0.583054	clu_A1ZAB5
0.970889	0.415441	1.14287	0.401772	0.700738	0.502361	0.824865	0.95685	FDY_D2A6L8
0.300355	0.43963	1.91542	0.990866	0.691669	0.475227	4.4109	0.716834	Dmel\CG1307_E1JJ73
0.980564	0.458021	0.331949	0.205761	1.48273	0.309402	0.501947	0.321425	spict_M9PD12
5.85975	0.2085	8.91202	0.32602	0.0153383	0.221483	0.0233279	0.538818	tral_M9PF20
0.742377	0.501993	1.9988	0.917242	0.346235	0.00674686	0.932215	0.967871	SmD3_O44437
0.87556	0.652255	150.439	0.0540922	0.0123943	0.0836842	2.1296	0.0400785	Dbp80_O61305
0.559899	0.322305	1.55316	0.658996	1.045	0.818767	2.89883	0.768631	Atpalpha_P13607
0.555799	0.226485	0.533926	0.985711	0.447317	0.17526	0.429713	0.330547	Arp3_P32392
0.777772	0.778526	3.06206	0.691356	0.480462	0.309532	1.89157	0.789325	eIF2beta_P41375
0.306583	0.458302	15.7145	0.519315	0.0304499	0.0759211	1.56077	0.663305	tsr_P45594
1.45458	0.510222	2.67124	0.80549	0.615744	0.277604	1.13077	0.483696	14-3-3epsilon_P92177
0.414948	0.102679	2.58509	0.864426	0.172747	0.140152	1.0762	0.359049	Hel25E_Q27268
1.95166	0.607018	1.47139	0.278756	1.04874	0.334066	0.790664	0.524298	Cp110_Q2PDW6
0.985956	0.997421	0.910549	0.899648	0.64107	0.324736	0.592041	0.500413	CG17486_Q5LJP9
0.711964	0.239005	46.5215	0.183987	0.0157248	0.156034	1.0275	0.65208	BcDNA:LD29015_Q5LJQ3
0.883206	0.834134	0.958235	0.605485	5.70459	0.0718913	6.1892	0.146438	ND-B15_Q6IDF5
0.484362	0.0545508	0.627458	0.845721	0.483369	0.244173	0.626171	0.274209	Polr2K_Q6IGE3
0.429095	0.199472	1.05065	0.934456	0.23133	0.172261	0.566416	0.314362	BcDNA:RH17411_Q7JRC0
0.923952	0.440459	2.44341	0.689046	1.70399	0.404629	4.50623	0.720611	eIF3m_Q7JVI3
0.50212	0.929832	0.733206	0.16339	1.64193	0.236945	2.39758	0.28174	kermit_Q7JX82
1.0273	0.740803	325.625	0.0808772	0.00246886	0.0198793	0.782557	0.441827	Eb1_Q7JZD3
1.25156	0.655462	0.923865	0.914326	0.622678	0.240408	0.459641	0.270315	MrgBP_Q7K003
1.12146	0.484031	1.93728	0.635508	0.922801	0.912841	1.59411	0.902812	DCTN4-p62_Q7K130
2.11319	0.805616	10.7182	0.0536431	0.244503	0.867352	1.24013	0.347405	GCS2alpha_Q7KMM4
0.689818	0.48956	3.08779	0.204369	0.370954	0.757286	1.66048	0.782719	CysRS_Q7KN90
0.889053	0.703265	2.71182	0.851513	0.383861	0.318142	1.17087	0.578193	Prp39_Q7KRW8
3.82678	0.092573	407.816	0.0345073	0.00800758	0.153881	0.853362	0.852674	rig_Q86BY9
0.185426	0.174744	0.576164	0.318959	0.657869	0.110991	2.04416	0.905739	CG9332_Q8INU6
0.477867	0.266459	0.52347	0.295904	1.35455	0.584224	1.48382	0.884677	Dmel\CG31548_Q8IPP8
0.72023	0.42116	0.563114	0.550525	0.689723	0.018223	0.539263	0.976826	EMC10_Q8IPT0
11.7008	0.812981	0.661112	0.742421	16.3302	0.823144	0.922676	0.758611	shep_Q8MSV2
1.11297	0.477846	0.875095	0.955279	0.712	0.322999	0.559826	0.40097	Mettl5_Q8MSW4
52.9995	0.0855299	3.86229	0.00420254	24.9943	0.148538	1.82144	0.0339532	mRpS5_Q8SYP9
0.403073	0.356715	1.73491	0.746276	0.596015	0.0856992	2.56537	0.83495	S6k_Q94533
0.922075	0.801196	8.46409	0.508038	0.129552	0.125611	1.18921	0.556822	SH3PX1_Q9NCC3
1.11226	0.353168	2.09479	0.206917	0.532862	0.777398	1.00357	0.476663	Rpn5_Q9V3Z4
0.328198	0.868961	1.41803	0.546795	1.83216	0.261142	7.91612	0.17258	Ilk_Q9V400
0.550047	0.360313	0.266641	0.90421	0.686667	0.337203	0.332869	0.332276	Syf2_Q9V5Q4
0.95029	0.381302	0.393852	0.483911	2.09245	0.626134	0.867223	0.879899	Nph_Q9VAC4
19.7271	0.0156975	32.7758	0.0384252	1.52071	0.684373	2.52661	0.163413	Cdc16_Q9VCN6
1.01245	0.435117	1.6526	0.287445	1.06921	0.976297	1.74525	0.166618	SNF4Agamma_Q9VDD2
0.881027	0.424587	3.68298	0.157341	0.316455	0.760356	1.32288	0.674774	Sf3a1_Q9VEP9
9.27513	0.00308947	150.758	0.0495802	0.0481918	0.227845	0.783311	0.599512	obe_Q9VF56
0.859677	0.256704	26.2856	0.0835316	0.00851807	0.0159391	0.260449	0.0696299	mRpL11_Q9VFJ2
1.36861	0.549505	1.8181	0.826612	0.510312	0.162148	0.677916	0.260042	barr_Q9VIP9
4.24036	0.00765169	1.20218	0.960694	3.22673	0.820591	0.914805	0.393403	cmet_Q9VKI0
0.65718	0.836105	27.9206	0.0313213	0.566581	0.342315	24.0715	0.140137	mRpS7_Q9VKX4
0.769697	0.749014	323.111	0.0341173	0.00459453	0.0617076	1.92874	0.390474	nop5_Q9VM69
2.08943	0.871231	1.44638	0.651877	5.59963	0.0979277	3.87627	0.148595	152078_at_Q9VMC6
1.86354	0.217183	36.0133	0.038479	0.0214106	0.0369999	0.413765	0.0950899	RpL37A_Q9VMU4
0.244479	0.825749	2.48958	0.350909	0.71907	0.561465	7.32244	0.252808	Prosbeta7_Q9VNA5
0.593707	0.806738	0.732829	0.411859	3.13094	0.206789	3.86461	0.128594	Dmel\CG12171_Q9VNF3
0.470662	0.281789	1.5057	0.97703	0.267608	0.215437	0.856104	0.286527	anon-WO0118547.367_Q9VNF5
0.597604	0.0358488	27.7887	0.159199	0.00945055	0.0550168	0.439453	0.0566673	Dmel\CG4291_Q9VPU4
1.42824	0.277329	2.4033	0.181245	0.832978	0.943918	1.40166	0.446589	Dmel\CG14352_Q9VQ27
2.09423	0.543003	1.0927	0.415947	5.72304	0.205463	2.98609	0.826725	Dmel\CG4611_Q9VRJ7
1.79526	0.526747	2.58255	0.281057	0.266969	0.190296	0.384045	0.697976	Pfdn4_Q9VRL3
0.8905	0.570655	6.85988	0.158443	0.304188	0.178502	2.34328	0.416425	Dmel\CG5989_Q9VSM4
3.2623	0.276952	3.63507	0.194931	0.757808	0.913088	0.844398	0.995779	Ae2_Q9VT48
0.511043	0.940183	1.29204	0.952703	3.94509	0.119624	9.97414	0.20446	Alsin2_Q9VVI1
3.48238	0.153392	1.85814	0.281337	1.04995	0.993136	0.560235	0.316591	rictor_Q9VWJ6
0.822769	0.915165	0.817288	0.560219	6.10262	0.0599975	6.06198	0.0421188	Nemp_Q9VXD6
1.08029	0.894093	6.61936	0.620033	0.134983	0.146597	0.827098	0.601467	eIF5_Q9VXK6
32.0257	0.0963796	1.60199	0.283533	23.0278	0.150023	1.1519	0.901285	Prp5_Q9VXW2
1.10531	0.385363	2.04572	0.725228	0.440922	0.203269	0.816058	0.396898	Usp7_Q9VYQ8
0.856665	0.541444	2.53309	0.719764	0.466146	0.256101	1.37836	0.4781	prtp_Q9VYV3
0.931295	0.693099	1.45356	0.270308	0.534802	0.426678	0.834717	0.516198	eIF5B_Q9VZP5
1.07338	0.6411	1.51495	0.890293	0.328021	0.153346	0.462966	0.212016	ytr_Q9W1I6
4.35183	0.171567	5.65681	0.121102	1.03156	0.921857	1.3409	0.84735	RpS24_Q9W229
453.384	5.19736e-05	8776.19	0.00120041	0.0481998	0.08963	0.933008	0.396622	Tmf_Q9W3V2
0.253072	0.282238	2.44927	0.628072	0.105704	0.0684903	1.02301	0.984492	Dmel\CG3226_Q9W3Y3
0.530605	0.401147	0.959277	0.947552	0.59215	0.331881	1.07054	0.503022	GAA1_Q9W464
2.95064	0.33786	4.94996	0.28506	0.487332	0.901595	0.817542	0.693052	Usp16-45_Q9W4C3
5.7152	0.187125	15.3786	0.0584565	0.526301	0.819656	1.41618	0.29267	EG:17E2.1_Q9W511
0.665271	0.168894	58.6163	0.114054	0.0098556	0.0718809	0.868367	0.145437	Gcna_Q9W554
1.62548	0.197594	0.647321	0.853972	1.42317	0.607405	0.566754	0.280401	Phf7_Q9W5W9
5.52419	0.315715	6.28445	0.164719	1.19809	0.964335	1.36298	0.218054	Dmel\CG10254_Q9XZ32
0.871867	0.344972	0.522244	0.252835	1.07603	0.456893	0.644537	0.95119	PolD3_Q9Y118
2.25875	0.885429	0.963699	0.780173	1.26264	0.374666	0.538706	0.504556	yin_X2JAE6
0.0103923	0.120258	2.51968	0.995956	0.289124	0.114872	70.0997	0.477631	cher_A0A0B4KHN1
1.56229	0.751929	95.2205	0.0542005	0.0195711	0.0544006	1.19285	0.535618	eEF1beta_A0A0B4LFL3
1.20248	0.559126	8.17795	0.571981	0.626422	0.340526	4.26025	0.721398	awd_A0A0B4LHX6
3.31105	0.15845	133.448	3.88479e-05	0.015557	0.000741956	0.627006	0.825328	Tlk_A0A6H2EF15
0.592949	0.22481	0.0151527	0.0978686	1.55338	0.461598	0.0396964	0.608356	koi_A1Z6Q0
1.03073	0.390171	123.114	0.144255	0.00844437	0.0894316	1.00863	0.554652	Cdc2rk_A1Z840
0.0423118	0.408654	1.45665	0.357889	1.14891	0.47512	39.553	0.327802	mEFTu1_A1Z9E3
82.854	0.469354	0.651251	0.620459	64.3569	0.130408	0.505859	0.594112	cg_A8DYD1
85.1107	0.115951	1.57454	0.316532	85.7285	0.436872	1.58597	0.444593	Srrm234_A8JNI2
10.6163	0.050415	542.261	0.0159867	0.0225692	0.487874	1.1528	0.777515	Dmel\CG11307_B5RJJ4
0.0342652	0.17424	1.36646	0.732768	0.811612	0.828876	32.3662	0.474697	Rtnl1_E1JHT6
1.78085	0.224732	23.3145	4.99399e-05	0.0566963	6.97095e-05	0.742259	0.720548	EP3527_E1JIZ3
0.236776	0.293313	0.573624	0.922501	0.855405	0.392804	2.07234	0.965485	Pp2B-14D_M9NE01
1.39968	0.652962	1.66289	0.780719	0.871792	0.388159	1.03573	0.958815	twe_M9PBC2
0.0304916	0.106924	0.217716	0.14559	2.34475	0.00983975	16.7419	0.5104	M6_M9PGC0
0.985353	0.522073	1.35585	0.858778	1.39621	0.593038	1.92119	0.809439	Tpst_M9PHI3
7.16927	0.104976	1134.17	0.00925203	0.00875145	0.355957	1.38447	0.675551	Su(var)3-7_P20193
1594.28	0.00123573	44.8729	0.0481601	113.437	0.230198	3.19282	0.366511	cin_P39205
0.590525	0.309983	0.695282	0.996228	0.479604	0.268841	0.564683	0.963824	Sod1_P61851
11.9088	0.0278381	128.371	0.0147893	0.0682119	0.516328	0.735292	0.455281	Deaf1_Q24180
1.53185	0.0728949	60.3851	0.316867	0.0739102	0.173192	2.91352	0.873208	CG5504_Q27237
3.43081	0.0489094	0.00453616	0.396839	3.35068	0.780833	0.00443021	0.0615107	Pax_Q2PDT4
0.919661	0.439577	1.34077	0.907404	0.427879	0.260888	0.623805	0.93604	DnaJ-1_Q53ZT0
1.93845	0.249329	0.846917	0.746253	1.13129	0.989965	0.494266	0.623254	Cul4_Q5BI50
62.1028	0.0725183	1.24378	0.382175	50.0687	0.41383	1.00277	0.284779	mRpL18_Q7JVK1
0.978733	0.38185	161.754	0.151553	0.00315895	0.0915936	0.522076	0.595755	HipHop_Q7JWP6
0.356785	0.2356	1.15046	0.997691	0.606775	0.356351	1.95657	0.868136	Ak6_Q7JYV7
0.00281746	0.0528916	0.101063	0.174311	2.45684	0.0746413	88.1275	0.449101	Sec61beta_Q7JZN0
1.0534	0.939696	1.91188	0.380772	0.559131	0.920916	1.0148	0.540606	lqfR_Q8IN05
0.314997	0.268714	1.5424	0.857133	0.326694	0.188913	1.59967	0.944069	Cndp2_Q8MT58
2.71366	0.208305	125.807	0.0831811	0.0124881	0.506621	0.578954	0.277033	Rga_Q94547
0.0365924	0.758021	1.42259	0.176173	2.96555	0.270564	115.29	0.163079	CG32795_Q9U1M2
0.0477227	0.555572	0.973719	0.530269	1.7604	0.171914	35.9187	0.0834955	Kdm4A_Q9V333
1.00463	0.406537	0.0138042	0.609958	0.532225	0.226552	0.00731306	0.16826	Srp54k_Q9V3D9
1.50125	0.2213	122.415	0.0369911	0.0616484	0.461941	5.02693	0.284916	Nup107_Q9V466
5.8989	0.168208	277.187	0.0145871	0.0162535	0.351167	0.763749	0.46721	wech_Q9V4M2
0.639432	0.762983	25.3649	0.338333	0.0199672	0.0412876	0.792056	0.525907	CstF50_Q9V9V0
0.628596	0.974038	5.25777	0.164375	0.516705	0.897018	4.32188	0.272589	mRpS22_Q9VAY9
1.12637	0.965404	1.21487	0.395088	0.963871	0.968796	1.0396	0.389163	Nup98-96_Q9VCH5
2.94674	0.692329	0.815902	0.513708	3.95723	0.0979381	1.09569	0.880612	Cyp6d4_Q9VCW1
0.796845	0.483056	64.7369	0.0834585	0.0327952	0.154665	2.66433	0.246889	mRpL45_Q9VCX3
1.53356	0.280035	22.6552	0.128464	0.0493471	0.491987	0.729004	0.464992	mRpL55_Q9VE04
0.445691	0.333406	0.387864	0.800246	1.03112	0.489217	0.897336	0.926254	snRNP-U1-C_Q9VE17
0.0194281	0.288779	1.37325	0.627372	1.55292	0.141892	109.766	0.505964	CG32920_Q9VEC8
30.1919	0.0466406	1.90625	0.508656	17.9461	0.444313	1.13308	0.588791	ssp3_Q9VJ35
1.0705	0.477662	0.280927	0.742943	1.11954	0.533281	0.293796	0.777044	CG10341_Q9VJ62
0.0150371	0.244055	1.48491	0.686838	0.913644	0.873347	90.2225	0.535516	PLCXD_Q9VKC3
0.0289738	0.0813799	1.09787	0.485303	1.28054	0.519439	48.5218	0.400687	Dmel\CG7384_Q9VKU2
5.99774	0.226407	437.123	0.0106745	0.0216864	0.00244615	1.58053	0.924276	CG5356_Q9VKW8
0.0484874	0.275104	16.3175	0.347554	0.0339512	0.0273831	11.4256	0.782665	und_Q9VL89
0.0257704	0.0644179	0.186064	0.132731	0.994487	0.672586	7.18028	0.601463	PIG-U_Q9VLK0
0.958943	0.386446	20.3843	0.423079	0.03101	0.0582221	0.659181	0.591673	CG1218_Q9VNI3
8.20915	0.0572799	102.325	0.112987	0.0215833	0.623248	0.26903	0.0332313	Mkrn1_Q9VP20
0.406473	0.856507	1.56017	0.582738	0.698877	0.544142	2.68251	0.831443	Pex14_Q9VPB8
1.24353	0.780809	0.760056	0.678718	16.1202	0.0883433	9.85276	0.654911	GstT3_Q9VRA4
0.860395	0.79139	1.30937	0.333406	5.60401	0.553601	8.52833	0.132755	scny_Q9VRP5
573.14	0.0334018	5.92676	0.112252	88.7436	0.493393	0.917685	0.967498	RecQ4_Q9VSE6
1.86009	0.314229	29.3791	0.0731745	0.0589517	0.452568	0.931109	0.852675	rhea_Q9VSL8
0.224849	0.19652	1.69975	0.835809	0.264208	0.132074	1.99728	0.925048	mRRF1_Q9VSW4
0.00410013	0.111446	4.59434	0.808523	0.111962	0.0533576	125.458	0.566458	DmRH27_Q9VTC1
0.594538	0.303765	0.431658	0.877364	1.74188	0.530877	1.26468	0.943751	Agpat4_Q9VV49
0.563854	0.267078	0.665491	0.778885	0.776754	0.405695	0.916768	0.898559	bora_Q9VVR2
248.453	0.137886	0.602619	0.409425	173.937	0.135269	0.421882	0.395468	Slc25A46a_Q9VXK8
0.820823	0.484289	28.7511	0.48616	0.0257901	0.0907124	0.903354	0.426103	Dmel\CG11095_Q9VY79
0.598391	0.381246	0.00991747	0.0951526	0.924569	0.252971	0.0153234	0.427671	Aven_Q9VYK8
0.253158	0.357173	0.478033	0.847812	0.212399	0.169242	0.401068	0.979337	Nap1_Q9W1G7
4.06695	0.0319481	106.814	0.000133964	0.0226849	1.61625e-06	0.595794	0.40675	cpa_Q9W2N0
203.106	0.150204	4.95032	0.109955	53.5903	0.699247	1.30616	0.158977	Dmel\CG9344_Q9W2P5
0.727415	0.738379	6.08112	0.674216	0.582961	0.472152	4.8735	0.859554	Larp7_Q9W362
0.0332978	0.491192	0.702638	0.573479	1.27473	0.380684	26.8989	0.125188	Rbm13_Q9W3B2
2.54917	0.320729	1.22092	0.961405	1.08458	0.932003	0.519458	0.276461	CAH3_Q9W3C8
0.677641	0.355367	0.546739	0.846822	0.96552	0.46919	0.779008	0.938476	raptor_Q9W437
1.18884	0.0732707	47.4358	0.583118	0.0165556	0.164702	0.660585	0.314219	IntS6_Q9W485
0.445122	0.499959	8.72442	0.411748	0.02224	0.0158126	0.435907	0.249459	mRpL14_Q9W4Z2
2.68655	0.235354	106.498	0.0427738	0.0511618	0.450563	2.02811	0.835863	Slmap_Q9W5R5
1.34752	0.753858	3.24799	0.678824	0.262822	0.354332	0.633488	0.996078	Fkbp59_X2J5E8
6.34979	0.00438693	154.608	7.55347e-07	0.0423726	0.00118663	1.03171	0.990457	lva_X2JAF1
176.703	0.0292823	137.149	0.0216822	1	0.923898	0.776158	0.341688	Dmel\CG30389_A0A0B4KEW2
2.64823	0.204562	102.098	3.73553e-05	0.0198522	0.116778	0.76537	0.295091	Dmel\CG5555_A0A0B4KHR2
2.07063	0.22909	43.8131	0.126771	0.0204876	0.000200111	0.433504	0.346313	Rpn2_A0A0B4KI10
4.73433	0.133327	294.466	1.89785e-05	0.0165048	0.116906	1.02657	0.969266	Dmel\CG9467_A0A6H2EG81
1.73573	0.663631	158.358	0.0761313	0.0457512	0.568763	4.17407	0.424113	Pop2_A0A6M3Q6V5
5.07409	0.453602	1.02689	0.485154	18.9206	0.262076	3.82913	0.07537	Dmel\CG6665_A1ZAM0
0.170515	0.190758	78.3567	0.718856	0.00112637	0.111861	0.517601	0.859269	D1_A4V2K7
0.842187	0.757632	22.3233	0.116471	0.0731986	0.000277663	1.94022	0.641226	Pnn_A8JQW3
1	0.961993	0.502121	0.552455	54.6675	0.067714	27.4497	0.0889397	Gpdh1_B5RIM9
12.8053	0.0184035	123.766	0.000194762	0.104752	0.118172	1.01245	0.691107	kis_B7Z002
114.188	0.43787	1.20906	0.338321	134.799	0.431664	1.42729	0.324817	MCPH1_E1JH39
1.0477	0.801821	1	0.960307	0.0125871	0.0751352	0.0120141	0.100747	Ndf_M9MRG2
40.1224	0.100886	56.8997	0.118687	1	0.983984	1.41815	0.981095	DAAM_M9MSM5
3.72276	0.246171	99.5523	0.376969	0.022151	0.462412	0.592351	0.432221	enc_M9PH77
1.08784	0.46521	72.3654	0.397399	0.0228592	0.445339	1.52064	0.605518	HDAC6_M9PJN5
1.90316	0.591411	36.8766	1.2689e-05	0.0314037	0.13857	0.608493	0.148705	Hsp60A_O02649
2.99731	0.167522	268.706	9.48498e-05	0.0216021	0.117119	1.9366	0.522842	Top3beta_O96651
0.106661	0.352578	106.466	0.125515	0.00162944	0.000976515	1.62645	0.591757	Sumo_O97102
870.134	0.563172	6.06373	0.613633	40.9828	0.708822	0.285598	0.857665	Hsp68_O97125
300.882	0.0503257	112.718	0.0210002	1	0.79615	0.374623	0.94019	Rpn10_P55035
0.267882	0.286985	31.7064	0.488677	0.0204111	0.129409	2.41585	0.79914	Ssrp_Q05344
42.2407	0.130346	3.27035	0.595488	9.71731	0.724655	0.752331	0.508697	Taf9_Q27272
40.0596	0.116135	0.780195	0.94538	90.5577	0.00017529	1.76369	0.222936	Dmel\CG7849_Q29QN4
0.682635	0.934403	22.3901	0.0347036	0.180143	0.51544	5.9086	0.12438	AspRS_Q7K0E6
0.710572	0.5373	9.43376	0.354776	0.118657	0.11167	1.57533	0.677784	sea_Q7KSQ0
0.153713	0.914681	5.19107	0.762038	0.34681	0.938375	11.7122	0.749371	CG5822_Q7KTP7
0.129358	0.799501	0.515572	0.997624	0.724046	0.925382	2.88576	0.868042	AP-1gamma_Q7KVR8
1.68893	0.244019	81.8217	0.447427	0.0221534	0.522322	1.07324	0.395804	BEST:GM10035_Q7PLP5
0.544994	0.249347	7.49208	0.139095	0.00785686	0.000101186	0.108009	0.0668078	Dmel\CG1236_Q8I725
0.817491	0.707168	50.1538	0.0470718	0.0728592	0.593124	4.46997	0.325521	msi_Q8IMS8
5.24718	0.0895599	290.48	0.00015241	0.0438105	0.117459	2.42532	0.555718	Dis3l2_Q8IRJ7
8.32386	0.0917915	382.977	0.000100973	0.0116659	0.116785	0.536741	0.692794	Catsup_Q9V3A4
2.58965	0.842458	221.522	0.262191	0.0211197	0.0473902	1.80661	0.930134	CaBP1_Q9V438
107.431	0.441573	1.45022	0.312102	43.4022	0.526135	0.585887	0.507392	Sin1_Q9V719
213.299	0.0052029	178.281	0.0901016	1	0.791565	0.83583	0.461803	Slbp_Q9VAN6
0.0099978	0.130782	0.987822	0.999444	1.10002	0.436885	108.686	0.510945	mfrn_Q9VAY3
0.00736147	0.186418	1.34197	0.929289	0.420988	0.260612	76.7446	0.633439	Arc42_Q9VDT1
26.6336	0.111537	15.1373	0.109886	1	0.973564	0.568353	0.568033	Dmel\CG12320_Q9VEA6
1.4795	0.451043	15.076	0.462955	0.127891	0.585467	1.3032	0.750563	Dmel\CG4009_Q9VEP3
1.00809	0.915757	1.59947	0.786954	1.42055	0.932661	2.25389	0.657275	gi23171351_Q9VF91
0.593442	0.486547	51.1623	0.391016	0.0195974	0.0852401	1.68955	0.89148	SpdS_Q9VHA1
0.00399522	0.183493	3.47677	0.85917	0.217959	0.261834	189.675	0.594571	CCT7_Q9VHL2
277.481	0.0334406	221.335	0.169476	1	0.770687	0.797657	0.692672	mRpS18B_Q9VIN9
0.975899	0.582426	216.87	0.00109075	0.00663682	1.01587e-05	1.47487	0.465693	RpL30_Q9VJ19
0.989444	0.654224	75.588	0.257178	0.0618903	0.0668241	4.72807	0.770113	Tap42_Q9VJZ5
0.954847	0.919107	1.66832	0.816188	1.66242	0.805285	2.90461	0.712566	Sec8_Q9VNH6
1.41243	0.963846	44.6493	0.242312	0.11187	0.068873	3.5364	0.78824	Hpr1_Q9VNI8
0.974738	0.734608	49.7554	0.126481	0.0403677	7.09742e-06	2.06056	0.833969	Dmel\CG10565_Q9VP77
15.4672	0.0352557	301.175	1.96436e-05	0.0225964	0.116212	0.439994	0.0117738	Sf3b1_Q9VPR5
1.16882	0.947628	54.5515	0.0969645	0.0478884	0.617418	2.23506	0.202737	PolE2_Q9VRQ7
3.64609	0.145942	78.674	0.000465332	0.040045	0.118296	0.864074	0.469587	CG13682_Q9VSB3
1.39766	0.162608	28.3966	0.118726	0.0450304	0.000192241	0.914893	0.40784	anon-WO0172774.118_Q9VSW7
1.08362	0.9675	0.754007	0.909188	2.40362	0.711453	1.6725	0.67001	Dmel\CG6707_Q9VT69
1.81792	0.370843	21.2505	0.35833	0.0377072	0.35759	0.440778	0.421405	mtTFB1_Q9VTM5
3.38696	0.679346	188.587	0.0535782	0.0226993	0.581242	1.26391	0.383003	mRpS31_Q9VUX1
0.00957339	0.41485	0.856243	0.368499	0.674302	0.492246	60.3095	0.460497	QIL1_Q9VVH3
0.763589	0.892614	1	0.85304	0.00785049	0.079856	0.010281	0.226784	Naa15-16_Q9VWI2
0.515571	0.256983	53.1609	0.51499	0.00890158	0.0673145	0.917849	0.95183	Nup35_Q9VWS2
2.70555	0.155237	86.4462	0.245638	0.0768277	0.451486	2.45475	0.75792	Rok_Q9VXE3
1.73141	0.150943	34.7093	0.123555	0.0516002	5.24786e-05	1.03442	0.56535	CG9213_Q9VXT5
822.042	0.0412207	691.874	0.0268716	1	0.934077	0.841652	0.593152	CG1657_Q9VZ08
53.7436	0.0590259	52.7476	0.138278	1	0.977093	0.981468	0.346871	pav_Q9VZF5
0.463177	0.946944	2.10537	0.911007	0.542109	0.953892	2.46415	0.904298	Dmel\CG9018_Q9W039
70.0379	0.611708	1.02234	0.411208	228.981	0.0839448	3.34244	0.728438	Dmel\CG3356_Q9W196
9.70249	0.58729	41.7022	0.43855	0.10713	0.517684	0.460455	0.971694	Rpt4_Q9W414
1	0.925472	1.50632	0.340109	49.7267	0.100072	74.9044	0.0450158	Dmel\CG16989_Q9W5D3
0.0199804	0.310516	2.21699	0.991767	0.335347	0.411458	37.2097	0.732049	mei-9_T2FFI3
1.20216	0.444353	9.63713	9.40933e-05	0.0455797	0.116744	0.365389	0.102159	Prp4k_X2JAG8
0.0215789	0.598133	0.00967729	0.0123238	2.22985	0.235903	1	0.686535	Dmel\CG4896_A0A023GRW3
0.0183254	0.601642	155.599	0.092341	0.0183254	0.501205	155.599	0.161101	Dmel\CG9849_A0A0B4JCU5
50.7651	0.125554	34.3029	0.338862	1	0.819425	0.675719	0.450764	Tm1_A0A0B4KG06
26.1518	0.068864	85.5815	0.00128295	1	0.373901	3.27249	0.725766	Dmel\CG2747_A0A0B4KGF6
249.634	0.0402085	266.676	4.62401e-06	1	0.373901	1.06827	0.705614	Tailor_A0A0B4KGN4
329.852	0.0220974	433.081	2.0293e-05	1	0.373901	1.31296	0.579124	Not1_A0A0B4LEZ3
0.485219	0.96498	1	0.373901	0.0354662	9.53465e-05	0.0730933	0.0349168	Cyp6a17_A0A0B4LF54
1	0.998983	1.41408	0.483073	57.983	0.0563749	81.9924	0.375678	anon-WO0118547.268_A0A0S0WGR0
0.801383	0.446244	1	0.99369	0.0411407	0.168806	0.0513371	0.566009	anon-EST:GressD1_A1Z9I6
0.0143318	0.526529	0.654522	0.897662	1.18519	0.945173	54.1267	0.554741	kst_A8JNJ6
79.1508	0.00135758	355.534	0.0140824	1	0.373901	4.49185	0.362072	hang_B7Z0Z1
78.5397	0.0241808	83.5866	0.462768	1	0.810037	1.06426	0.441622	AMPdeam_D0IQK3
18.8669	0.141769	24.3465	1.4898e-05	1	0.373901	1.29044	0.166553	osa_E1JIN6
360.186	0.00724726	139.431	1.05211e-05	1	0.373901	0.387108	0.270161	Tango11_E2QCK0
1.64931	0.83016	134.968	0.00363446	0.0465276	0.130659	3.80748	0.354134	RpL27A_M9MRC9
28.8649	0.136819	107.863	0.00281716	1	0.373901	3.73683	0.423557	mud_M9PEK6
3.8338	0.700262	133.01	0.00015583	0.0199512	0.116142	0.692186	0.58085	Dmel\CG2701_O76912
142.768	0.0724064	165.924	0.000111273	1	0.373901	1.16219	0.660241	osk_P25158
0.0100367	0.157711	60.0126	0.000429657	0.0100367	5.83558e-05	60.0126	0.16424	Tpi_P29613
29.3793	0.137046	115.489	0.00071681	1	0.373901	3.93097	0.259304	Pdi_P54399
0.831675	0.913387	9.76744	0.378409	0.139613	0.492637	1.63966	0.831978	Cyp6a19_P82711
2.66357	0.25997	94.6527	0.117897	0.0277033	0.12411	0.984465	0.431159	MEP-1_Q0E8J0
114.474	0.350814	217.627	0.0721133	1	0.843229	1.9011	0.2709	nonA-l_Q24113
1.36874	0.299459	66.6222	0.116297	0.0511966	0.116316	2.49194	0.805496	Dmel\CG11788_Q4V3Z5
102.589	0.0022523	198.734	0.00298883	1	0.373901	1.93719	0.289558	APC15_Q4V665
1	0.979072	2.74448	0.835837	43.606	0.176752	119.676	0.445674	EloC_Q7JWD6
1.5992	0.865639	39.405	0.394245	0.0789937	0.526786	1.94644	0.8802	Dmel\CG11808_Q7K1H5
0.0668342	0.436766	0.270544	0.601673	1.09998	0.961314	4.4527	0.678826	Pcyt1_Q7K4C7
1	0.897137	1.2829	0.975028	25.6467	0.0532582	32.9021	0.251046	Desat1_Q7K4Y0
106.802	0.568434	0.744906	0.91	228.061	0.529926	1.59064	0.969806	wal_Q7KN94
0.84741	0.936278	30.9509	7.48887e-06	0.0554605	0.118442	2.02564	0.378633	SMC5_Q8IPT2
217.924	0.104412	118.91	3.68793e-05	1	0.373901	0.545647	0.333228	BcDNA.LD23634_Q9V3Y5
1.08253	0.945237	27.407	0.414728	0.019855	0.351329	0.502678	0.792978	Rpn12_Q9V436
2.27882	0.293598	18.9722	0.122883	0.0724261	0.120699	0.60298	0.465843	Chrac-14_Q9V444
0.995549	0.992864	28.0028	1.92501e-07	0.0472261	0.117788	1.32838	0.345726	scra_Q9V4P1
0.0226821	0.456174	0.908785	0.929573	0.611747	0.916055	24.5103	0.540934	Dmel\CG6178_Q9VCC6
2.1134	0.260185	75.4157	0.116479	0.0132921	0.118744	0.474323	0.207501	Bin1_Q9VEX9
0.00977649	0.554796	2.33506	0.746536	0.252867	0.753582	60.3959	0.552616	CG17202_Q9VG76
0.60266	0.937849	107.694	0.414571	0.0118546	0.43601	2.11839	0.891796	Dmel\CG14715_Q9VGK3
0.600136	0.445008	13.5651	0.156937	0.0272565	0.000634906	0.616089	0.93982	Tctp_Q9VGS2
180.672	0.073737	70.8792	0.000746395	1	0.373901	0.39231	0.372544	hyx_Q9VHI1
38.2666	0.155732	18.1915	0.603753	1	0.930927	0.475388	0.199304	PolI_Q9VHV1
0.00899654	0.492645	0.00796962	0.176054	1.12885	0.389674	1	0.918367	TM9SF2_Q9VIK1
0.937228	0.445895	28.7989	0.11632	0.0105507	8.75829e-05	0.3242	0.726346	osi_Q9VJG4
0.0151768	0.430486	0.639146	0.904013	1.12925	0.990719	47.5566	0.472929	Tom70_Q9VKC8
0.217119	0.167575	0.0270507	0.116767	0.629445	0.328305	0.0784222	0.128927	ND-13A_Q9VMU0
1	0.82083	6.67096	0.968727	31.4946	0.0668934	210.099	0.38464	DmCG8814_Q9VQI6
1	0.373901	0.577117	0.0736094	87.3442	0.046456	50.4078	0.000114508	l(1)G0004_Q9VR89
2.73963	0.58325	44.6769	0.21271	0.179778	0.386577	2.93175	0.812122	AIMP2_Q9VUR3
20.0516	0.0564746	26.1983	0.00204245	1	0.373901	1.30654	0.817667	mib1_Q9VUX2
3.29187	0.612182	108	0.275314	0.0438252	0.438104	1.43782	0.94932	nudC_Q9VVA6
0.863004	0.493285	51.1929	0.116804	0.0231447	7.56773e-05	1.37293	0.99747	TrpRS-m_Q9VVL8
81.2314	0.116157	1.78516	0.247986	83.231	0.116129	1.8291	0.24712	Dmel\CG4880_Q9VX97
1.41943	0.251116	27.6984	0.116117	0.110885	0.116818	2.16379	0.733102	SMC3_Q9VXE9
0.00575961	0.472122	0.00798588	0.136552	0.721224	0.56158	1	0.98781	ND-B18_Q9VXZ0
14.813	0.442093	8.22252	0.91821	17.457	0.350402	9.69016	0.56363	mRNA-cap_Q9VY44
0.0380974	0.506415	1.5588	0.85286	1.02482	0.973117	41.9318	0.420422	Dus2_Q9VY45
0.496707	0.881757	29.9775	0.471347	0.0121025	0.393721	0.730414	0.964459	Amun_Q9VYV4
0.00870449	0.596313	1.73348	0.854354	0.517909	0.87953	103.141	0.580833	Cg17746_Q9VZS1
1.65916	0.737129	70.5426	0.347099	0.0372772	0.478214	1.58492	0.972641	Usp5_Q9VZU7
0.422335	0.961036	39.0418	0.496779	0.0142234	0.532777	1.31485	0.876199	Non2_Q9VZY0
1	0.923365	0.614631	0.509334	283.076	0.529646	173.987	0.106909	Dmel\CG3847_Q9W403
0.00699515	0.103801	0.0121265	0.516959	0.576848	0.242981	1	0.954766	Wwox_X2J7F1
6.0604	0.432485	81.0285	0.00399491	1	0.373901	13.3701	0.256781	gus_A0A0B4K6X3
766.581	0.000554275	915.241	9.41973e-06	1	1	1.19393	0.553875	RanBPM_A0A0B4KFL0
77.0199	0.000237215	113.488	0.264535	1	0.373901	1.47349	0.712294	ACC_A1Z784
0.909212	0.900496	1	0.857061	0.0137024	0.44414	0.0150706	0.669661	Dmel\CG18190_A1ZBF1
533.336	8.73741e-07	463.955	1.01973e-06	1	1	0.869913	0.551404	Setx_B7Z0D7
45.5682	0.121246	61.5681	0.171739	1	0.373901	1.35112	0.444839	ssh_E1JIW2
4.45928	0.229936	1.05606	0.978939	116.653	0.117413	27.6262	0.707422	tho2_E2QCS8
1.89936	0.269954	1	0.373901	0.0210057	0.11755	0.0110594	0.0738781	Pfdn6_M9PD09
3.85687	0.70692	70.2577	0.12033	0.0244861	0.116826	0.446044	0.906897	Top2_P15348
640.894	2.5065e-05	591.223	1.18728e-05	1	1	0.922497	0.914102	stc_P40798
120.49	0.128212	67.1633	0.116532	1	0.373901	0.55742	0.298302	Taf6_P49847
0.00697481	0.17162	0.00676335	0.116491	1.03127	0.43579	1	0.373901	geminin_Q7JX41
57.346	0.476605	241.505	0.276375	1	0.839807	4.21136	0.80544	NO66_Q7K4H4
4478.05	0.000101177	3541.82	0.000201551	1	1	0.790928	0.88811	mod(mdg4)_Q86B87
0.0825652	0.516769	22.6409	0.483534	0.0825652	0.581819	22.6409	0.428115	Pdhb_Q8IML6
0.155148	0.807991	22.4517	0.467415	0.155148	0.726959	22.4517	0.531617	wrd_Q8IN89
10.1974	0.0701695	29.5406	0.123876	1	0.373901	2.89687	0.95304	Ostgamma_Q8SY53
0.726792	0.928594	89.1763	0.116585	0.0131981	0.116516	1.61939	0.887222	CSN3_Q8SYG2
1.03299	0.897446	1	0.870454	0.0259424	0.498329	0.0251139	0.593723	Dmel\CG3420_Q8SYQ8
2.10109	0.76813	40.2612	0.126356	0.0627571	0.117281	1.20255	0.814445	Sec13_Q9V3J4
1.61614	0.656561	1	0.694018	0.148364	0.710691	0.0918013	0.923092	CG8858_Q9V677
40.9187	0.126478	532.094	0.0812032	1	0.373901	13.0037	0.128051	mRpS16_Q9V6Y3
48.4499	0.591584	0.0134357	0.544272	74.4287	0.587558	0.0206399	0.548596	mora_Q9VCC0
1	0.373901	1.40558	0.468658	311.4	3.44892e-08	437.699	0.290221	CG5382_Q9VD26
0.697015	0.92215	1	0.994925	0.00490005	0.437442	0.00703005	0.481243	BomBc3_Q9VD48
129.716	0.532331	0.00359571	0.448521	278.109	0.471929	0.00770913	0.506205	Hmt-1_Q9VF20
0.0243434	0.730714	55.9354	0.354903	0.0243434	0.463488	55.9354	0.550614	CG5641_Q9VG73
0.00860021	0.395426	0.0106502	0.514473	0.807515	0.970666	1	0.893999	l(2)k09022_Q9VM75
0.314826	0.597773	1	0.968644	0.0325849	0.507988	0.103501	0.835936	ND-51_Q9VMI3
77.9055	0.43176	63.6752	0.478435	1	0.989992	0.817339	0.923692	Pitslre_Q9VPC0
1.49772	0.806186	55.8709	0.116179	0.0210769	0.116485	0.786255	0.829008	toc_Q9VQM0
93.5534	0.00446492	127.414	1.00942e-05	1	1	1.36193	0.529053	Dmel\CG17068_Q9VR80
1.13379	0.685664	9.48155	0.165218	0.0806986	0.116621	0.674858	0.963459	Cbs_Q9VRD9
0.0264107	0.303614	33.1589	0.124558	0.0264107	0.00012321	33.1589	0.679592	Fitm2_Q9VRJ2
807.333	4.16927e-06	851.484	3.91058e-07	1	1	1.05469	0.465139	Cdc27_Q9VS37
1	0.915366	45.1989	0.320929	1	0.841541	45.1989	0.218507	CG7457_Q9VSA4
0.521548	0.779049	42.0602	0.120597	0.13247	0.119375	10.683	0.681164	mRpL2_Q9VTF8
85.162	0.379853	133.535	0.00253027	1	0.373901	1.56801	0.384298	Tdrd3_Q9VUH8
121.903	0.206477	116.42	0.000632357	1	0.373901	0.955025	0.58293	GlyRS_Q9VUK8
1.57583	0.851132	26.9886	0.116285	0.0713548	0.117206	1.22207	0.951105	mRpL21_Q9VVX4
0.555711	0.953674	65.5349	0.118172	0.026794	0.121533	3.15981	0.857837	Dmel\CG9330_Q9VW13
32.7942	0.602366	28.0424	0.41976	1	0.866923	0.855103	0.918105	Rip11_Q9VWS3
0.00749222	0.559223	76.4194	0.407296	0.00749222	0.390285	76.4194	0.579969	SNRPG_Q9VXE0
79.3769	0.475884	187.359	0.00119227	1	0.373901	2.36037	0.315259	vir_Q9W1R5
0.0223309	0.0885838	50.9973	0.116163	0.0223309	3.95902e-05	50.9973	0.451822	Dmel\CG11444_Q9W4J4
15.849	0.552321	23.8206	0.000459624	1	0.373901	1.50298	0.331483	piwi_X2J7U0
0.0217302	0.57373	39.0771	0.569937	0.0217302	0.531804	39.0771	0.614098	Svil_X2JAM4
385.99	8.68897e-05	429.721	0.000329936	1	1	1.11329	0.583262	AMPdeam_X2JEY5
59.6702	0.537324	58.0706	0.116631	1	0.373901	0.973193	0.988309	CtBP_A0A0B4KGZ7
8.52922	0.855556	1	0.96384	1	0.836474	0.117244	0.680164	CLIP-190_A0A6F7UQK0
52.5672	0.00132274	56.0269	0.121204	1	1	1.06582	0.480492	SRPK_A0A6M3Q7C8
3.81108	0.4136	60.3572	0.116715	1	0.373901	15.8373	0.643452	didum_A1Z6Z8
12.2847	0.50071	36.9542	0.117512	1	0.373901	3.00816	0.766951	Sec24AB_A1Z813
1	0.373901	0.905706	0.975061	59.5852	0.482425	53.9667	0.116269	Dmel\CG18004_A1Z8D5
0.0991369	0.786781	1	0.835999	0.0991369	0.677439	1	0.912076	Prp8_A1Z8U0
1	0.892467	17.0505	0.387644	1	0.964771	17.0505	0.448401	Vha68-2_A4V0N4
0.0305754	0.616121	68.0362	0.116734	0.0305754	0.117975	68.0362	0.514412	Art4_F0JAI1
16.5673	0.570998	1	0.82525	1	0.945648	0.06036	0.73516	Dmel\CG15743_M9PH13
0.465657	0.776211	1	0.373901	0.0385581	0.11628	0.0828036	0.352386	Drice_O01382
1	0.373901	31.4532	0.0412379	1	0.373901	31.4532	0.162392	qkr58E-3_O44434
35.5572	0.536612	1	0.992201	1	0.835737	0.0281237	0.380855	PRL-1_O61722
1	0.792751	0.0185293	0.550437	53.9686	0.506789	1	0.760539	GlcAT-I_O97422
0.0470718	0.874696	163.017	0.120651	0.0470718	0.116181	163.017	0.467806	128up_P32234
69.2145	0.616069	156.562	0.116387	1	0.373901	2.26199	0.879385	betaCOP_P45437
30.3914	0.673437	52.3217	0.116511	1	0.373901	1.72159	0.828106	Snr1_Q24090
0.00668896	0.491741	1	0.947092	0.00668896	0.467087	1	0.923676	Prat_Q27601
15.9406	0.13403	42.5739	0.00322478	1	1	2.67079	0.330754	WDR79_Q6NL34
0.038398	0.536304	38.6202	0.116132	0.038398	0.118529	38.6202	0.511228	rswl_Q7JUX9
0.842646	0.863261	1	0.373901	0.140768	0.117067	0.167055	0.659329	Br140_Q7JVP4
0.0246508	0.523839	1	0.906187	0.0246508	0.570568	1	0.867681	P32_Q7JXC4
0.0847815	0.679145	6.82296	0.141399	0.0847815	0.120751	6.82296	0.735837	AsnRS-m_Q7JZR5
0.0232543	0.557048	67.2973	0.119374	0.0232543	0.116264	67.2973	0.452039	cathD_Q7K485
9.08388	0.118884	34.6582	0.000196345	1	1	3.81535	0.0885573	fat-spondin_Q7KN04
1	0.373901	184.982	0.0715357	1	0.373901	184.982	0.0604355	Pabp2_Q7KNF2
0.0145218	0.621103	1	0.873605	0.0145218	0.488495	1	0.984369	MRP_Q7KTC0
1	0.719766	0.0159633	0.57651	62.6436	0.53432	1	0.693799	Tim17b_Q7PLT4
1	0.707	12.458	0.443624	1	0.854069	12.458	0.636082	ACAT_Q8MYW9
34.8188	0.553025	1	0.941741	1	0.989322	0.0287201	0.499109	Fatp3_Q8SXR7
31.6789	0.565806	1	0.916405	1	0.992141	0.0315668	0.661473	Dmel\CG10914_Q8SZ15
17.8671	0.445316	34.2575	0.124951	1	0.373901	1.91735	0.811679	hfp_Q8T6B9
0.0467786	0.525453	17.1853	0.140791	0.0467786	0.118802	17.1853	0.471659	ash2_Q94545
0.0328268	0.617618	58.1331	0.117866	0.0328268	0.116243	58.1331	0.481031	Fmr1_Q9NFU0
0.00987646	0.607285	1	0.841633	0.00987646	0.416267	1	0.985146	ECSIT_Q9U6M0
0.420184	0.96028	1	0.373901	0.097495	0.122311	0.232029	0.868768	cyp33_Q9V3G3
0.0122873	0.206413	1	0.373901	0.0122873	0.000164291	1	0.985584	Rpn7_Q9V3G7
10.9883	0.116127	24.7348	0.000415926	1	1	2.25102	0.166912	Dmel\CG2321_Q9VAL2
4.56621	0.436649	1	0.742489	1	0.791984	0.219	0.955167	Cftr_Q9VC63
0.353803	0.773336	1	0.373901	0.0187097	0.116289	0.0528817	0.466635	Srp14_Q9VDL0
13.4698	0.359013	55.3805	0.116878	1	0.373901	4.11146	0.731806	RnpS1_Q9VHC0
9.61618	0.570098	12.8312	0.117868	1	0.373901	1.33433	0.893629	Vps16A_Q9VHG1
0.0262453	0.508636	22.2918	0.117086	0.0262453	0.117393	22.2918	0.613128	dLEM3_Q9VIE0
0.216772	0.125411	1	1	0.0131007	0.000148964	0.0604355	0.122779	CCG31673_Q9VII9
71.5885	0.11817	98.6926	2.18127e-05	1	1	1.37861	0.343219	Acn_Q9VJ12
55.6684	0.379952	74.1072	0.116553	1	0.373901	1.33122	0.976826	mib2_Q9VJ14
29.8651	0.588595	30.777	0.118008	1	0.373901	1.03053	0.953886	Grx3_Q9VJZ6
0.0444505	0.844364	120.243	0.120224	0.0444505	0.118202	120.243	0.527032	RfC3_Q9VKW3
0.0239094	0.44271	41.4905	0.116154	0.0239094	0.120187	41.4905	0.49203	SerRS_Q9VQL1
33.0068	0.136118	96.0715	0.00387928	1	1	2.91066	0.355231	Cpsf6_Q9VSH4
1	1	1.45273	0.508629	62.9035	0.000155922	91.3819	0.117714	Dhpr_Q9VSU6
180.885	0.117059	234.321	0.42235	1	0.373901	1.29541	0.957717	Smn_Q9VV74
60.2113	0.116137	135.933	4.67665e-06	1	1	2.25761	0.188517	Flacc_Q9VWN4
9.3822	0.0166257	15.0207	0.14081	1	1	1.60098	0.761462	Panx_Q9W2H9
1	0.938412	36.2929	0.442695	1	0.989376	36.2929	0.492864	Dmel\CG2972_Q9W2Y4
1	0.373901	29.5427	0.0866956	1	0.373901	29.5427	0.074917	Rbcn-3A_Q9W425
1.28712	0.928512	1	0.373901	0.0126865	0.464172	0.00985656	0.119678	Usp30_Q9W462
1	0.93514	29.1512	0.443229	1	0.953216	29.1512	0.459245	CHOp24_Q9W4K0
32.2444	0.476792	59.2331	0.123644	1	0.373901	1.83701	0.696475	Src64B_X2JCI2
5.94939	0.116156	38.2632	0.000666275	1	1	6.43145	0.03555	HUWE1_X2JF73
0.0169368	0.717759	1	0.373901	0.0169368	0.116267	1	0.928958	Rpn6_A0A0B4K7Z5
1	0.373901	0.0200524	0.625523	49.8693	0.449804	1	0.373901	Dmel\CG34310_A0A0S0WGS4
114.763	0.116125	26.5371	0.123129	1	1	0.231235	0.765195	Dmel\CG12128_A1Z830
1	0.373901	42.3858	0.000522543	1	1	42.3858	0.229946	sgg_A4V3W1
0.100536	0.352509	1	0.373901	0.100536	0.121463	1	0.844556	O-fut1_A8E6L6
0.0237293	0.659623	1	0.373901	0.0237293	0.116221	1	0.970843	Ogdh_A8JNU6
57.5365	0.116186	46.384	0.118351	1	1	0.806167	0.989377	nsl1_E2QD16
0.023499	0.000185568	1	0.373901	0.023499	0.000185568	1	0.373901	Sps1_O18373
0.00780386	6.3715e-05	1	0.373901	0.00780386	6.3715e-05	1	0.373901	Cp18_P07184
1	0.910148	31.5914	0.121866	1	0.373901	31.5914	0.533218	Polr1B_P20028
0.0706971	0.723183	1	0.373901	0.0706971	0.116591	1	0.907951	chic_P25843
19.5904	0.153008	1	0.763187	1	0.373901	0.0510453	0.71558	RfC4_P53034
0.0608921	0.284777	1	0.373901	0.0608921	0.162003	1	0.66618	Etfb_Q0KHZ6
1	0.373901	71.2773	0.335323	1	0.373901	71.2773	0.446919	Iswi_Q24368
0.01695	0.528079	1	0.373901	0.01695	0.11619	1	0.966339	ATPsynO_Q24439
1237.09	5.45166e-05	1	0.373901	1	1	0.000808349	0.0392145	RanBPM_Q4Z8K6
1	0.893501	17.5886	0.127025	1	0.373901	17.5886	0.409088	scaf6_Q59E33
23.3288	0.121205	1	0.821366	1	0.373901	0.0428655	0.843936	CG11007_Q7JW12
1	0.891285	12.2043	0.116254	1	0.373901	12.2043	0.637019	d3635_Q8IP91
1	0.974215	12.7994	0.135864	1	0.373901	12.7994	0.551867	Gtpx_Q8IRD3
1	0.911774	1	0.959395	1	0.926832	1	0.944124	Larp4B_Q9I7T7
1	0.654388	9.76798	0.16993	1	0.373901	9.76798	0.741538	Su(P)_Q9V420
8.59797	0.135391	57.4423	0.116117	1	1	6.68092	0.635086	APC10_Q9V831
1	0.886065	48.4534	0.117254	1	0.373901	48.4534	0.584621	rod_Q9V9W7
1	0.917116	40.9773	0.124336	1	0.373901	40.9773	0.534397	Dcr-1_Q9VCU9
15.0794	0.000649981	1	0.373901	1	1	0.0663154	0.10505	Asun_Q9VEX5
155.841	0.532134	1	0.373901	1	0.373901	0.0064168	0.382967	aurA_Q9VGF9
13.0373	0.116407	9.34113	0.158169	1	1	0.716495	0.776858	bur_Q9VIE7
1	0.373901	29.6724	0.000602523	1	1	29.6724	0.116434	Nbr_Q9VIF1
39.9123	0.569686	1	0.373901	1	0.373901	0.0250549	0.620646	RanGAP_Q9VIW3
0.146841	0.43023	1	0.373901	0.146841	0.129212	1	0.934168	DCTN6-p27_Q9VIZ1
0.0314428	0.46517	1	0.373901	0.0314428	0.1181	1	0.957468	mEFTs_Q9VJC7
51.7564	0.124273	67.8214	0.124902	1	1	1.3104	0.925524	Ge-1_Q9VKK1
0.161386	0.119544	1	0.593181	0.161386	0.514471	1	0.373901	Dmel\CG7382_Q9VMR0
1	0.373901	44.7585	0.494064	1	0.373901	44.7585	0.53784	Wdr33_Q9VNG2
0.0233015	0.555375	1	0.373901	0.0233015	0.116704	1	0.971549	Sec20_Q9VNI9
103.163	0.505507	1	0.373901	1	0.969148	0.00969337	0.116375	Arp10_Q9VWE8
1	0.971604	53.8262	0.117248	1	0.373901	53.8262	0.30321	RhoGAP18B_Q9VWL7
1	0.91478	0.00976861	0.116127	102.369	0.470659	1	0.373901	mRpS30_Q9VXP3
1	1	1.697	0.818101	20.8501	0.11681	35.3826	0.11736	Tomosyn_Q9VYK6
1	0.373901	127.655	0.417473	1	0.373901	127.655	0.526074	Dmel\CG1703_Q9VYW4
1	0.373901	133.682	5.36039e-06	1	1	133.682	0.0308826	ida_Q9VZL2
1	0.861809	9.43574	0.117187	1	0.373901	9.43574	0.367698	Alg2_Q9VZU8
1	1	0.574571	0.892258	25.5033	0.116196	14.6535	0.143572	BcDNA:SD08776_Q9W045
91.4091	0.483724	1	0.373901	1	0.373901	0.0109398	0.538258	Sf3b3_Q9W0M7
1	0.373901	9.58937	0.370019	1	0.373901	9.58937	0.465822	CG9890_Q9W1V7
0.018097	0.319156	1	0.373901	0.018097	0.342501	1	0.373901	Caf1-180_Q9W3D1
1	0.373901	0.0274084	0.444402	36.4851	0.122687	1	0.988406	Shmt_Q9W457
1	0.886555	109.36	0.116465	1	0.373901	109.36	0.531881	Grip91_Q9XYP8
1	0.874841	1	0.957617	1	0.944426	1	0.887516	Dmel\CG3679_Q9XZ22
1	0.373901	5.01683	0.840711	1	0.575095	5.01683	0.207685	Kr-h2_X2J4W8
1	0.883938	1	0.916097	1	0.8638	1	0.895466	Dmel\CG15160_X2JAA3
1	0.953953	1	0.373901	1	0.373901	1	0.973809	Rm62_A0A0B4K6A3
0.0389842	0.116131	1	0.373901	0.0389842	0.116131	1	0.373901	Mtap_A0A0B4KG54
10.3835	0.126005	1	0.373901	1	1	0.0963066	0.646923	MED9_A1ZB42
1	1	0.00129963	0.446539	769.448	0.11622	1	0.373901	mRpS28_A1ZBA5
1	1	0.0205379	0.41916	48.6904	0.156645	1	0.373901	Vml_A8JUV4
1	0.373901	42.0499	0.116399	1	1	42.0499	0.47309	ced-6_E0R983
1	0.938374	1	0.373901	1	0.373901	1	0.806728	Sac1_M9MRM4
1	0.373901	14.1186	0.116314	1	1	14.1186	0.647627	dia_M9NCZ5
24.2331	0.403088	1	1	1	0.373901	0.0412659	0.117795	Cdk9_O17432
84.2622	0.116123	1	0.373901	1	1	0.0118677	0.497642	AMPKalpha_O18645
1	0.764629	1	0.373901	1	0.373901	1	0.890614	RpLP2_P05389
1	0.373901	53.1476	0.117358	1	1	53.1476	0.66917	ref(2)P_P14199
1	0.973804	1	0.373901	1	0.373901	1	0.954974	Prosalpha4_P22769
1	0.373901	14.5603	0.135402	1	1	14.5603	0.600353	PolA1_P26019
1	0.373901	22.5563	0.119427	1	1	22.5563	0.626616	snf_P43332
1	0.373901	62.133	0.11618	1	1	62.133	0.446074	SCaMC_Q0E8F2
1	0.373901	221.018	0.117399	1	1	221.018	0.514156	Imp_Q0KHU2
1	0.983468	1	0.373901	1	0.373901	1	0.9569	Dmel\CG17266_Q4V5H1
1	0.373901	23.8709	0.120935	1	1	23.8709	0.527103	tefu_Q5EAK6
42.3335	0.330467	1	1	1	0.373901	0.023622	0.116944	Dmel\CG34214_Q6IGX8
1	0.941494	1	0.373901	1	0.373901	1	0.96315	Polr2E_Q7JZF5
1	0.744525	1	0.373901	1	0.373901	1	0.988981	Orc3_Q7K2L1
82.1994	0.599734	1	1	1	0.373901	0.0121655	0.116682	Dmel\CG8892_Q7K4I5
1	0.800215	1	0.373901	1	0.373901	1	0.935044	Pdha_Q7KVX1
1	0.373901	19.6512	0.116585	1	1	19.6512	0.408359	IntS3_Q7PLS8
1	0.825569	1	0.373901	1	0.373901	1	0.586732	p24-2_Q86BA5
1	0.373901	57.5825	0.116328	1	1	57.5825	0.486899	SNF4Agamma_Q8I0A1
1	0.653084	1	0.373901	1	0.373901	1	0.771768	Dmel\CG3164_Q8IPV3
1	0.918115	1	0.373901	1	0.373901	1	0.977718	Mob2_Q8IQG1
1	0.373901	43.0875	0.126141	1	1	43.0875	0.562917	dre4_Q8IRG6
1	0.373901	21.6889	0.127852	1	1	21.6889	0.47709	Uba1_Q8T0L3
1	0.373901	1	0.974449	1	0.373901	1	0.987406	mTTF_Q9V3F3
1	0.373901	28.0193	0.119769	1	1	28.0193	0.543591	Acf_Q9V9T4
1	0.983099	1	0.373901	1	0.373901	1	0.882686	ALiX_Q9VB05
1	0.373901	111.36	0.116474	1	1	111.36	0.586035	Srp72_Q9VDK7
0.013925	0.46532	1	1	0.013925	0.117266	1	0.373901	psidin_Q9VDQ7
1	0.932449	1	0.373901	1	0.373901	1	0.943603	RagA-B_Q9VHJ4
1	0.885832	1	0.373901	1	0.373901	1	0.965478	mRpS18A_Q9VHQ0
1	0.373901	52.1925	0.116566	1	1	52.1925	0.596012	nesd_Q9VIP0
1	0.373901	1	0.970519	1	0.373901	1	0.999049	ScpX_Q9VJ43
1	0.993118	1	0.373901	1	0.373901	1	0.97767	ath_Q9VL25
1	0.373901	50.1975	0.120285	1	0.373901	50.1975	0.120285	baf_Q9VLU0
1	0.933149	1	0.373901	1	0.373901	1	0.859228	eIF3f1_Q9VN50
1	0.373901	102.091	0.116811	1	1	102.091	0.419597	pzg_Q9VP57
1	0.373901	17.1763	0.124619	1	1	17.1763	0.51774	waw_Q9VRH6
44.4723	0.118519	1	0.373901	1	1	0.0224859	0.628205	Sec63_Q9VS57
1	0.709627	1	0.373901	1	0.373901	1	0.960433	Cyp40_Q9VT21
128.059	0.11871	1	0.373901	1	1	0.00780893	0.506498	Ciz1_Q9VT61
1	0.373901	126.104	0.117511	1	1	126.104	0.447589	Dmel\CG1622_Q9VYE9
1	0.373901	78.1198	0.117073	1	1	78.1198	0.497752	eIF2Bdelta_Q9W1Q8
1	0.373901	34.9157	0.130197	1	1	34.9157	0.579031	LSm1_Q9W2K2
1	0.373901	45.6412	0.124124	1	1	45.6412	0.608163	Tango5_Q9W2S1
7.44896	0.12186	1	0.373901	1	1	0.134247	0.714861	MED15_Q9Y149
1	0.373901	95.1304	0.116764	1	0.373901	95.1304	0.116764	Elp4_X2J4N6
1	0.373901	1	0.373901	1	1	1	0.983187	slmb_A0A0B4KHK1
1	1	27.9689	0.130712	1	1	27.9689	0.130712	gish_A0A0B4KHL4
0.0732406	0.116153	1	1	0.0732406	0.116153	1	1	Dmel\CG1354_A0A4D6K4F6
1	0.999643	1	1	1	0.373901	1	0.373901	CG4951_A1A708
1	0.373901	1	0.373901	1	1	1	0.70363	vimar_A1Z6S7
1	0.373901	1	0.373901	1	1	1	0.976321	Drep2_A8DY77
1	0.373901	1	0.373901	1	1	1	0.770243	hoip_D2NUK9
1	0.373901	1	0.373901	1	1	1	0.847967	milt_M9NDH7
1	0.373901	1	0.373901	1	1	1	0.889647	Mlc-c_M9NEW1
1	0.373901	1	0.373901	1	1	1	0.971622	U2af50_M9NF89
1	0.373901	1	0.373901	1	1	1	0.977311	cpb_M9PBN7
1	0.373901	1	0.373901	1	1	1	0.890554	mTor_M9PFS0
1	0.373901	1	0.373901	1	1	1	0.726538	RpL15_O17445
1	0.774559	1	1	1	0.373901	1	0.373901	bcn92_O46098
1	0.373901	1	0.373901	1	1	1	0.787581	Nmt_O61613
1	0.373901	1	0.373901	1	1	1	0.956683	CkIIbeta_P08182
1	0.373901	1	0.373901	1	1	1	0.68484	Impbeta11_Q7K0Q2
1	0.853052	1	1	1	0.373901	1	0.373901	Rpn9_Q7KMP8
1	0.373901	1	0.373901	1	1	1	0.835861	Lon_Q7KUT2
1	0.373901	1	0.373901	1	1	1	0.816685	l(3)80Fj_Q7PLL6
1	0.935254	1	1	1	0.373901	1	0.373901	Rox8_Q8IMX4
1	1	10.0735	0.125448	1	1	10.0735	0.125448	Dmel\CG9795_Q8IPM6
1	0.373901	1	0.373901	1	1	1	0.880301	Pgant35A_Q8MVS5
1	0.373901	1	0.373901	1	1	1	0.965097	CG4639_Q8T051
1	1	1	0.955302	1	0.373901	1	0.373901	Mlf_Q9NKV0
1	0.373901	1	0.373901	1	1	1	0.995095	sbr_Q9U1H9
1	0.373901	1	0.373901	1	1	1	0.996751	Rpn11_Q9V3H2
1	1	55.7114	0.120073	1	1	55.7114	0.120073	Trx-2_Q9V429
1	0.373901	1	0.373901	1	1	1	0.934287	Dmel\CG4849_Q9VAX8
0.0186871	0.11744	1	1	0.0186871	0.11744	1	1	Dmel\CG11858_Q9VBU4
1	0.373901	1	0.373901	1	1	1	0.948949	cal1_Q9VEN2
1	0.373901	1	0.373901	1	1	1	0.891552	Polr2G_Q9VFB5
1	0.373901	1	0.373901	1	1	1	0.907487	Dmel\CG17327_Q9VG06
1	0.373901	1	0.373901	1	1	1	0.851772	Blm_Q9VGI8
1	0.373901	1	0.373901	1	1	1	0.944371	Rrp46_Q9VGZ2
1	0.373901	1	0.373901	1	1	1	0.548446	mtTFB2_Q9VH38
1	0.373901	1	0.373901	1	1	1	0.882693	Nuf2_Q9VM45
1	0.373901	1	0.373901	1	1	1	0.995614	Dmel\CG2519_Q9VNC9
1	0.373901	1	0.373901	1	1	1	0.906581	Ifrd1_Q9VQI5
1	0.373901	1	0.373901	1	1	1	0.497862	Dmel\CG18178_Q9VT38
1	0.373901	1	0.373901	1	1	1	0.666297	Naxd_Q9VVW8
1	1	1	0.85091	1	0.373901	1	0.373901	Tcs4_Q9VWD6
1	0.373901	1	0.373901	1	1	1	0.947986	mRpS14_Q9VWI3
1	0.373901	1	0.373901	1	1	1	0.915518	ND-20_Q9VXK7
1	0.373901	1	0.373901	1	1	1	0.902159	mRpS25_Q9VY28
6.00384	0.129707	1	1	1	1	0.16656	0.129707	BtbVII_Q9VZU5
1	0.373901	1	0.373901	1	1	1	0.922403	Upf3_Q9W1H3
1	0.373901	1	0.373901	1	1	1	0.756738	EMC8-9_Q9W1Y1
1	0.373901	1	0.373901	1	1	1	0.902069	Nsun2_Q9W4M9
1	0.373901	1	0.373901	1	1	1	0.811426	mRpL16_Q9W547
1	0.373901	1	0.373901	1	1	1	0.864861	mre11_Q9XYZ4
69.7617	0.120001	1	1	1	1	0.0143345	0.120001	Ype_Q9XZF0
1	0.373901	1	0.373901	1	1	1	0.821793	epsilonCOP_Q9Y0Y5
1	0.896009	1	1	1	0.373901	1	0.373901	Dmel\CG34179_X2J753
1	0.373901	1	1	1	1	1	0.373901	grsm_A0A0C4FEI8
1	1	1	0.373901	1	1	1	0.373901	Dmel\CG42371_B7YZZ0
1	1	1	0.373901	1	1	1	0.373901	Ts_O76511
1	1	1	0.373901	1	1	1	0.373901	aub_O76922
1	0.373901	1	1	1	0.373901	1	1	prod_Q7JNE1
1	1	1	0.373901	1	1	1	0.373901	Bap55_Q7K012
1	0.373901	1	1	1	1	1	0.373901	CG7611_Q7K0L4
1	0.373901	1	1	1	0.373901	1	1	RpS15Ab_Q7KR04
1	1	1	0.373901	1	1	1	0.373901	CG4038_Q7KVQ0
1	1	1	0.373901	1	1	1	0.373901	fabp_Q8INK3
1	1	1	0.373901	1	1	1	0.373901	Prx5_Q960M4
1	1	1	0.373901	1	1	1	0.373901	CG8306_Q960W6
1	1	1	0.373901	1	1	1	0.373901	Nup154_Q9V463
1	1	1	0.373901	1	1	1	0.373901	Cyp6a23_Q9V771
1	1	1	0.373901	1	1	1	0.373901	CG11899_Q9VAN0
1	1	1	0.373901	1	1	1	0.373901	Ask1_Q9VDS9
1	1	1	0.373901	1	1	1	0.373901	Dmel\CG46280_Q9VG01
1	1	1	0.373901	1	1	1	0.373901	Polr2J_Q9VJE4
1	1	1	0.373901	1	1	1	0.373901	loqs_Q9VJY9
1	1	1	0.373901	1	1	1	0.373901	Utx_Q9VL07
1	0.373901	1	1	1	0.373901	1	1	Spn28Dc_Q9VLU4
1	0.373901	1	1	1	1	1	0.373901	slam_Q9VME5
1	1	1	0.373901	1	1	1	0.373901	Scox_Q9VMX4
1	0.373901	1	1	1	1	1	0.373901	mRpL24_Q9VMY1
1	1	1	0.373901	1	1	1	0.373901	msk_Q9VSD6
1	1	1	0.373901	1	1	1	0.373901	parvin_Q9VWD0
1	1	1	0.373901	1	1	1	0.373901	Paf-AHalpha_Q9VXP4
1	1	1	0.373901	1	1	1	0.373901	Grip128_Q9VXU8
1	1	1	0.373901	1	1	1	0.373901	Mfap1_Q9W062
1	1	1	0.373901	1	1	1	0.373901	PIG-T_Q9W3G0

## Sheet: Dataset EV3 Legend
Dataset EV3. RanBPM knockdown 0-1hour embryo Muskelin immunoprecipitation mass spectrometry. mCherry knockdown 0-1hour embryos are included as controls. Fold changes and p-values were calculated from three independent biological replicates.
