# Supplementary material for: Muskelin is a substrate adaptor of the highly regulated Drosophila embryonic CTLH E3 ligase
Source: EMBO Rep. 2025 Feb 20;26(6):1647–69. doi: 10.1038/s44319-025-00397-6 (PMC11933467; doi:10.1038/s44319-025-00397-6)
Supplement: Supplementary file 4 — Dataset EV4 [file 44319_2025_397_MOESM4_ESM.xlsx]

## Sheet: Dataset EV4
Dataset EV4. Denaturing crosslinking Muskelin immunoprecipitation mass spectrometry.
gene name	fold change, IgG IP; DTSP/DMSO	p-value, IgG IP; DTSP/DMSO	fold change, Musk IP; DTSP/DMSO	p-value, Musk IP; DTSP/DMSO	fold change, DTSP-treated samples; Musk/IgG	p-value, DTSP-treated samples; Musk/IgG
Phb1_A0A023GQA5	0.611669	0.31261	0.753575	0.482102	0.811832	0.548506
CNBP_A0A0B4JD46	0.956075	0.977252	1.29046	0.783923	0.979586	0.961968
Fmr1_A0A0B4K618	0.964867	0.418701	0.754994	0.0771332	0.94322	0.773769
RpS8_A0A0B4K6N1	0.722298	0.458336	0.991737	0.803136	1.17686	0.952846
lig_A0A0B4K6T1	0.518692	0.144569	1.08338	0.408546	1.83246	0.334318
sqd_A0A0B4K6U6	0.869582	0.526176	0.810614	0.116347	0.863375	0.144914
faf_A0A0B4K6W2	1	0.373901	1.49136	0.870707	59.7296	0.000413234
msps_A0A0B4K700	1		1		1
Mgtor_A0A0B4KFE9	0.637782	0.364824	0.916231	0.816708	1.13094	0.837522
RpS23_A0A0B4LFD9	1.00599	0.915537	0.930241	0.923502	0.709904	0.902338
eIF3c_A0A0B4LFL2	42.8132	0.070364	207.263	0.066358	0.706669	0.358153
TER94_A0A0B4LFZ4	1.22104	0.258435	0.936285	0.400494	1.21019	0.507712
RpS16_A0A0B4LG52	6.22987	0.143105	4.8521	0.232299	0.56228	0.584689
SERCA_A0A0B4LGB7	1.11721	0.493883	0.44125	0.100238	0.582038	0.214446
awd_A0A0B4LJ12	1		1	0.373901	1
RpS29_A0A0C4DHE8	1.49504	0.824847	9.03507	0.218781	1.81917	0.336331
RanBPM_A0A126GUM4	0.843025	0.416763	4.90051	0.0306721	447.93	7.42075e-05
didum_A1Z6Z8	0.804261	0.265317	1.26758	0.835989	31.9446	0.0363924
CCT5_A1Z8U4	0.523713	0.127844	0.525695	0.0696203	0.973011	0.507517
NAT1_A1Z968	1.23076	0.910909	1.25534	0.652678	1.82989	0.434264
AGBE_A1Z992	1.81328	0.397641	1.95848	0.408085	1.4711	0.950189
mEFTu1_A1Z9E3	0.768251	0.236679	0.485431	0.231089	0.60845	0.131994
MetRS_A1ZBE9	0.0472505	0.407213	0.539169	0.272258	13.8469	0.526265
GlyP_A4UZZ4	1.50588	0.766962	0.606432	0.433787	0.600932	0.570398
Dmel_CG10602_A4V0U4	0.54416	0.272141	1.13694	0.510113	1.80428	0.494389
D1_A4V2K7	125.023	0.143666	0.793614	0.749754	0.907351	0.997621
CCT1_A4V391	1.28273	0.633047	0.363354	0.414483	0.334402	0.194313
Klp10A_A4V4A1	0.690998	0.807883	1.05968	0.588898	25.4399	0.0137652
Ran_A4V4A5	0.720528	0.0740413	0.447178	0.246133	1.24885	0.561096
eIF4G1_A8DZ29	2.48339	0.00471503	4.88675	0.123581	1.80484	0.0227705
Argk1_A8JNP1	1	0.373901	11.9851	0.600171	11.9851	0.747852
Jabba_B7YZK4	35.3023	0.108561	26.608	0.162568	1.79801	0.18357
RpS14b_C0HKA1	1.53946	0.0914229	1.66743	0.118202	1.17365	0.921942
His3_3A_C0HL66	0.676842	0.383386	0.833853	0.76931	0.790675	0.32867
RpS9_C6SUW3	2.23437	0.313846	2.7182	0.0979495	0.700336	0.467179
Mapmodulin_E1JGK5	1	0.373901	1	0.373901	1
Dmel_CG30122_E1JGL8	0.456807	0.019414	0.451329	0.0853458	0.861418	0.890251
Mhc_E1JHJ3	15.0622	0.126474	0.568676	0.496878	0.55537	0.334482
Eno_E1JHR5	1	0.663404	1	0.373901	1	0.834459
Rm62_E1JJ68	0.740547	0.0650271	0.979248	0.984533	1.16333	0.45206
tyf_E1JJD6	2.12299	0.127062	1.20274	0.130091	0.881585	0.683018
eIF3b_E2QCG7	81.0636	0.0889716	119.029	0.0919602	1.46835	0.883761
sw_E8NH77	1		45.2037	0.236034	456.524	0.0219076
Art4_F0JAI1	0.552603	0.00640252	0.640737	0.815599	0.991958	0.578511
Ald1_F3YDE2	1	0.373901	1		1	0.373901
RpL27A_M9MRC9	0.934871	0.164073	0.613214	0.0248847	0.696442	0.0243935
ZAP3_M9NDT5	1		1	0.373901	1
Cpsf6_M9NF33	0.915149	0.504763	0.60608	0.034986	1.04947	0.94092
RpS2_M9PB84	1.14115	0.918611	1.21486	0.788874	0.995136	0.813251
Hsp83_M9PBL3	0.605081	0.00332681	0.506429	0.0188154	0.749235	0.220996
eIF4E1_M9PBZ9	13.6828	0.0256321	717.381	0.0161072	52.4295	0.033307
snRNP-U1-70K_M9PC89	0.856879	0.0466498	0.517791	0.124086	0.724572	0.590653
swm_M9PDF2	0.647908	0.906284	0.499454	0.76917	0.476574	0.201649
nocte_M9PE74	3.46983	0.185121	3.8857	0.26344	1.28296	0.488368
Dhc64C_M9PEC8	1.91515	0.557887	0.513844	0.0435996	1.10551	0.171818
Moe_M9PHG2	0.61339	0.00833514	0.777349	0.642983	0.963456	0.592281
g_M9PHJ5	0.689255	0.997406	0.0186434	0.00853935	0.171598	0.450368
RpL10_M9PIM0	1.1448	0.909483	1.05001	0.28977	0.996188	0.600997
Gapdh2_M9PJN8	0.762883	0.062041	0.635084	0.00768931	0.794735	0.421503
ATPsyngamma_O01666	2.11788	0.638988	0.695799	0.550095	0.467676	0.69616
eIF3i_O02195	249.354	0.000539017	176.942	0.0035343	0.709602	0.587116
RpL3_O16797	1.19041	0.774592	0.729366	0.792298	0.917918	0.69447
RpL15_O17445	0.679093	0.0619331	0.629813	0.0823922	0.858981	0.426769
Rpt6_O18413	1	0.373901	1	0.975758	1	0.870972
Rack1_O18640	0.375163	0.0236292	0.441129	0.213092	0.924396	0.753392
Nop60B_O44081	0.830008	0.542021	0.511008	0.109761	0.698531	0.391079
SmD3_O44437	1.09611	0.876154	0.601548	0.222104	0.549868	0.152772
lic_O62602	0.321709	0.194928	0.00601837	0.0842646	0.0203583	0.610263
PyK_O62619	0.463313	0.000306264	0.559736	0.0320144	1.43908	0.528357
eIF3e_O77410	2.64194	0.0382732	1.47052	0.445896	1.6238	0.738073
Adh_P00334	0.357528	0.271478	0.251686	0.467006	0.624417	0.749304
Hsp26_P02517	1.45375	0.00727191	1.45005	0.567597	1.16055	0.639127
Hsp27_P02518	0.531821	0.144611	0.354202	0.0584224	1.08748	0.813572
Yp1_P02843	2.19922	0.789559	1.38643	0.294415	0.94514	0.473295
RpL32_P04359	0.983969	0.687656	0.788985	0.0442933	0.845497	0.130453
alphaTub84D_P06605	0.658586	0.102328	0.360746	0.0670919	0.822812	0.640632
alphaTub67C_P06606	0.659818	0.0667645	0.79071	0.0204212	1.01562	0.923349
eEF1alpha1_P08736	0.680831	0.241507	0.698322	0.258447	1.18147	0.852957
vas_P09052	0.624697	0.0415874	0.773264	0.553309	1.10345	0.629041
RpL4_P09180	1.16629	0.931307	1.2255	0.296418	1.01504	0.778411
Act5C_P10987	1.1803	0.84817	0.987543	0.238076	0.898116	0.148898
Hsc70-4_P11147	0.967079	0.454981	1.96085	0.235496	2.75931	0.0675757
RpS26_P13008	1.39146	0.0611164	0.690119	0.92261	0.745847	0.346849
eEF2_P13060	0.628618	0.0325223	0.516994	0.00960923	0.785266	0.452944
RpS27A_P15357	1.3166	0.952574	0.885995	0.633502	2.36481	0.0609872
RpS17_P17704	259.711	0.212418	20.4847	0.292129	2.34558	0.723781
dec_P18171	43.0829	0.668071	5.6856	0.106659	4.12591	0.179103
RpLP0_P19889	51.4277	0.117289	15.1587	0.141209	0.294757	0.865928
pAbp_P21187	1.14121	0.139461	3.17379	0.03067	2.88278	0.00178754
me31B_P23128	6.02475	0.00818927	5.29008	0.0447963	2.50601	0.013172
Cyp1_P25007	8.3276	0.00324194	224.799	0.0336501	0.637264	0.768081
tud_P25823	1.85156	0.577823	1.75246	0.333837	1.13027	0.168897
B52_P26686	0.918285	0.698998	0.670055	0.597829	1.32962	0.945097
GluProRS_P28668	0.621885	0.51552	0.803248	0.697881	0.733527	0.412044
14-3-3zeta_P29310	0.503271	0.895047	0.875226	0.80691	0.967396	0.725916
RpS6_P29327	0.765785	0.211241	0.64387	0.0709868	0.962709	0.858788
Hsc70-3_P29844	0.692512	0.567538	1.0643	0.712086	0.98938	0.663776
blw_P35381	0.705052	0.936659	0.627517	0.0709952	0.942921	0.337013
RpL19_P36241	1.10816	0.812006	1.89056	0.0783772	1.30825	0.874804
RpS19a_P39018	26.1539	0.183855	86.5099	0.106811	0.90833	0.729293
RpS4_P41042	3.63814	0.024308	5.68215	0.10047	0.817706	0.803145
Pep_P41073	2.71152	0.287557	1.89632	0.130195	1.04216	0.464429
RpL18A_P41093	0.754887	0.639075	0.761178	0.0648395	1.22219	0.896696
RpS18_P41094	5.08594	0.0821871	8.17606	0.0780335	1.05381	0.839457
RpL13_P41126	1.17536	0.886375	1.4062	0.614906	0.953544	0.503588
eIF2alpha_P41374	0.770958	0.859905	0.586083	0.210279	1.79683	0.80943
tsr_P45594	0.698548	0.198647	0.305161	0.0214849	0.872481	0.951556
RpL11_P46222	1.15918	0.466613	1.01491	0.656483	1.45741	0.767831
Fdh_P46415	0.0937679	0.174199	0.64359	0.353007	62.8106	0.117477
RpL23_P48159	3.67913	0.0165254	1.62696	0.306761	0.515219	0.0655054
RpS25_P48588	1.28753	0.566747	1.72182	0.216267	0.840581	0.692742
RnrL_P48591	0.360478	0.0170198	0.439681	0.0763855	1.23565	0.300346
Hrb27C_P48809	6.89177	0.0881497	18.241	0.018648	2.33091	0.015203
Hrb87F_P48810	1.12947	0.618061	0.894817	0.456723	0.755962	0.846867
RpL9_P50882	1.34647	0.0889131	1.26599	0.904388	0.862132	0.22121
RpL22_P50887	2.72073	0.102051	1.66405	0.352552	0.81945	0.911741
polo_P52304	3.07484	0.237558	1.10981	0.404343	0.743701	0.552936
Fkbp39_P54397	2.49312	0.174284	0.963628	0.80708	1.54242	0.0340781
RpS20_P55828	3.0444	0.069168	3.29045	0.105236	1.00453	0.691382
RpS3A_P55830	5.65812	0.0129637	9.32423	0.0262025	1.12798	0.683759
RpL14_P55841	0.79739	0.582276	1.32874	0.363294	1.71633	0.676177
His4_P84040	1.02907	0.958174	1.62766	0.619019	0.679054	0.307568
14-3-3epsilon_P92177	0.352252	0.0201125	0.451347	0.673256	0.476215	0.664654
yl_P98163	1.04966	0.925058	0.13076	0.117954	0.28208	0.726872
r-l_Q01637	0.795894	0.517735	0.618354	0.0730881	0.652668	0.0710608
eIF4A_Q02748	0.628686	0.0222794	0.621586	0.18136	1.3813	0.577017
RpS13_Q03334	20.5643	0.061841	1513.23	0.0590724	1.17207	0.530426
ATPsynbeta_Q05825	8.65057	0.0237536	0.698258	0.859736	0.397011	0.117056
SmB_Q05856	1.27008	0.159258	0.740478	0.222345	0.674947	0.00362024
RpS3_Q06559	3.92206	0.138119	4.39979	0.208213	0.865653	0.830053
Cpsf5_Q0E8G6	0.728129	0.758329	0.375999	0.494398	0.476918	0.955908
Phb2_Q0E924	2.13448	0.245454	1.07056	0.923034	0.706372	0.463164
muskelin_Q0E9A5	2.06217	0.34035	0.555209	0.0961947	166.732	0.00115253
RpS11_Q0E9B6	0.717533	0.212119	0.660213	0.124798	0.823552	0.597268
BicC_Q24009	1.24919	0.987975	1.37352	0.336071	1.47944	0.406322
RpL29_Q24154	3.15154	0.197646	102.749	0.131354	0.526416	0.716971
eIF2gamma_Q24208	0.930501	0.2075	0.802591	0.621602	0.876196	0.868539
Ost48_Q24319	0.0217186	0.0755561	0.00441993	0.426337	1	0.78636
RpA-70_Q24492	0.385595	0.0275422	0.6927	0.300641	1.83228	0.662217
betaTub56D_Q24560	0.462111	0.054733	0.415193	0.0692621	1.30538	0.785257
caz_Q27294	2.51287	0.332436	0.372421	0.193566	0.314647	0.402079
Dmel_CG2747_Q494I1	1		0.719692	0.159597	211.414	2.34625e-06
Echs1_Q7JR58	1.19683	0.94898	34.7483	0.686809	0.829727	0.958323
Dmel_CG5726_Q7JRH5	0.350756	0.000933053	0.219444	0.00153193	0.584498	0.0597622
RpS15_Q7JZW2	5.65822	0.13295	8.80464	0.0934202	0.86095	0.982037
Q7K0L4	1		5.86645	0.45118	125.332	0.000200062
CG3364_Q7K332	1.34577	0.423795	12.453	0.297245	2.00412	0.286192
NO66_Q7K4H4	0.0605494	0.106668	1.74621	0.923079	29.2092	0.369699
Dmel_CG8963_Q7K581	1	0.941516	1	0.959328	1	0.93678
nito_Q7KMJ6	0.0324886	0.199094	0.182837	0.150813	3.88483	0.458241
Dp1_Q7KN75	1.43211	0.124575	0.954386	0.71403	0.565184	0.407794
ATPCL_Q7KN85	1	0.373901	0.0170813	0.472651	1	0.373901
CysRS_Q7KN90	1	0.373901	1	0.373901	1
Lis-1_Q7KNS3	0.298884	5.01184e-06	0.284974	0.00443765	1.2401	0.00612049
RpS15Ab_Q7KR04	1.5416	0.347197	11.9169	0.18435	1.5443	0.434614
anon-WO0118547_344_Q7KSU6	0.812806	0.882585	1.23545	0.745081	1.51007	0.764692
Q7KVQ0	0.813073	0.198128	0.571691	0.087663	0.881727	0.659006
Zn72D_Q86BI3	0.627921	0.308176	2.45001	0.317088	1.86342	0.29928
sle_Q8INM3	0.749171	0.736313	1.77297	0.857043	1.00203	0.525078
Dmel_CG10237_Q8INW5	1		1		1
dre4_Q8IRG6	1.83933	0.0930153	1.30718	0.913899	0.921579	0.564457
brat_Q8MQJ9	0.835573	0.357755	0.740347	0.611337	11.0539	0.031952
Ankle2_Q8MQX9	7.19123	0.0312461	0.890316	0.353415	4.46149	0.0468705
Kaz_Q8MSB1	0.935573	0.919607	72.5286	0.138224	169.017	0.00867369
DmRH5_Q8MZI3	0.77046	0.923046	1.40608	0.470076	1.4474	0.546743
Atx2_Q8SWR8	2.51545	0.578548	1.43496	0.527853	2.25782	0.0760021
rudhira_Q8SY41	1		0.160134	0.638375	18.5605	0.128235
Rsf1_Q8SYR3	0.774743	0.263145	0.58554	0.321177	0.811559	0.890204
Uba1_Q8T0L3	0.113486	0.347275	0.745489	0.948096	7.34348	0.358157
hfp_Q8T6B9	12.6465	0.00327148	5.91407	0.0147289	0.719918	0.480082
Atu_Q94546	0.0162673	0.583033	0.300459	0.353154	20.2941	0.698862
lark_Q94901	0.543008	0.391985	2.01409	0.807598	1.54144	0.928173
porin_Q94920	0.34463	0.00777056	0.31803	0.00917534	1.02555	0.603993
yps_Q95RE4	0.911218	0.0311748	0.641255	0.162348	0.849693	0.91389
eEF5_Q9GU68	0.21228	0.56981	6.57231	0.207069	1.94294	0.652619
Capr_Q9I7D3	10.2763	0.13893	6.90895	0.108653	0.881436	0.550898
Fmr1_Q9NFU0	0.895343	0.957496	0.208007	0.0051154	0.346444	0.0219957
san_Q9NHD5	0.636785	0.221778	0.58844	0.0163991	1.30363	0.479261
eEF1gamma_Q9NJH0	0.563327	0.0803412	0.675982	0.606551	1.34526	0.265254
Ebp_Q9U6L5	1.42428	0.358475	0.156817	0.0803497	0.098302	0.165613
Ref1_Q9V3E7	2.64105	0.0286919	3.18524	0.00793987	0.820801	0.318659
RpL8_Q9V3G1	0.802571	0.266577	0.76357	0.101774	1.02393	0.700058
SC35_Q9V3T8	0.598637	0.788119	0.400062	0.26466	0.955035	0.851661
x16_Q9V3V0	0.403414	0.116288	0.634907	0.203029	1.56848	0.513635
SF2_Q9V3W7	0.755613	0.350462	0.883915	0.683037	1.18635	0.844923
vig_Q9V426	1.93774	0.640599	0.34986	0.348694	0.247548	0.826919
apolpp_Q9V496	0.373756	0.0456499	0.26261	0.0137711	0.732781	0.481903
RpL31_Q9V597	5.62439	0.479926	1.61924	0.0440395	1.04147	0.372984
Q9V5P6	0.880811	0.351931	1.143	0.882579	0.69011	0.721802
Vha36-1_Q9V7D2	9.82005	0.620071	15.1438	0.163143	1.54213	0.314845
RpL21_Q9V9M7	1.43361	0.454831	1.30471	0.377815	0.740639	0.613269
RpL6_Q9V9W2	0.929886	0.994995	0.738152	0.130587	0.934548	0.370625
RpS7_Q9VA91	5.55539	0.330553	5.80425	0.401002	0.651445	0.881205
larp_Q9VAW5	0.261352	0.0151833	0.413841	0.0762865	1.37477	0.568231
btz_Q9VB04	0.984463	0.923648	0.902027	0.438117	0.663998	0.319096
Dmel_CG5913_Q9VBK9	1.13785	0.642066	0.634363	0.484991	0.966101	0.507476
RpL27_Q9VBN5	1.01631	0.765958	0.767088	0.196134	0.845844	0.396384
RpS27_Q9VBU9	1.2663	0.223997	1.421	0.498685	1.0878	0.855525
vig2_Q9VBX3	0.668921	0.096268	0.928251	0.632138	0.823154	0.678931
eIF3d1_Q9VCK0	0.836675	0.869433	1.1705	0.997345	1.49694	0.843464
fit_Q9VD66	2.30786	0.488829	2.40587	0.180751	2.65633	0.00481009
Pxt_Q9VEG6	0.0116182	0.311906	1.83278	0.923797	48.3231	0.340424
alt_Q9VEH0	74.4946	0.171502	154.891	0.181004	2.07923	0.188297
Bin1_Q9VEX9	0.310038	0.207812	0.253434	0.677888	1.07158	0.369328
GlyS_Q9VFC8	32.2683	0.176664	8.10591	0.434462	0.251203	0.432751
UQCR-C1_Q9VFF0	0.0120929	0.628933	0.30363	0.0585822	65.025	0.289959
rin_Q9VFT4	5.25131	0.0336421	4.96384	0.0121921	1.0291	0.783953
Tctp_Q9VGS2	1		1	0.999559	1	0.373901
Art1_Q9VGW7	1.21947	0.443639	0.913628	0.598172	0.880172	0.960003
RpL34b_Q9VHE5	0.959607	0.782153	0.887106	0.71017	1.15396	0.991104
CCT7_Q9VHL2	0.509026	0.212047	0.878205	0.719868	0.2208	0.421572
bel_Q9VHP0	0.672434	0.221571	0.588256	0.241587	0.829452	0.808341
SmD2_Q9VI10	1.37594	0.282899	0.893815	0.371218	0.758431	0.119418
RpL30_Q9VJ19	2.02748	0.0929246	1.35848	0.530355	0.861255	0.827402
ncm_Q9VJ87	0.894007	0.734983	0.602057	0.0541906	0.939741	0.498901
Dmel_CG5787_Q9VK59	0.335141	0.00238728	0.308644	0.0998175	1.31316	0.459503
Srp54_Q9VL71	0.43053	0.287941	0.731436	0.42968	1.14652	0.86308
Ssb-c31a_Q9VLR5	1		1	0.373901	1
RpL36A_Q9VLT7	0.452144	0.00784256	0.29772	0.02612	0.568133	0.345749
SmE_Q9VLV5	0.681767	0.931187	0.397106	0.397519	0.497045	0.996178
Caper_Q9VM49	0.760151	0.36816	0.380221	0.0488452	0.78879	0.876055
cup_Q9VMA3	0.808021	0.566848	4.66483	0.0651709	5.35685	0.000331216
lost_Q9VN21	0.73906	0.1049	0.706723	0.458256	0.893735	0.738169
eIF3a_Q9VN25	0.76345	0.035548	0.565879	0.222182	0.870665	0.73661
RpL35A_Q9VNB9	1.4042	0.756811	1.98488	0.166619	1.31604	0.735024
RpL13A_Q9VNE9	5.82386	0.012411	4.91154	0.0101442	0.829232	0.717787
Uev1A_Q9VRL1	1.28442	0.545532	0.736587	0.54019	0.94457	0.459045
BEST:CK00496_Q9VRP2	1	0.373901	1	0.373901	1	0.373901
RpL18_Q9VS34	1.68186	0.384397	1.41267	0.128207	0.647918	0.115168
RecQ4_Q9VSE6	1	0.373901	0.913104	0.449154	236.292	2.59335e-07
UGP_Q9VSW2	0.383957	0.0281919	0.516176	0.920966	0.85178	0.570952
Ciz1_Q9VT61	0.299216	0.0797256	0.221684	0.147143	0.999414	0.510039
RpL10Ab_Q9VTP4	1	0.755794	2.59614	0.318213	179.858	0.0694915
SmD1_Q9VU02	0.872937	0.806451	0.388902	0.0598002	0.581923	0.0851233
AGO2_Q9VUQ5	0.78931	0.37865	0.53003	0.398331	0.630317	0.810762
nudC_Q9VVA6	29.4291	0.497359	0.0075492	0.0927359	0.0339799	0.566032
Alsin2_Q9VVI1	0.572658	0.580624	0.478307	0.440961	0.914784	0.773152
RpL26_Q9VVU2	1.35114	0.967716	1.12138	0.853697	0.87462	0.665895
Rpn1_Q9VW54	0.280103	0.148514	0.0738607	0.10791	0.280718	0.348252
RpS10b_Q9VWG3	4.75639	0.383223	2.51325	0.350777	0.739136	0.935505
Idh3a_Q9VWH4	22.6396	0.500712	132.956	0.0491548	5.87272	0.262408
Hou_Q9VWS1	8.88635	0.41833	28.8766	0.02913	789.491	0.00170965
Nt5b_Q9VWV5	1		74.8922	0.572406	74.8922	0.120489
SNRPG_Q9VXE0	1.2167	0.899534	1.04688	0.601209	0.379238	0.203598
CCT6_Q9VXQ5	0.266419	0.469504	1.26561	0.697522	1.10695	0.739699
Dmel_CG9281_Q9VXR5	3.43194	0.575997	0.584918	0.968324	0.867588	0.578864
Lsm12a_Q9VYR0	0.573373	0.313756	1.14172	0.534599	0.859758	0.673061
Upf1_Q9VYS3	1	0.877987	8.90859	0.628015	8.90859	0.519537
Imp_Q9VZ69	1.09924	0.982364	2.28887	0.301726	2.2044	0.518989
RpL28_Q9VZS5	1.26917	0.670124	1.12885	0.692907	0.76482	0.829724
Non2_Q9VZY0	1		1	0.877964	1	0.373901
RpL23A_Q9W0A8	2.27144	0.134472	1.79994	0.0261293	1.0293	0.854758
Srrm234_Q9W0B0	0.915357	0.325366	0.329628	0.0332314	0.836693	0.654197
Usp10_Q9W0L7	1.08157	0.390193	0.862309	0.804007	1.07145	0.449359
Tudor-SN_Q9W0S7	0.624678	0.0677999	0.672426	0.476597	0.754626	0.872085
Nap1_Q9W1G7	0.595084	0.192609	0.640259	0.434317	1.18085	0.809647
DCP1_Q9W1H5	1	0.939283	34.5381	0.139622	262.712	0.0391825
Mtpbeta_Q9W1H8	0.87674	0.374838	0.712133	0.395693	0.918723	0.468386
ytr_Q9W1I6	0.672475	0.39862	0.536117	0.10587	0.572288	0.414027
egl_Q9W1K4	2.11754	0.822828	0.756654	0.32281	1.21878	0.700524
Fib_Q9W1V3	0.646678	0.155773	0.446224	0.00691507	0.876671	0.540792
RpS24_Q9W229	0.781764	0.898256	1.27377	0.440399	1.02012	0.660919
Sou_Q9W2N5	0.0283335	0.130819	1.90858	0.386593	302.234	0.00234344
CCT2_Q9W392	0.811573	0.609565	1.21243	0.309178	1.73866	0.319729
mahe_Q9W3M7	1	0.967325	5.47529	0.152988	62.3201	0.0885821
Dmel_CG11444_Q9W4J4	64.989	0.11662	0.462611	0.303557	0.411889	0.864987
eIF3g1_Q9W4X7	133.803	0.0351682	87.744	0.0775967	0.655772	0.927107
Dmel_CG17168_Q9W5Q1	0.317535	0.0755851	0.221354	0.0537223	0.741364	0.980088
RpL5_Q9W5R8	0.92931	0.943214	0.695127	0.0494672	0.890864	0.544879
RpL7_X2J5G6	1.48406	0.630982	2.16936	0.566963	1.52736	0.941717
Yp2_X2JB25	2.56158	0.580391	3.41938	0.0898518	1.70696	0.45794
sesB_X2JB48	0.451565	0.0260136	0.441027	0.00424612	1.10328	0.92317
RpL36_X2JC35	5.27603	0.0290336	6.60046	0.249199	1.61577	0.618099
eIF4H1_X2JC79	1.53622	0.175378	1.27003	0.297292	1.02381	0.650918
RpL7A_X2JCS6	7.60053	0.170314	1.56103	0.727519	0.768777	0.417396
dhd_X2JDR5	0.959075	0.607279	44.6365	0.408748	0.340341	0.288507
RpL24_X2JE06	0.593682	0.377948	0.976129	0.739435	0.513343	0.25289
wisp_X2JEK3	0.726149	0.31933	1.80199	0.296083	6.03975	0.0570191
RpS28b_X2JEM4	16.337	0.677579	1.25898	0.862662	1.04785	0.856001
Yp3_X2JEX8	0.873351	0.489599	0.986364	0.885973	0.857461	0.684133
Prx2_X2JF59	0.526421	0.174357	0.724216	0.206818	0.763848	0.32441
r_X2JFG0	16.9377	0.104148	0.0544323	0.166716	0.0505332	0.281181
Prp4k_X2JG22	0.412825	0.136556	0.244786	0.155997	0.936808	0.457706
RpL17_X2JIQ5	1.32263	0.399489	0.715104	0.212046	0.578514	0.184857

## Sheet: Dataset EV4 Legend
Dataset EV4. Denaturing crosslinking Muskelin immunoprecipitation mass spectrometry. Wild-type embryos were treated in triplicate with either DMSO (control) or DTSP (crosslinker) and Muskelin was immunoprecipitated. Fold changes and p-values were calculated from three independent biological replicates.
