# Supplementary material for: Muskelin is a substrate adaptor of the highly regulated Drosophila embryonic CTLH E3 ligase
Source: EMBO Rep. 2025 Feb 20;26(6):1647–69. doi: 10.1038/s44319-025-00397-6 (PMC11933467; doi:10.1038/s44319-025-00397-6)
Supplement: Supplementary file 5 — Dataset EV5 [file 44319_2025_397_MOESM5_ESM.xlsx]

## Sheet: Dataset EV5
Dataset EV5. Denaturing crosslinking ME31B immunoprecipitation mass spectrometry from 0-1hour w1118 embryos.
gene name	fold change, DMSO-treated embryos; ME31B/IgG	p-value, DMSO-treated embryos; ME31B/IgG	fold change, DTSP-treated embryos; ME31B/IgG	p-value, DTSP-treated embryos; ME31B/IgG	fold change, ME31B IP; DTSP/DMSO	p-value, ME31B IP; DTSP/DMSO	fold change, IgG IP; DTSP/DMSO	p-value, IgG IP; DTSP/DMSO
cup_Q9VMA3	7.25484	0.00401216	29.5998	1.0826e-05	5.34691	0.00422225	1.31052	0.732543
me31B_P23128	431.112	2.54144e-05	51.2231	6.92008e-05	0.58541	0.0716973	4.92702	0.00283552
tral_M9PI44	0.969584	0.682966	6.52693	0.00159837	5.16657	0.000307394	0.767502	0.315226
tral_M9PFF9	1.0245	0.418698	5.23906	0.000431121	3.95775	0.0134887	0.77394	0.03505
bel_Q9VHP0	0.753401	0.207227	0.559139	0.0288329	0.868488	0.120183	1.17023	0.941717
Hsc70-4_P11147	1.6119	0.0463485	3.94866	0.00493753	2.64447	0.0164462	1.07951	0.672942
apolpp_Q9V496	0.954732	0.595029	0.757289	0.203016	0.642034	0.0163984	0.809428	0.0930934
Hsc70-3_P29844	0.643131	0.0367563	0.592322	0.0121732	0.91451	0.262592	0.992956	0.820518
Fmr1_A0A0B4K618	0.641666	0.0709174	0.686177	0.127728	1.18302	0.323064	1.10628	0.513157
Dmel\CG30122_E1JGL8	0.701034	0.00702911	0.7529	0.144198	0.941891	0.77645	0.877006	0.774264
Fmr1_Q9NFU0	0.460988	0.0279474	1.30226	0.749371	1.56642	0.748191	0.554498	0.32727
pAbp_P21187	7.66085	0.00576727	7.85926	0.000250662	3.10251	0.00361215	3.02418	0.102349
muskelin_Q0E9A5	158.49	0.00763011	86.677	6.52316e-05	1.46964	0.286271	2.68727	0.44038
betaTub56D_Q24560	1.56774	0.165816	1.07425	0.936094	0.670348	0.239859	0.978288	0.47787
Hsp83_M9PBL3	0.973102	0.473512	0.855874	0.477479	0.787821	0.239902	0.895728	0.593305
yps_Q95RE4	0.528371	0.0013208	0.502422	0.0303149	0.953924	0.918924	1.00319	0.925354
eIF3a_Q9VN25	0.620953	0.209961	0.416153	0.0137008	0.725212	0.188839	1.08211	0.838467
eEF2_P13060	0.926835	0.748281	0.702725	0.24252	0.80938	0.246669	1.0675	0.897031
vig2_Q9VBX3	0.559177	0.0184838	0.599329	0.00833342	0.946974	0.340319	0.883532	0.914341
PyK_O62619	1.30057	0.210456	1.01888	0.506553	0.56103	0.0881798	0.716135	0.160269
Fib_Q9W1V3	0.701655	0.239149	0.61241	0.123467	0.892726	0.42599	1.02282	0.904726
Capr_Q9I7D3	0.806338	0.459779	0.776738	0.810249	2.84444	0.0503127	2.95283	0.165329
Tudor-SN_Q9W0S7	0.623647	0.0559035	0.699633	0.0866294	0.908826	0.379525	0.81012	0.348171
Yp1_P02843	6.55332	0.00331416	2.97303	0.0173564	0.83731	0.243887	1.84565	0.129931
lig_A0A0B4K7U5	0.520872	0.0691039	1.43516	0.494194	2.92385	0.00815385	1.06117	0.759813
eIF4G1_A8DZ29	3.35624	0.012077	4.55195	0.00713808	2.07761	0.0879631	1.53186	0.125801
Yp2_X2JB25	3.45866	0.0163478	2.5264	0.0880722	1.16033	0.247501	1.58849	0.140096
RpS6_P29327	0.623391	0.0131791	0.557678	0.00620144	0.905993	0.501919	1.01275	0.824876
Yp3_X2JEX8	4.78622	0.00408325	3.56627	0.0171566	1.10437	0.6063	1.48216	0.282359
lost_Q9VN21	0.673013	0.0520219	0.832172	0.328263	1.04316	0.83056	0.843645	0.211557
AGO2_Q9VUQ5	0.543285	0.0111954	0.740004	0.322676	1.23252	0.864339	0.904872	0.907089
RpS8_A0A0B4K6N1	0.544338	0.00474109	0.485169	0.0196868	1.08634	0.185575	1.21882	0.751616
Rm62_E1JJ68	0.886297	0.0201775	0.821047	0.0647458	1.13885	0.55832	1.22936	0.0635532
RpL8_Q9V3G1	0.503916	0.0217951	0.46539	0.0143166	0.720831	0.226812	0.780503	0.640243
DmRH5_Q8MZI3	2.42263	0.00432659	4.26713	0.000578749	1.90568	0.0191074	1.08193	0.589895
Rack1_O18640	0.948369	0.800661	0.784844	0.178852	0.579258	0.0638944	0.699948	0.0900137
RpL3_O16797	0.980971	0.646251	0.595105	0.00737348	0.760552	0.0505547	1.25369	0.0732981
Dmel\CG5787_Q9VK59	0.576367	0.00348867	1.95536	0.188827	2.12903	0.035826	0.627558	0.250686
Srp54_Q9VL71	0.768008	0.319533	0.66445	0.144162	0.777514	0.21314	0.898693	0.461072
Edc3_Q9VVI2	109.092	0.00313256	158.357	0.00364945	4.67197	0.0157909	3.21853	0.489298
Hrb27C_P48809	4.5158	0.00430313	5.8144	0.00014938	3.44045	0.0121572	2.67205	0.00325059
Nop60B_O44081	0.656053	0.112998	0.458373	0.0219888	0.71719	0.256579	1.02649	0.924337
porin_Q94920	0.932167	0.137277	0.526815	0.0610167	0.269061	9.08363e-05	0.476086	0.0461399
RpL4_P09180	0.489676	0.0379604	0.460302	0.010552	0.942483	0.82244	1.00263	0.662436
caz_Q27294	0.476499	0.111452	0.648625	0.345867	1.26524	0.296771	0.92948	0.887692
RpS3A_P55830	1.98224	0.175882	1.01298	0.79141	3.49415	0.0105383	6.83747	0.0136434
tws_P36872	19.7774	0.00118416	21.9325	0.0161825	0.790226	0.371773	0.712581	0.365836
RanBPM_A0A0B4KFL0	1117.8	0.0125101	40.2647	3.96632e-06	2.89173	0.00719638	80.2781	0.0924588
FDY_D2A6L8	1	0.896315	1	0.955408	1	0.942346	1	0.909078
eIF4E1_M9PBZ9	8.78046	0.00161216	25.2729	0.000360447	8.22708	0.00654471	2.8583	0.0204698
blw_P35381	1.11145	0.194814	0.521484	0.104083	0.556299	0.120646	1.18565	0.164091
SF2_Q9V3W7	0.68919	0.146797	0.623359	0.00959038	1.0442	0.828259	1.15448	0.114632
alphaTub67C_P06606	0.957901	0.624722	1.12424	0.591647	0.788287	0.260324	0.671655	0.336237
4E-T_Q8IH18	82.8505	0.00338462	82.3266	0.0171604	2.14727	0.0273377	2.16094	0.83969
rin_Q9VFT4	0.984384	0.353167	1.32206	0.380769	5.71566	0.00775342	4.25579	0.0663716
Cnot4_M9MRH8	35.1174	0.0605449	111.768	0.000294177	3.06233	0.0169009	0.962177	0.870059
Act5C_P10987	0.968136	0.752993	0.468305	0.0696637	0.595845	0.0482502	1.2318	0.566244
FASN1_Q9VQL7	38.4514	0.000779903	93.0282	0.00606375	0.755386	0.137085	0.312224	0.178508
RpL22_P50887	1.42673	0.951624	0.731791	0.718083	2.38558	0.0394665	4.65102	0.257989
eIF4A_Q02748	1.13934	0.367013	0.644618	0.0278845	0.624242	0.0146207	1.10333	0.3498
mahe_Q9W3M7	2.80235	0.0119683	8.61997	0.0025167	2.91821	0.00705268	0.948708	0.359443
RpS2_M9PB84	0.782663	0.262706	0.561617	0.0539532	1.04321	0.465	1.4538	0.153369
RpL5_Q9W5R8	1.25035	0.0823905	0.882344	0.833792	0.685581	0.152863	0.971519	0.829185
RpS3_Q06559	2.34033	0.00551109	1.13022	0.49058	0.94278	0.954013	1.95219	0.0052311
smg_Q23972	32.5225	0.0539569	7.36759	0.00135396	3.56722	0.00317703	15.7466	0.123271
vas_P09052	0.691018	0.458059	0.600151	0.0262862	0.773116	0.023801	0.890172	0.862533
nocte_M9PE74	1.05865	0.811694	2.08253	0.178435	2.75609	0.00324885	1.40106	0.520647
sesB_Q26365	2.14847	0.176603	1.39277	0.646702	0.316872	0.0201764	0.488804	0.366875
Ran_A4V4A5	1.22296	0.274137	0.958631	0.600699	0.929383	0.347118	1.18565	0.740919
wisp_X2JEK3	20.0204	0.000595331	48.0321	0.001354	2.13742	0.00718734	0.890906	0.471128
Aldh_Q9VLC5	25.8242	0.0017888	11.0404	0.0120841	1.29855	0.808111	3.03739	0.0862797
Atx2_Q8SWR8	6.7364	0.00124454	17.1519	0.00156891	3.49702	0.00270576	1.37345	0.598333
Dmel\CG5726_Q7JRH5	0.688793	0.0965456	0.712128	0.432104	0.521085	0.0188673	0.50401	0.0253535
Hsp27_P02518	1.77613	0.195696	1.75137	0.179108	1.51912	0.883932	1.5406	0.689983
stc_M9PD57	7.71927	0.222486	9.92901	0.00530399	2.20857	0.0335581	1.71705	0.596103
Imp_Q9VZ69	3.73995	0.0445059	11.7746	0.00319323	4.94256	0.00164329	1.56989	0.37142
RpL23A_Q9W0A8	0.587116	0.0322558	0.491762	0.127861	2.16534	0.0101692	2.58521	0.135318
polo_P52304	5.69835	0.0143495	7.84743	0.00159645	1.25489	0.0589033	0.911231	0.786608
RpL10_M9PIM0	0.710608	0.0523708	0.661696	0.00576788	1.05696	0.391462	1.13509	0.232092
larp_Q9VAW5	0.722195	0.0404506	1.14417	0.289283	1.53326	0.011268	0.967789	0.509591
Art1_Q9VGW7	0.915204	0.872964	0.762634	0.0446255	0.96936	0.460209	1.16329	0.0501142
eEF1alpha1_P08736	1.35112	0.453044	1.03101	0.434986	0.817461	0.844092	1.07127	0.83543
Gapdh2_M9PJN8	1.13966	0.858046	0.722659	0.708502	0.661387	0.123091	1.04303	0.943775
sqd_A0A0B4K6U6	0.878701	0.923084	1.14463	0.677003	1.33186	0.411303	1.02243	0.551553
BicC_Q24009	4.28843	0.0123505	12.1755	0.00509084	3.84928	0.00416326	1.35578	0.209895
RpL18_Q9VS34	0.559612	0.029798	0.499727	0.016632	1.36978	3.71018e-05	1.53393	0.191146
CCT5_A1Z8U4	1.59565	0.294299	0.542507	0.124738	0.449129	0.0584013	1.321	0.533844
Hsp26_P02517	2.61556	0.0086413	4.23716	0.000436905	1.99323	0.0360451	1.2304	0.134357
Hrb98DE_P07909	1.21082	0.402134	1.63185	0.555709	2.23494	0.0676404	1.6583	0.126502
RpL19_P36241	0.575437	0.0427745	0.524741	0.088288	1.5973	0.136163	1.75162	0.26269
Nap1_Q9W1G7	1.43183	0.334477	1.24874	0.801389	0.375085	0.049699	0.430078	0.473167
DCP1_Q9W1H5	8.08652	0.00952958	16.2301	0.000764018	2.63176	0.0242923	1.31126	0.806664
Q7KVQ0	0.800857	0.0881867	0.558614	0.147628	0.633066	0.362392	0.907595	0.996134
RpS14b_C0HKA1	1.36486	0.0499074	0.73584	0.0295542	1.2863	0.110841	2.38586	0.000603376
RpS24_Q9W229	0.713374	0.0952497	0.711068	0.0678202	1.27862	0.741093	1.28277	0.0319385
alphaTub84D_P06605	1.67345	0.0111792	2.03642	0.258257	1.11302	0.559401	0.914641	0.616104
CNBP_A0A0B4JD46	0.931188	0.466462	1.22478	0.205367	1.20757	0.271814	0.918106	0.945142
eIF3d1_Q9VCK0	0.864662	0.241348	0.638568	0.019927	0.896226	0.667363	1.21355	0.08607
Hsc70-1_P29843	0.609885	0.314446	0.305927	0.551754	0.65817	0.988576	1.3121	0.744619
Dp1_Q7KN75	2.89392	0.0361772	2.10086	0.0101681	0.611432	0.138282	0.842243	0.976952
Hrb87F_P48810	1.03177	0.855958	0.737513	0.148469	0.977335	0.414538	1.36728	0.444614
Act57B_P53501	2.546	0.102431	0.296145	0.12966	0.0937769	0.00423274	0.806214	0.791943
RnrL_P48591	1.5068	0.879376	0.906851	0.339722	0.455278	0.11441	0.756479	0.325657
NAT1_A1Z968	0.543653	0.0796644	1.59067	0.223767	3.29983	0.0189753	1.12781	0.738991
nito_Q7KMJ6	0.794811	0.17378	0.9707	0.419753	0.752553	0.330363	0.616192	0.203183
Ciz1_Q9VT61	1.00948	0.632689	1.29119	0.789015	0.69805	0.28399	0.545751	0.249546
CCT7_Q9VHL2	1.18746	0.223686	1.25672	0.67751	1.68304	0.923932	1.59029	0.116482
Caper_Q9VM49	0.677744	0.202212	0.424777	0.0136675	0.611245	0.211552	0.975258	0.863161
eEF1gamma_Q9NJH0	0.746977	0.522089	0.979187	0.786516	1.14472	0.824798	0.873258	0.428049
RpL15_O17445	1.01001	0.816815	0.721718	0.0506413	0.683415	0.0688621	0.956404	0.988809
RpL17_X2JIQ5	0.590017	0.170488	0.505033	0.408236	2.87167	0.00959721	3.35489	0.297512
Moe_M9PHG2	1.56067	0.479035	0.633826	0.0512173	0.326008	0.035936	0.802731	0.500932
RpS18_P41094	1.48444	0.827409	0.936786	0.437493	5.03521	0.000742847	7.97885	0.0243337
RpL13_P41126	0.526661	0.0111312	0.467142	0.0162465	0.858347	0.80342	0.96771	0.363024
RpS4_P41042	2.11228	0.0337987	1.21467	0.995978	1.49742	0.167677	2.60397	0.00872224
RpL18A_P41093	0.682606	0.151218	0.643864	0.0946559	0.922069	0.285099	0.977551	0.331674
SmD1_Q9VU02	0.353627	0.17261	0.424204	0.218049	1.53311	0.449044	1.27804	0.745646
mEFTu1_A1Z9E3	0.513349	0.0853728	0.76149	0.255819	1.29054	0.759655	0.870004	0.510285
CCT1_A4V391	2.28304	0.0346036	1.44513	0.858973	0.767179	0.222461	1.212	0.384025
RpS16_A0A0B4LG52	2.40835	0.233533	1.1325	0.972165	1.57953	0.188011	3.35899	0.0601289
Dmel\CG9641_Q9VQJ6	64.7196	0.000931606	41.0355	0.00245776	0.683008	0.267414	1.07721	0.800238
RpS11_Q0E9B6	0.935974	0.631771	0.636853	0.0119653	0.666453	0.0410225	0.979477	0.598004
RpL26_Q9VVU2	0.446012	0.0337749	0.524016	0.137644	1.14433	0.451058	0.973991	0.797918
eIF3c_A0A0B4LFL2	2.06579	0.149256	0.805772	0.779056	1.9214	0.0508974	4.92595	0.0187631
RpL9_P50882	2.47687	0.0434257	1.17719	0.723736	0.697981	0.540951	1.46859	0.12066
Rpn1_Q9VW54	2.17681	0.109103	1.1416	0.916867	0.312399	0.00999815	0.595683	0.156973
tyf_E1JJD6	26.1003	0.0288581	17.2779	0.00575347	3.22101	0.0295318	4.86571	0.133128
slmb_Q9VDE3	4.22618	0.00608486	2.82779	0.0118043	0.722307	0.285589	1.0795	0.561891
Lis-1_Q7KNS3	1.01182	0.703128	1.1608	0.561351	0.800146	0.275246	0.697455	0.310705
rump_Q9VHC7	476.333	3.31368e-05	90.667	0.0284435	3.5006	0.0398062	18.3909	0.142166
RpS27A_P15357	2.97197	0.00190485	1.2113	0.665398	0.700594	0.149372	1.71893	0.0105665
RpL6_Q9V9W2	0.806581	0.0888033	0.465985	0.0051453	0.786941	0.326798	1.36213	0.603956
x16_Q9V3V0	0.608656	0.0451795	0.411441	0.175114	0.639973	0.233512	0.94673	0.3055
Marf1_Q7KWG9	21.0397	0.0737982	139.627	3.63531e-07	1.20423	0.820106	0.18146	0.467073
yl_P98163	1.33851	0.00514947	1.15951	0.35961	0.900002	0.361383	1.03894	0.951948
snRNP-U1-70K_M9PC89	0.674716	0.0522663	0.645798	0.0533371	0.956133	0.74301	0.998948	0.624771
anon-WO0118547.344_Q7KSU6	1.43319	0.0387965	1.19135	0.774953	0.824008	0.171976	0.991276	0.716447
Gapdh1_P07486	1.01275	0.956625	0.739265	0.240605	0.646006	0.226402	0.884992	0.899671
RpL32_P04359	0.558412	0.00527478	0.478249	0.00262297	0.747037	0.150284	0.872254	0.629061
Kaz_Q8MSB1	466.091	0.000239489	76.36	0.0173469	2.59541	0.0958364	15.842	0.13333
Pep_P41073	1.11793	0.373179	0.90713	0.694937	1.6176	0.108683	1.99349	0.0600026
RpS15Aa_P48149	4.57956	0.0165724	2.16636	0.0207464	1.00248	0.96105	2.11918	0.0949991
Not1_A8DY81	17.3233	0.0673503	94.2088	0.0367588	1.37282	0.21982	0.252436	0.828026
Hsp110_Q9VUC1	1.12229	0.542521	1.83231	0.739879	1.52263	0.792648	0.932606	0.851426
tsr_P45594	2.01539	0.0423673	1.05194	0.557524	0.648594	0.189096	1.24263	0.249734
Rpn5_Q9V3Z4	1.38218	0.880073	1.09861	0.805611	0.271358	0.095085	0.341399	0.294035
Mcm7_Q9XYU0	0.965418	0.8913	0.928311	0.430477	0.980495	0.470074	1.01969	0.7083
g_M9PHJ5	1.22388	0.969795	0.525943	0.126868	0.273119	0.0530967	0.635553	0.409401
r_X2JFG0	4.39112	0.0625696	1.91962	0.672248	0.92797	0.291038	2.12273	0.646636
Dmel\CG5913_Q9VBK9	0.519398	0.0552605	0.806208	0.36194	1.48131	0.488616	0.95433	0.703711
TER94_A0A0B4LFZ4	2.51896	0.113372	2.90825	0.0233524	0.802011	0.178632	0.694655	0.678026
RpL27_Q9VBN5	1.2693	0.115977	0.633526	0.0394352	0.751416	0.114974	1.5055	0.0135353
tud_P25823	4.63199	0.0199798	19.2724	0.000927699	5.19892	0.00783107	1.24953	0.438632
Cpsf6_M9NF33	1.00014	0.902725	1.03741	0.938885	2.3407	0.299836	2.25662	0.171643
Zn72D_Q86BI3	3.68286	0.0819383	3.34993	0.0214434	1.26017	0.331135	1.38541	0.348022
ATPsynbeta_Q05825	1.36176	0.296375	0.418292	0.114572	0.563959	0.019129	1.83599	0.372363
RpS19a_P39018	2.8912	0.231597	1.51978	0.415451	3.50912	0.050128	6.67567	0.0737045
RpL11_P46222	1.45165	0.111845	0.808924	0.178286	0.875517	0.204816	1.57115	0.0888828
RpL27A_M9MRC9	0.745946	0.0358763	0.473369	0.00918633	0.680264	0.0150057	1.07198	0.437443
B52_P26686	0.93793	0.301643	0.809642	0.213617	1.25636	0.208113	1.45543	0.086963
HnRNP-K_A1ZBW0	13.5935	0.000560715	13.225	0.00571827	2.98839	0.0264297	3.07166	0.179564
dre4_Q8IRG6	0.85776	0.648654	0.650146	0.0826875	0.736631	0.101353	0.971862	0.749644
Adh_P00334	1.3082	0.133319	0.36162	0.222006	0.275896	0.0379521	0.998079	0.812576
Gyf_Q7KQM6	158.89	0.0101987	36.3448	0.0102155	2.84973	0.0979218	12.4583	0.564628
RpS17_P17704	6.89071	0.0926579	1.41789	0.431672	1.72436	0.0718255	8.38013	0.0702821
Dmel\CG17168_Q9W5Q1	0.72817	0.772631	0.52644	0.0954661	0.749194	0.254126	1.03628	0.689921
brat_Q8MQJ9	27.4746	0.0167103	39.4276	0.000630378	2.45269	0.0896462	1.70913	0.286798
sta_P38979	1.23968	0.898821	0.701809	0.882549	1.08606	0.619059	1.91842	0.611075
Art4_F0JAI1	0.566146	0.0675065	0.541242	0.117311	0.684121	0.0747037	0.715599	0.135135
RpL36A_Q9VLT7	0.775435	0.14085	0.829694	0.191615	0.84101	0.309919	0.786011	0.494212
eIF4H1_Q7KUX7	0.570316	0.0478046	0.548533	0.0352249	1.59039	0.0547425	1.65355	0.1151
Phb1_A0A023GQA5	1.1204	0.417969	0.60649	0.177458	0.411441	0.0580626	0.760075	0.878418
Dmel\CG7878_Q7K4L8	2.06608	0.118218	2.98	0.00433933	1.46241	0.110552	1.01391	0.333153
CCT2_Q9W392	1.75509	0.117526	4.00563	0.33957	1.20109	0.800662	0.526263	0.960819
ATPsyngamma_O01666	1.44197	0.182361	0.812308	0.94693	1.14028	0.785873	2.02418	0.211059
RpS23_A0A0B4LFD9	1.04854	0.988874	0.58848	0.57301	2.31928	0.0226397	4.13243	0.216016
Patr-1_Q9VEN9	123.314	0.0316422	883.387	0.0264801	7.1637	0.0840459	1	0.927161
lark_Q94901	2.5838	0.137174	3.39854	0.0190576	1.58237	0.218466	1.20303	0.486515
RpS27_Q9VBU9	3.26763	0.505261	1.26202	0.519518	0.456847	0.353185	1.18287	0.744204
Unr_B7Z0E2	332.043	0.00250251	56.3104	0.00568491	1.01684	0.420784	5.99596	0.534341
CG5364_Q76NQ0	0.979699	0.883162	0.521131	0.0330659	0.506562	0.0202413	0.952311	0.787211
Dmel\CG10602_A4V0U4	5.26654	0.00155831	3.27411	0.0426756	0.508136	0.0895669	0.817357	0.883718
UQCR-C2_Q9VV75	1.02032	0.862391	1.26042	0.933387	1.19363	0.777584	0.966248	0.716967
Mtpalpha_Q9V397	1.16612	0.249429	0.927493	0.389578	0.832311	0.267528	1.04645	0.696546
Jabba_Q7K1Q6	158.223	1.17795e-07	92.1129	0.0916939	0.58217	0.691595	1	0.373901
RpL23_P48159	0.901088	0.433314	0.745153	0.32313	2.00086	0.0552609	2.41957	0.0481331
Pen_P52295	2.62294	0.33754	2.86431	0.188578	1.30321	0.706926	1.19339	0.328169
RpS15_A1ZAH8	1.98454	0.150867	0.715802	0.228424	2.40972	0.125038	6.68087	0.00226929
Eno_E1JHR5	84.3184	0.0103961	6.17276	0.107933	0.65493	0.423985	8.94619	0.473543
Jabba_B7YZK4	24.0312	0.0480434	2.75086	0.0393927	1.04913	0.949059	9.16507	0.154403
Khc_P17210	7.75696	0.0271414	3.86152	0.00570349	0.714724	0.939901	1.43572	0.171092
ncm_Q9VJ87	0.342444	0.0451383	0.86649	0.798072	1.61795	0.585529	0.639428	0.176654
RpS10b_Q9VWG3	0.973768	0.562708	0.718886	0.229593	1.47133	0.110748	1.99299	0.0779282
Gdi_Q9VLB7	1.18798	0.735738	0.406601	0.248348	0.223666	0.0730284	0.653493	0.213201
Glyp_A4UZZ4	1.75731	0.164321	0.841352	0.441688	0.583635	0.230362	1.21903	0.569511
RpL24_X2JE06	1.62457	0.668935	0.957117	0.560779	1.43382	0.813108	2.4337	0.178635
RpS7_Q9VA91	1.982	0.00150632	1.15715	0.887236	1.40224	0.0447043	2.4018	0.0104188
RpL30_Q9VJ19	1.7234	0.0722918	1.2369	0.224418	1.12381	0.858733	1.56584	0.0289094
Cpsf5_Q0E8G6	0.671161	0.152053	0.787135	0.266239	1.25039	0.897064	1.06616	0.60228
vig_Q9V426	0.66431	0.494582	0.570467	0.132049	0.783089	0.280028	0.91191	0.96355
piwi_X2J7U0	4.91115	0.0176152	4.22869	0.0141328	2.16497	0.0526395	2.51436	0.0709217
Uba1_Q8T0L3	3.16034	0.00894221	2.83284	0.00194089	1.37314	0.680435	1.53189	0.0783164
UQCR-C1_Q9VFF0	0.956571	0.790247	1.06738	0.769131	0.888923	0.722407	0.796639	0.847958
Alsin2_Q9VVI1	0.585147	0.34236	0.492678	0.456587	0.74558	0.279824	0.885515	0.420222
Prx2_X2JF59	1.86847	0.00677614	1.47337	0.349694	0.771086	0.194181	0.977856	0.88615
eEF5_Q9GU68	3.0525	0.10764	1.09277	0.752986	0.280514	0.0360965	0.783582	0.539403
dec_P18171	2.4929	0.103331	8.73014	0.0222692	3.37797	0.000581068	0.964585	0.625653
Mtpbeta_Q9W1H8	4.24444	0.021387	1.52385	0.546675	1.16231	0.605844	3.23743	0.106939
RpS9_C6SUW3	0.896901	0.264121	0.862665	0.308307	1.30682	0.0765306	1.35868	0.195738
NO66_Q7K4H4	3.67547	0.00506229	2.19057	0.0256948	1.10216	0.689633	1.84926	0.245387
Pfk_A0A0B4K7L1	13.8378	0.00317672	17.8035	0.000664855	0.773136	0.133521	0.600921	0.726604
Dmel\CG8963_Q7K581	20.644	0.00417734	7.00772	2.63291e-05	1.1277	0.171599	3.32207	0.0747267
sn_A4V441	1.03112	0.850962	1.05863	0.8044	0.578624	0.244144	0.563592	0.331236
CCT6_Q9VXQ5	3.31934	0.032559	1.35668	0.168513	0.771821	0.663134	1.88839	0.263961
eIF2gamma_Q24208	1.79278	0.164552	1.55748	0.187104	0.580412	0.00715978	0.668099	0.628372
SmD2_Q9VI10	0.520325	0.0424234	0.364752	0.0426477	0.981518	0.831875	1.40015	0.401925
RpL34b_Q9VHE5	0.613455	0.0754234	0.482247	0.0350922	0.987787	0.771451	1.25654	0.362392
Pabp2_Q7KNF2	0.882577	0.550155	11.0963	0.010963	4.30942	0.00472723	0.342762	0.520094
Upf1_Q9VYS3	16.817	0.0207034	28.7961	0.0337407	1.75487	0.122472	1.02485	0.848047
Mcm3_Q9XYU1	13.9829	0.0214423	3.45203	0.00240386	0.798946	0.873482	3.23624	0.182566
rig_Q86BY9	9.28436	0.119122	6.55961	0.0001187	0.775424	0.602367	1.09752	0.728487
RpS26_P13008	0.695909	0.529645	0.611591	0.061128	2.21888	0.0550847	2.52479	0.0551389
RpL12_Q9W1B9	3.74556	0.0074988	0.638774	0.488264	0.327504	0.0361645	1.92038	0.0783731
chic_P25843	4.36522	0.00540254	2.29437	0.0609233	0.579622	0.198437	1.10277	0.778484
Dmel\CG9281_Q9VXR5	2.80306	0.0416005	1.61631	0.0609465	1.01356	0.792353	1.75775	0.174777
Rab5_Q9V3I2	1.14803	0.209083	0.513432	0.130964	0.387937	0.0473319	0.867422	0.810995
Chc_X2JC31	2.29141	0.117967	3.31454	0.54741	0.880393	0.456256	0.608634	0.53467
UGP_Q9VSW2	1.89334	0.264439	0.99997	0.868091	0.0509104	0.00639438	0.0963937	0.806354
fit_Q9VD66	1.12394	0.942502	3.14255	0.0390421	1.47347	0.55282	0.526991	0.418503
IleRS_Q8MSW0	6.47106	0.0196083	3.49859	0.0868238	0.549797	0.410356	1.01692	0.971919
Hsc70-5_P29845	0.825183	0.955237	2.06136	0.846345	0.962185	0.375116	0.385171	0.0420867
Fkbp39_P54397	1.5023	0.51406	0.539404	0.0508701	0.445212	0.0389337	1.23996	0.803461
ERp60_Q3YMU0	4.58372	0.0101739	2.3156	0.364446	0.896153	0.325544	1.77394	0.107015
Sou_Q9W2N5	9.3174	0.0247126	8.92238	0.0250181	1.22412	0.30163	1.27832	0.934802
Prx3_Q9VEJ0	0.923788	0.831682	1.03902	0.647209	1.1553	0.40112	1.02717	0.563589
Gdh_A0A0C4DHE7	0.922485	0.908902	0.708631	0.321171	0.467756	0.242833	0.608917	0.112591
msps_A0A0B4K700	0.695638	0.776484	0.517442	0.0713103	1.17462	0.458351	1.57913	0.322757
RpL14_P55841	0.459285	0.0051759	0.419938	0.189902	0.920964	0.79152	1.00726	0.753376
Droj2_Q9VFV9	3.11639	0.0575963	1.51174	0.11653	1.17574	0.554136	2.42375	0.186048
eIF3b_E2QCG7	6.13229	0.151092	0.793765	0.552333	4.09627	0.02227	31.6461	0.0471427
Nup358_A0A0B4K7J2	1.8473	0.219427	2.43184	0.0297052	1.06445	0.921828	0.808589	0.623985
SRPK_A0A6M3Q7C8	3.49126	0.130921	0.648634	0.155374	1.41407	0.465429	7.61121	0.026667
RpL37-1_M9PH59	0.634911	0.00274171	0.613194	0.0283341	0.909061	0.843023	0.941257	0.572079
Gp93_Q9VAY2	3.40372	0.0606792	1.19001	0.874092	0.668315	0.194941	1.91155	0.38594
14-3-3epsilon_P92177	52.3878	1.55709e-05	57.6023	0.412197	1.09954	0.430507	1	0.373901
OstDelta_Q7K110	0.570548	0.0313174	0.756393	0.512238	0.795092	0.521761	0.599739	0.562613
RpS5a_Q24186	4.92179	0.0331837	2.32508	0.111701	3.3325	0.100081	7.05432	0.0467524
CCT4_Q9VK69	6.20535	0.0972485	1.90263	0.353886	0.576168	0.00399448	1.87915	0.700206
eIF3i_O02195	1.9835	0.093959	0.87223	0.689716	2.07106	0.0480864	4.70969	0.0469085
Echs1_Q7JR58	1.37121	0.254381	2.04622	0.39497	0.85049	0.861325	0.569932	0.893444
scu_O18404	1.16209	0.389579	0.873114	0.373003	0.880654	0.429958	1.17212	0.161114
RpS13_Q03334	3.61397	0.329985	0.798677	0.566491	4.01595	0.0284665	18.172	0.0348956
Hou_Q9VWS1	127.152	0.0106034	312.237	1.92971e-10	2.45561	0.000856278	1	0.373901
eIF2alpha_P41374	1.00259	0.406391	1.16824	0.759028	0.955475	0.49972	0.819991	0.479209
RpS12_P80455	5.28089	0.170377	10.7536	0.00856275	1.28328	0.671993	0.630193	0.768413
pcm_E1JJR3	71.3449	0.0224944	135.549	0.0151733	1.89991	0.305961	1	0.970584
RpL7_X2J5G6	0.476191	0.0809044	0.858809	0.0959728	2.1937	0.0276264	1.21636	0.111789
RpL28_Q9VZS5	2.84696	0.0346068	0.750907	0.155851	0.451624	0.0427551	1.71227	0.115619
Mcad_Q9VSA3	6.60894	0.00933844	5.40724	0.0111786	0.809241	0.703837	0.989085	0.751885
RpL21_Q9V9M7	0.797478	0.193553	0.479574	0.346829	1.64694	0.133818	2.73868	0.464758
RpL13A_Q9VNE9	0.978735	0.438483	0.644311	0.0347297	2.08184	0.00605735	3.16241	0.0486459
Nup44A_Q7K2X8	1.03449	0.737913	0.934612	0.51097	0.351292	0.096314	0.388833	0.303713
Hel25E_Q27268	0.960443	0.923815	0.829834	0.189159	0.763334	0.190593	0.883476	0.869026
Acn_Q9VJ12	0.60011	0.0418337	0.800456	0.380618	1.42322	0.821294	1.067	0.948408
GstE6_A1ZB71	2.1646	0.242016	0.706769	0.342853	0.352937	0.0622377	1.08093	0.932839
lic_O62602	2.75618	0.237136	2.42881	0.29892	0.42486	0.212463	0.482124	0.0960704
GS_Q9VVA4	1.13531	0.318287	1.64456	0.19345	0.222644	0.00807875	0.153701	0.0144636
Gdh_P54385	1.2184	0.507973	0.578204	0.139974	0.501192	0.0804948	1.05612	0.716195
Prp4k_X2JG22	0.87688	0.472073	0.726266	0.169266	0.580235	0.165443	0.700565	0.458352
Cp1_A0A0B4JD48	3.56997	0.0128267	3.19384	0.0101346	2.00217	0.17769	2.23796	0.128188
RpS5b_Q9VFE4	70.938	0.0363188	1.14342	0.385982	1.23228	0.928226	76.4507	0.350259
Aos1_Q7KSM5	469.319	5.05452e-06	344.544	0.00395163	0.734136	0.404826	1	1
btz_Q9VB04	0.511038	0.280193	0.463073	0.204375	1.90119	0.20577	2.09811	0.407665
Mcm6_Q9V461	1.45378	0.518592	0.68397	0.660754	0.216892	0.0261149	0.461003	0.330021
swm_M9PDF2	0.864674	0.228116	0.665972	0.693284	1.07422	0.406315	1.39472	0.998034
eIF3e_O77410	1.49704	0.149966	0.77227	0.54553	0.774038	0.301672	1.50046	0.235317
SF1_Q9VEJ1	0.715989	0.0452013	0.534756	0.000787691	0.715651	0.0113589	0.95819	0.314136
Nfs1_Q9VKD3	0.881475	0.701421	1.61175	0.249347	1.57836	0.626512	0.863216	0.404854
Fdh_P46415	2.6836	0.0728914	2.22699	0.0948251	0.337835	0.000640429	0.407103	0.174007
ZAP3_Q9W2Y5	0.487479	0.102257	1.17814	0.917869	1.51566	0.0996329	0.627136	0.832093
dpa_A0A0B4LEV2	3.22813	0.00636434	3.30048	0.00660628	0.862162	0.799602	0.843265	0.608196
eIF4B_Q8SYL3	65.1009	0.00156504	9.88608	0.0325807	2.22307	0.558256	14.6391	0.116172
san_Q9NHD5	1.12606	0.950499	0.609708	0.355494	0.748057	0.549504	1.38157	0.639268
Sc2_Q9VZL3	4.2117	0.0436697	1.3793	0.0715248	0.304372	0.0044512	0.929406	0.398094
Klp10A_A4V4A1	2.60486	0.101609	2.38795	0.180621	1.24139	0.157588	1.35415	0.547411
SC35_Q9V3T8	0.720362	0.0476385	0.591432	0.0627687	0.972249	0.878714	1.1842	0.3808
RpS20_P55828	2.57123	0.00828361	1.38636	0.0720009	1.2506	0.0933467	2.31945	0.0528981
Mtp_Q9VIH3	0.545017	0.00806938	0.583673	0.258017	1.09649	0.528944	1.02387	0.896207
Gbp2_Q7K533	0.423772	0.130006	0.817915	0.76272	2.836	0.102366	1.46937	0.828112
alt_Q9VEH0	4.1204	0.068984	2.62173	0.031781	2.09932	0.174469	3.29935	0.149832
Lam_P08928	2.16388	0.771556	2.95866	0.010061	7.59085	0.0744013	5.55172	0.0919399
MetRS_A1ZBE9	3.76591	0.0559261	2.76636	0.0183301	1.04161	0.848148	1.41797	0.380654
Tdrd3_Q9VUH8	2.84161	0.290479	1.47688	0.178075	2.91583	0.0483858	5.61023	0.209186
grsm_Q9V3D8	2.31103	0.0692898	1.37821	0.862052	0.317377	0.0029011	0.532189	0.468379
Q9V5P6	0.457753	0.0113612	0.565138	0.16913	1.31695	0.0353678	1.06671	0.665048
Top3beta_O96651	2.06335	0.239823	2.33889	0.24769	1.86264	0.174435	1.64321	0.264958
cg1316_Q9VZE4	2.57891	0.0536229	12.6913	0.00531343	4.87555	0.0164927	0.990729	0.732533
bsf_Q9VJ86	48.0635	0.0690215	11.3372	0.0863414	1.37241	0.408729	5.81826	0.691551
eIF3l_Q9VTU4	7.00852	0.00893619	2.28472	0.17936	1.33365	0.661259	4.09104	0.284854
ATPCL_Q7KN85	2.15462	0.376028	1.30508	0.594913	1.27584	0.758951	2.10635	0.254353
SmB_Q05856	4.10657	0.283568	0.0202659	0.150579	0.0097936	0.0441712	1.98452	0.556202
SERCA_A0A0B4LGB7	1.00001	0.779112	0.482403	0.0341323	0.338316	0.013521	0.701323	0.524679
Sec23_A0A0B4K5Z8	0.969797	0.405628	2.52796	0.259615	0.906632	0.864904	0.347809	0.50115
DNAlig1_Q9W1H4	5.04771	0.0413977	15.9175	0.0553813	0.417724	0.136476	0.132467	0.58066
Arpc1_O97182	0.0119129	0.497088	37.1988	0.664368	37.1988	0.565602	0.0119129	0.588535
RpL36_X2JC35	1.97897	0.658743	0.697133	0.990759	4.24068	0.0318705	12.0381	0.188745
Dmel\CG6195_Q9VDV2	3.30569	0.158487	0.59732	0.586967	0.260395	0.0694774	1.44107	0.930098
SNRPG_Q9VXE0	6.24812	0.00044498	0.431482	0.0325885	0.351216	0.00466109	5.08583	0.0059525
mle_P24785	1.31076	0.493986	3.34073	0.189751	0.8034	0.668168	0.31522	0.240233
Not3_Q7K126	75.9631	0.000866239	265.722	0.00233403	1.74134	0.0301819	0.497805	0.934752
14-3-3zeta_P29310	8.19302	0.098466	6.98661	0.00347164	1.3646	0.215518	1.60023	0.298481
Q27237	36.0961	0.00346714	4.83956	0.0605219	1.47114	0.155289	10.9725	0.0640292
RnpS1_Q9VHC0	0.412199	0.186366	0.564357	0.29072	0.435975	0.190331	0.318431	0.0549683
Uev1A_Q9VRL1	1.69536	0.153704	7.02989	0.336769	3.32535	0.946393	0.801956	0.873441
RpL7A_X2JCS6	0.700521	0.194672	0.604167	0.856837	5.74426	0.00796291	6.66037	0.313489
Usp14_Q9VKZ8	1.12998	0.906266	1.10453	0.450154	0.868924	0.385301	0.888946	0.96636
Ddx1_Q9VNV3	4.44837	0.00307082	2.66253	0.372411	1.54038	0.952008	2.57356	0.010109
His4:CG31611	0.588436	0.0836833	0.855511	0.242079	1.13124	0.669439	0.778091	0.350754
GlnRS_Q9Y105	3.10862	0.0205128	1.65288	0.116192	1.04958	0.806749	1.97397	0.628136
aub_O76922	10.4815	0.0261229	2.39514	0.180713	0.602646	0.766682	2.63726	0.0989061
Stip1_Q9VPN5	17.884	0.00867048	13.5902	0.0132027	1.34826	0.826304	1.77425	0.131943
yip2_Q9VL70	3.07237	0.133617	2.71929	0.159105	0.687085	0.209944	0.776299	0.496916
AIMP2_Q8T060	3.38806	0.0267014	1.61503	0.0811071	0.446884	0.0398937	0.937487	0.430524
dhd_X2JDR5	2.30504	0.233631	1.95073	0.0187347	1.08115	0.657132	1.27752	0.645106
Trxr1_P91938	4.57597	0.000721148	3.04862	0.0364047	0.99058	0.950066	1.48686	0.503995
RpL35A_Q9VNB9	1.66145	0.334429	0.713616	0.215156	0.486045	0.0312657	1.13162	0.867072
Mcm5_Q9VGW6	1.63415	0.00590833	2.43959	0.13054	0.884556	0.263838	0.592515	0.202088
Cul1_Q24311	3.89588	0.2399	2.76192	0.0689269	1.05932	0.781003	1.49424	0.702187
CkIIalpha_A4V2B8	14.0007	0.0280231	2.50782	0.238383	0.597775	0.189425	3.33727	0.679008
Ost48_Q24319	0.846904	0.862106	0.665634	0.146573	0.350685	0.0127215	0.446186	0.384988
eIF3g1_Q9W4X7	1.4322	0.936134	0.623683	0.847532	4.7372	0.156851	10.8783	0.171814
D1_A4V2K7	0.397908	0.0031206	1.0229	0.609875	3.9328	0.143271	1.52986	0.712368
Srrm234_Q9W0B0	0.379785	0.00152711	0.765265	0.158092	1.39439	0.776684	0.692005	0.669139
Srrm1_Q9VU43	0.563312	0.292216	0.644738	0.077747	0.847037	0.402071	0.740063	0.357482
mRpS11_Q9VEN6	2.26669	0.212766	1.32945	0.830199	1.31891	0.77987	2.24872	0.279738
Usp7_Q9VYQ8	113.397	0.0287524	16.2913	0.38893	1.16261	0.495321	8.09245	0.71263
tex_Q9VHT2	0.34553	0.339539	0.840219	0.384749	1.05981	0.514731	0.435834	0.384787
wal_Q7KN94	0.955319	0.545182	0.997347	0.601563	1.07059	0.585735	1.02547	0.500775
CCT8_Q7K3J0	54.7542	0.0184053	4.24429	0.126924	0.85592	0.488113	11.042	0.438395
Lsm12a_Q9VYR0	3.71872	0.0731497	11.9055	0.0147858	2.15811	0.302632	0.674096	0.501289
SmD3_O44437	0.965819	0.632667	0.308631	0.00140924	0.615542	0.153087	1.92626	0.0674937
Rab2_O18333	2.10811	0.221137	1.18274	0.903922	0.231792	0.170634	0.413144	0.197037
beta'COP_O62621	1.91961	0.292947	1.54564	0.267502	0.59351	0.63806	0.737112	0.93633
osk_P25158	1.30338	0.393748	1.04418	0.650579	1.0306	0.503961	1.28643	0.85374
Dmel\CG4612_Q9W158	28.8385	0.000957376	23.528	0.00407053	5.0316	0.00644302	6.16728	0.116294
BRWD3_Q9VC96	0.817413	0.236468	0.622843	0.283814	1.18792	0.874613	1.55902	0.530818
RPA1_Q24492	1.99097	0.257977	2.64728	0.727675	0.23165	0.187508	0.174219	0.15996
Veneno_Q9VHR5	60.6155	0.000424794	5.73769	0.0529997	1.37799	0.431528	14.5578	0.117513
SCCRO_M9NDR9	7.26618	0.273643	1	1	0.0135111	0.00111028	0.098174	0.155522
Rpn13_Q7K2G1	4.33481	0.00165565	4.00338	0.00268429	1.22625	0.160611	1.32777	0.189916
CaMKII_A4V133	6.27423	0.126381	20.7729	0.139792	0.41278	0.433543	0.124676	0.142675
Nacalpha_A0A0B4LEY6	2.11055	0.216944	2.28224	0.0307	1.51742	0.243804	1.40328	0.314558
UKL_Q9XYZ6	0.689006	0.151439	0.500419	0.0669591	0.843746	0.295241	1.16172	0.707942
Pxt_Q9VEG6	1.49546	0.079166	1.95911	0.259563	1.03522	0.698426	0.790223	0.291102
Dmel\CG1703_Q9VYW4	0.593909	0.242583	1.24243	0.913376	1.57291	0.785204	0.751887	0.409061
Cdk1_P23572	34.2402	0.000676786	16.7657	0.0107958	0.433733	0.114246	0.885801	0.639817
dMEMO_Q9VG04	1.09892	0.746611	0.636654	0.365723	0.477136	0.150697	0.823575	0.602389
egl_Q9W1K4	33.6007	0.000937625	74.2526	0.0171843	2.20985	0.166133	1	0.373901
Ahcy_Q27580	1.05831	0.24183	0.862818	0.957165	0.931472	0.493898	1.14252	0.551257
flr_Q9VU68	0.964034	0.879654	0.834459	0.858108	0.532619	0.10189	0.615324	0.548456
ValRS_Q0E993	20.1292	0.027517	6.54566	0.209929	0.325182	0.0344982	1	0.898651
RpS25_P48588	0.958739	0.971464	0.719077	0.43935	1.7808	0.0209014	2.37433	0.0437403
Polr2H_Q9VNZ3	4.61931	0.163453	7.24123	0.934153	0.136004	0.0325423	0.0867597	0.64817
levy_Q9W1N3	2.20944	0.205943	1.14282	0.333859	0.80434	0.469575	1.55504	0.903586
yellow-g_Q9W029	2.5294	0.154544	139.255	0.00101511	2.11207	0.617257	0.0383633	0.117159
eIF3h_Q9U9Q4	54.8868	0.0587016	0.668434	0.433563	1.95869	0.0920845	160.833	0.0333086
Rpt6_O18413	1.9002	0.0326152	1.59166	0.516505	1.71565	0.573998	2.04822	0.0739062
alpha-KGDHC_Q9VGQ1	2.50107	0.377045	1.4112	0.982879	0.875489	0.483625	1.55163	0.701533
cher_A0A0B4KHN1	6.44392	0.213191	0.0589598	0.0408992	0.0683592	0.0546123	7.47121	0.165256
Cp19_P07186	74.6446	9.74264e-07	6.98641	0.111729	2.07157	0.00669501	22.1332	0.125422
Psa_Q8IRH0	1.9214	0.501247	0.824767	0.329566	1.27415	0.921215	2.96829	0.0933153
Pp2A-29B_H5V8B8	1.20747	0.286485	0.75881	0.821764	1.04829	0.971499	1.66812	0.258689
yellow-g2_Q9W028	5.2597	0.0857385	3.24441	0.081147	1.32205	0.155117	2.14325	0.497361
LeuRS_Q9VQR8	21.5004	2.27267e-05	1	1	0.0465107	2.27267e-05	1	1
PCB_Q7KN97	0.700756	0.0125512	0.612705	0.0375887	1.05019	0.709863	1.20111	0.855582
GluProRS_P28668	0.646662	0.105869	0.505939	0.0283777	0.666786	0.0493172	0.852246	0.927812
Hat1_Q0KIB3	1.24653	0.562262	0.596261	0.194558	0.540606	0.0784852	1.13018	0.999856
Txl_Q9VRP3	6.71289	0.0209022	0.887165	0.417868	0.160018	0.110519	1.21081	0.51399
mub_P91632	2.06959	0.0175557	2.78162	0.0067787	2.00975	0.00626998	1.4953	0.401655
Rpt4_Q9W414	29.6834	0.0392499	19.7323	0.15328	1.84331	0.783159	2.77291	0.636565
ThrRS_Q8IP94	1.91073	0.103911	0.851732	0.749008	0.489055	0.173602	1.09712	0.561384
26-29-p_Q9V3U6	1.42757	0.209441	1.48741	0.886823	0.588648	0.181422	0.564967	0.223353
glo_Q9VGH5	1.50071	0.325958	1.88077	0.222512	2.84829	0.0702154	2.27272	0.290607
nonA_X2JFR1	1.16771	0.623753	0.716435	0.067957	1.41102	0.0511267	2.29982	0.057368
RfC3_Q9VKW3	23.3912	0.00218539	6.54501	0.0171228	1.29336	0.881615	4.62235	0.120055
clu_A0A0B4KEX0	1	0.373901	1.65176	0.275595	39.0288	0.000125609	23.6286	0.534385
AIMP1_A1Z7K8	1	0.373901	1	1	1	0.373901	1	1
CCT3_A4V303	1.85656	0.0280615	1.69853	0.309321	1.52724	0.466262	1.66934	0.0395037
Pgm1_Q9VUY9	1.20434	0.515989	0.436158	0.608511	0.484166	0.477506	1.3369	0.700016
Usp10_Q9W0L7	1.56185	0.244379	2.29371	0.00907111	2.39471	0.00358239	1.63063	0.220281
RpL31_Q9V597	1.11301	0.358468	0.710867	0.189513	1.1392	0.363768	1.78364	0.0667608
Dmel\CG16903_Q9W526	1.02627	0.93073	0.563805	0.70816	0.244024	0.155206	0.444188	0.0962629
alphaCOP_Q9W0B8	5.54439	0.0176319	2.76447	0.0744831	0.79566	0.376916	1.59577	0.759426
Rab8_O18338	0.302069	0.213916	1.57747	0.779469	4.18516	0.117713	0.801418	0.886701
Rpt1_Q7KMQ0	48.2298	1.28422e-05	68.2059	7.5748e-05	1.41419	0.210283	1	1
Rok_X2JKQ8	2.0483	0.171707	9.2444	0.575244	0.5807	0.180493	0.128667	0.589301
RpL37A_Q9VMU4	1.5831	0.00602562	1.13809	0.915403	0.953614	0.767821	1.32649	0.0919695
faf_A0A0B4K6W2	61.4099	0.0630165	3.19858	0.136999	0.245614	0.00185127	4.71558	0.892942
Cul2_Q9V9R2	11.2763	1.02841e-05	4.05622	0.00134611	0.534685	0.0136063	1.48642	0.146099
Dmel\CG4586_Q9W3U0	9.38277	0.0424979	1.45312	0.129361	1.21982	0.364813	7.87637	0.0543641
aralar1_Q9VA73	17.3907	0.119257	1	0.373901	0.057502	0.119257	1	0.373901
eff_P25867	84.8549	0.12308	0.033881	0.460931	0.0117848	0.049829	29.5151	0.619268
Pdha_Q7YU05	1.64942	0.667023	0.871175	0.480192	0.904942	0.518756	1.71335	0.625886
eEF1beta_A0A0B4LFL3	9.09721	0.0503702	1.23197	0.812512	2.86589	0.00306299	21.1626	0.022494
mRpL27_Q86BM8	0.70664	0.163635	0.334354	0.216781	1.88332	0.149626	3.9803	0.239291
Rab1_O18332	2.52035	0.152701	7.20209	0.545861	0.184262	0.0266185	0.0644819	0.359743
PpD3_Q9VH81	3.47693	0.623021	53.4687	0.0299401	1.89841	0.262717	0.123449	0.607718
Hsp60A_O02649	8.46838	0.117817	45.5352	0.00757244	5.37708	0.0750408	1	0.373901
cg7903_A0A0B4KI59	0.736144	0.157573	0.739083	0.237383	0.842383	0.384548	0.839034	0.443735
Dmel\CG2794_Q9VPR3	99.9289	5.24796e-06	56.4117	0.000595555	0.564519	0.113944	1	1
Rab4_Q7KY04	0.719595	0.166297	1.15792	0.99169	1.14372	0.611575	0.710776	0.0767191
gammaTub37C_P42271	21.2391	0.122673	36.8362	0.116527	1.73436	0.936811	1	1
Hmu_Q9VB46	1.2152	0.467643	0.995439	0.653155	0.426934	0.0491829	0.521185	0.0474337
Cen_Q9VIK6	11.8464	0.119112	2.06125	0.982905	1.13772	0.419172	6.53871	0.498669
Nup154_Q9V463	44.9949	0.0120453	30.3168	0.0435373	0.673783	0.397479	1	0.928444
wmd_Q9W1N4	3.10943	0.0123873	5.40771	0.0776736	1.17085	0.579739	0.67324	0.949056
Rsf1_Q8SYR3	1.33827	0.708702	0.266262	0.223373	0.201024	0.200092	1.01037	0.975845
Akr1B_Q8IQF8	1.80457	0.233874	0.564334	0.0428449	0.521992	0.0526566	1.66917	0.247843
RpL35_Q9W499	0.596292	0.458524	0.762594	0.252691	2.49256	0.0897024	1.94899	0.0871372
Dlc90F_Q94524	1.91161	0.26966	0.806456	0.834228	0.07649	0.0617859	0.18131	0.789446
Sccpdh1_Q9VN86	0.480494	0.118706	0.839514	0.456393	0.960502	0.935436	0.549741	0.101052
Dmel\CG2004_Q9W3C3	1.39194	0.576084	0.957047	0.876638	0.396641	0.0131352	0.576881	0.303592
RpLP0_P19889	11.0175	0.000172039	3.99099	0.00767003	1.28026	0.0454961	3.53429	0.0109743
PLCXD_Q9VKC3	4.0812	0.912312	0.420717	0.165827	0.316187	0.653335	3.0672	0.51423
Slbp_Q9VAN6	37.4201	0.000365271	144.943	0.000118767	3.87341	0.058192	1	1
U4-U6-60K_Q9VVI0	1.84303	0.70777	1.33963	0.157658	1.46249	0.2008	2.01207	0.0186149
bic_Q7KM15	47.4096	0.0209654	1.33219	0.0738086	1.24506	0.0779368	44.3087	0.0283736
Rpt3_Q9V405	5.12261	0.064479	0.871986	0.950924	0.188009	0.0544724	1.10448	0.986504
Nop56_Q95WY3	2.02752	0.320628	0.495475	0.202363	3.99874	0.0343237	16.3632	0.0509661
Karybeta3_Q9VN44	3.96174	0.0713961	27.0779	0.0210684	0.425724	0.048508	0.0622872	0.382833
Arf1_P61209	1	0.373901	71.2475	0.116208	71.2475	0.543316	1	1
pum_A0A0B4KFF0	60.703	7.11638e-06	136.422	0.000171212	2.24737	0.277146	1	1
Dmel\CG5886_Q9VBL3	12.1946	0.366889	18.5599	0.000519812	1.52198	0.407398	1	0.373901
RpS29_A0A0C4DHE8	2.32905	0.183358	1.3643	0.467818	1.49995	0.47555	2.56062	0.0557655
Glys_Q9VFC8	2.46633	0.193703	2.77513	0.000223621	1.67021	0.0327048	1.48436	0.356744
Nsun2_Q9W4M9	8.0025	0.00770522	2.26097	0.188044	0.356382	0.108293	1.26138	0.774305
Pgam5_O46084	59.2918	0.182115	7.05753	0.11065	3.90033	0.0524156	32.7675	0.643787
Dmel\CG5746_Q9VC90	0.404627	0.490704	0.909891	0.642037	1.2795	0.738744	0.568993	0.617256
dco_O76324	39.9461	1.62072e-05	55.3839	0.00205032	1.38646	0.662586	1	1
betaCOP_P45437	0.992531	0.676007	0.742434	0.516996	0.543073	0.241071	0.726013	0.164579
Paics_Q9I7S8	0.526754	0.954418	1	0.784843	0.0250188	0.028069	0.0131788	0.16672
trmt10c_Q7JUX9	9.03338	0.133756	13.061	0.00996252	1.44586	0.404939	1	0.373901
Hsdl2_Q9VB10	39.2453	0.00700664	4.47257	0.382695	0.803978	0.255268	7.05464	0.0928736
Vap33_Q7KVX5	1	0.906926	1.33628	0.984707	80.1403	0.144968	59.9728	0.199779
Doa_Q0KI03	0.902952	0.786482	0.248559	0.621533	0.161425	0.0893353	0.586414	0.565198
hfp_Q8T6B9	0.326952	0.770747	0.348275	0.603427	2.2682	0.225963	2.12933	0.268024
Dmel\CG9578_Q9W5W6	35.3334	0.248691	1	0.373901	0.0283019	0.493467	1	0.373901
128up_P32234	34.6368	0.570223	8.31983	0.118429	5.24947	0.136414	21.8544	0.606342
enc_M9PH77	46.6892	1.20556e-06	47.7688	0.000283124	1.02312	0.332417	1	1
Ythdf_Q9VBZ5	0.901592	0.940185	0.932636	0.513274	1.2217	0.496109	1.18104	0.155097
Cam_P62152	2.96282	0.0381382	1.17254	0.510017	0.470956	0.0333353	1.19004	0.910475
Glg1_Q9VP27	24.7179	0.000970155	5.49214	0.33636	0.222193	0.237255	1	0.373901
Idh3a_Q9VWH4	34.1275	0.528752	1.01448	0.500008	1.35363	0.50063	45.5365	0.524733
Atu_Q94546	0.358454	0.0140722	0.939686	0.272055	1.10679	0.355492	0.422196	0.117822
Rpt5_Q9V3V6	2.20734	0.234893	0.815706	0.432515	0.834916	0.492009	2.25933	0.31268
Sms_Q9VTW1	1.88591	0.439531	0.656267	0.716606	0.605358	0.496577	1.73962	0.915219
pelo_P48612	1	0.373901	1.28753	0.403015	10.8658	0.000796922	8.43926	0.0351606
superdeath_Q9VAP0	1.18118	0.367664	0.35177	0.231033	0.158272	0.0988344	0.531452	0.67225
vnc_Q9VT75	1.26158	0.187754	0.939889	0.802963	1.06882	0.615983	1.43464	0.534754
aurA_Q9VGF9	27.8846	0.022566	4.57	0.000967028	3.49084	0.00670104	21.2999	0.0418975
LysRS_Q9W327	4.96474	0.0383964	24.9724	0.024206	1.10529	0.585514	0.219741	0.650307
scny_Q9VRP5	1.53198	0.309771	10.414	0.0540955	0.820861	0.991883	0.120754	0.430061
Q8IML6	0.996567	0.973367	0.668815	0.301429	0.669614	0.476883	0.997756	0.715533
AspRS-m_Q9VJH2	1	0.684645	9.72268	0.0131993	30.6453	0.0423875	3.15194	0.460692
Q9V468	0.288492	0.276893	0.634438	0.325853	1.23259	0.992839	0.560483	0.681559
Psi_A1ZAK8	52.2629	0.347026	3.33548	0.0525362	1.75057	0.226504	27.4293	0.179623
SmE_Q9VLV5	1.39011	0.790935	0.767308	0.523238	7.49472	0.0742511	13.578	0.738861
CycT_O96433	0.424613	0.217244	0.32409	0.868409	0.599715	0.660287	0.785729	0.352783
Dhx15_Q7K3M5	1.93607	0.443789	4.15525	0.20807	1.72356	0.186133	0.803061	0.503607
Usp5_Q9VZU7	3.3384	0.0290529	3.29905	0.297551	1.54633	0.979135	1.56478	0.840028
COX5B_Q9VMB9	4.83288	0.0166236	2.36915	0.0281152	1.75161	0.0852042	3.57315	0.0226336
PolD1_P54358	1.56594	0.107305	1.90561	0.0713328	0.959843	0.812107	0.788752	0.854465
sle_Q8INM3	1.36279	0.288037	1.03647	0.578654	2.42916	0.030636	3.19393	0.13194
TppII_A0A0B4LGC0	21.3268	0.555256	0.840502	0.981186	0.433631	0.793226	11.0029	0.679362
Q7JWR9	34.208	1.11101e-05	1.92402	0.0665452	1.97003	0.0696935	35.0259	0.000185919
Rheb_Q9VND8	1.5126	0.486087	0.494135	0.355505	0.486562	0.304708	1.48942	0.623845
Phb2_Q0E924	1.71663	0.0441467	0.718538	0.939439	1.04304	0.825748	2.49188	0.0775223
Cp36_P07182	0.524669	0.103395	0.285287	0.0369085	0.389154	0.321046	0.715689	0.209835
Dmel\CG2082_Q9VNH7	0.492811	0.249141	0.502749	0.121859	1.19279	0.798885	1.16922	0.745355
rept_M9PFN1	1	0.373901	15.9414	0.0135346	15.9414	0.159929	1	1
Bub3_Q9VAJ2	0.986018	0.535343	1.18483	0.353236	0.69067	0.128104	0.574779	0.369822
Grip71_Q9VJ57	1.91683	0.0135816	1.63127	0.828373	0.779531	0.309972	0.915986	0.368262
Gnf1_P35600	27.8943	0.116845	1.30444	0.359849	1.06277	0.465249	22.7264	0.116356
RpS21_M9PEA6	3.99202	0.00109946	0.913383	0.927837	1.00651	0.767204	4.39903	0.00214112
sgg_A4V3W1	32.8032	0.116369	38.8768	0.116155	1.18515	0.96624	1	1
Pfas_P35421	1.40705	0.487173	0.749281	0.472724	1.26563	0.4781	2.37669	0.27958
Dmel\CG1416_Q9V9Q4	1.19302	0.291517	1.13728	0.754908	1.26288	0.906718	1.32478	0.25981
Irp-1B_Q9VGZ3	1.17741	0.863713	0.595486	0.988779	0.460353	0.302149	0.910225	0.305016
shi_P27619	1.54232	0.532065	0.925061	0.839791	0.331682	0.34292	0.553002	0.686145
Abcd3_M9PF96	3.76681	0.12351	1	0.866782	0.265476	0.726492	1	0.373901
Wdr33_Q9VNG2	0.00179107	0.442564	10.6954	0.2945	246.837	0.17723	0.0413358	0.65067
Idh3b_Q9VD58	25.9192	0.0438297	22.7186	0.467338	0.876514	0.452162	1	0.868854
His2B:CG17949	0.888088	0.430394	1.03727	0.88161	1.38237	0.292628	1.18355	0.90681
zip_A0A0B4JD95	2.30659	0.536375	0.49835	0.192076	0.529404	0.35273	2.45032	0.420728
vlc_A1Z6H4	5.63933	0.388144	22.5468	0.0160439	1.26188	0.379019	0.315619	0.4902
RPA3_Q9VYW3	32.594	0.000144537	20.6908	0.0997938	0.634804	0.578576	1	0.373901
Gs1_E1JHQ1	1.39123	0.507353	1.6366	0.140492	0.252687	0.0444947	0.214802	0.0836186
Cyp1_P25007	1.5251	0.643853	1.43409	0.315169	0.977122	0.293459	1.03913	0.369644
Ge-1_Q9VKK1	55.1145	0.000217516	69.3539	0.000211765	1.25836	0.97434	1	1
cpa_Q9W2N0	0.710348	0.949995	0.718859	0.239283	0.31138	0.01799	0.307694	0.403071
Dis3l2_Q9W0T7	0.760466	0.426445	81.7515	0.0427192	2.42313	0.0607141	0.0225404	0.0628747
Dmel\CG31548_Q8IPP8	1.02514	0.36639	0.863448	0.879854	0.918266	0.662024	1.09022	0.425581
anon-WO0153538.36_Q9VAC1	1	0.859205	1	0.856419	1	0.951054	1	0.772465
mib2_Q9VJ14	27.2456	0.116127	35.4687	0.00165989	1.30181	0.442629	1	1
RpII215_P04052	4.4835	0.163245	25.9574	0.120001	5.78953	0.190379	1	0.373901
Cse1_Q9XZU1	1	0.867668	2.60015	0.235843	23.9137	0.0432782	9.19703	0.348086
Q9VN93	17.4168	0.000391613	1	0.373901	0.0574159	0.236147	1	1
GstD4_Q9VG96	3.56688	0.117145	1.77811	0.00665599	0.867835	0.565564	1.74088	0.263196
Rpn10_P55035	6.6635	0.00846854	4.93052	0.0109188	1.20884	0.800141	1.63372	0.280349
Tom40_M9PGL7	1.48469	0.668043	6.46003	0.632966	0.139064	0.0185523	0.0319606	0.0266238
Dmel\CG5355_Q9VKW5	10.1201	0.667498	1	0.373901	0.0988135	0.442939	1	0.373901
Dmel\CG13887_Q9W0M4	14.0796	0.126709	27.7837	8.06155e-06	1.97333	0.358085	1	1
Saf-B_Q8IMV6	0.546612	0.313701	0.680756	0.32976	0.769435	0.62089	0.617817	0.884229
Dmel\CG9135_Q9VMI5	1.11403	0.985204	1.55918	0.21506	1.04943	0.436852	0.749816	0.416214
PAN2_A1Z7K9	31.819	0.0226481	1	0.644899	0.0314278	0.0847115	1	0.776428
Tailor_Q9VI58	11.8949	0.336676	24.4948	0.117264	2.05927	0.725106	1	0.373901
Cbp80_Q7K4N3	8.64898	0.126772	28.4517	0.116697	3.28961	0.703916	1	1
mTTF_Q9V3F3	1	0.373901	21.3854	0.00132096	21.3854	0.0611336	1	1
Usp16-45_Q9W4C3	0.217772	0.335165	8.87544	0.281948	8.87544	0.442145	0.217772	0.113247
Smu1_Q9VE18	1.21029	0.866405	1.14403	0.513353	0.860402	0.338369	0.910232	0.454147
Cp38_P07183	0.709465	0.876076	1.51585	0.333463	2.33893	0.192859	1.09469	0.96744
Dmel\CG1354_A0A4D6K4F6	3.60056	0.116602	1	0.732487	0.277735	0.524372	1	0.373901
tzn_Q9VPB3	26.6698	1.00554e-05	32.5879	0.000992341	1.2219	0.906395	1	1
Pkcdelta_Q9VYN1	0.387806	0.181394	0.457027	0.36202	0.697588	0.676198	0.591932	0.105864
Hsp23_M9NE68	21.3434	0.118328	2.4146	0.175615	3.28887	0.137219	29.0712	0.116778
Dmel\CG11414_Q9W149	1.70071	0.0534562	4.11475	0.0100708	2.91813	0.0377267	1.20613	0.121384
l(2)k09913_Q8MLS7	2.97878	0.124456	4.07194	0.256502	1.05361	0.386676	0.770756	0.976778
mRpL19_Q9VHN6	36.4753	0.167957	45.85	0.116135	1.25702	0.502633	1	0.373901
Nup153_Q9VXE6	1.76762	0.0392508	2.48034	0.182225	1.72406	0.902006	1.22865	0.97186
Rpn2_Q9V3P6	26.4143	0.117522	20.9397	0.14534	0.792741	0.68708	1	0.373901
P32_Q7JXC4	53.3372	0.116153	1.38802	0.611885	1.43385	0.297392	55.0982	0.000178332
alph_Q9VAK1	1	0.373901	1	0.373901	1	0.90511	1	1
GCS2beta_Q9VJD1	0.560813	0.731408	16.7125	0.277048	3.18374	0.575589	0.106835	0.33364
CAH3_Q9W3C8	0.0584533	0.148337	0.577642	0.272761	14.0922	0.585369	1.42603	0.552405
p24-2_Q86BA5	17.6399	0.123242	1	1	0.0566895	0.123242	1	1
ssx_O76876	0.496105	0.752918	0.0627838	0.412356	0.0621908	0.446412	0.491419	0.830565
Prp16_Q9VY54	0.800214	0.751413	0.316346	0.0660148	0.661333	0.457678	1.67288	0.227433
fzy_Q24044	2.76956	0.186199	1.24233	0.371444	0.720942	0.811607	1.60722	0.297909
ball_A4V3G8	1.27175	0.413908	0.762633	0.5941	1.35374	0.775891	2.25746	0.0747473
Dmel\CG8003_Q9VTB0	24.4955	4.15067e-09	30.5941	0.000435203	1.24896	0.197014	1	1
eEF1delta_Q9VL18	9.96274	0.117047	2.28828	0.708376	2.24819	0.666723	9.78822	0.119939
His2Av_A0A0B4KH25	0.0138998	0.356725	0.782575	0.925409	52.0339	0.0736953	0.924206	0.649254
eIF3k_Q9W2D9	1.51163	0.321892	1.1649	0.29226	1.36768	0.31643	1.77477	0.445347
DnaJ-1_Q53ZT0	25.0897	0.116285	1.69554	0.245575	0.593026	0.634466	8.77531	0.12089
gus_A0A0B4K6X3	1.84226	0.258504	4.64309	0.00380526	2.35656	0.0575081	0.935024	0.826476
Cul5_Q9VAQ0	1.92734	0.252466	42.0644	0.0807302	1.02741	0.609515	0.0470746	0.482372
RtcB_Q9VIW7	0.937418	0.653314	1	0.373901	0.109615	0.101974	0.102755	0.128302
Mi-2_M9PIA6	16.527	0.116995	16.2302	0.545228	0.982039	0.989432	1	0.373901
lwr_Q7KNM2	1	0.373901	12.1549	0.0598192	12.1549	0.136799	1	0.373901
tacc_Q86BB4	1	1	23.8322	0.00211323	23.8322	0.00211323	1	1
Fkbp59_X2J5E8	41.7068	7.52012e-05	56.3055	0.00123586	1.35003	0.226727	1	0.373901
mRpL3_Q9VXQ0	0.0223859	0.355752	0.541478	0.801223	17.9651	0.116387	0.742718	0.946712
Dmel\CG13807_Q9W033	0.450408	0.0133241	0.3692	0.126482	0.998765	0.597607	1.21845	0.621569
bur_Q9VIE7	1.36483	0.145058	1.95707	0.0767845	1.26288	0.673856	0.880711	0.869302
Tmem214_Q9VKM7	54.7644	0.0668604	48.0854	0.128177	0.878041	0.663794	1	0.373901
Ech1_Q9W5W8	1	0.998386	1	1	1	0.373901	1	0.373901
Nup160_X2J9F3	0.0502922	0.549335	18.9078	0.103153	18.9078	0.147181	0.0502922	0.486312
a10_Q27377	0.391333	0.141245	0.363033	0.0250947	0.594274	0.210608	0.6406	0.530542
BcDNA:GH19585_Q7JWR4	1	0.373901	1	0.373901	1	0.893402	1	1
Rpt2_P48601	14.0811	0.118497	3.43722	0.680076	2.24085	0.796477	9.17995	0.122086
ben_P35128	1.67501	0.142703	1.5011	0.275781	0.910606	0.881133	1.01611	0.469623
Scsalpha1_Q94522	0.0606802	0.614902	19.0324	0.63813	19.0324	0.602491	0.0606802	0.650899
Rap1_P08645	0.169317	0.664704	20.7043	0.119613	20.7043	0.351388	0.169317	0.117236
Dhc64C_M9PEC8	11.757	4.75674e-07	7.5588	0.118252	0.642917	0.228219	1	1
Argk1_A8JNP1	1	1	1	0.373901	1	1	1	0.373901
Sesn_Q9W1K5	0.366386	0.0570175	0.41718	0.0729505	1.33033	0.737439	1.16835	0.816709
Dmel\CG8507_Q9VH64	1	0.373901	1	0.373901	1	0.847317	1	1
cg12288_Q9VJG2	0.537283	0.72906	0.138601	0.156622	0.0475434	0.00242759	0.1843	0.78259
Dmel\CG2852_Q9W227	30.7779	0.117628	51.0687	0.512651	1.65926	0.875157	1	0.373901
Tsf1_Q9VWV6	17.0427	0.116169	14.3538	0.116154	0.842228	0.932083	1	1
Sec13_Q9V3J4	0.847245	0.127796	1.04191	0.474414	0.971881	0.721364	0.790301	0.151921
Brr2_Q9VUV9	1	0.808115	13.6816	0.530984	13.6816	0.409547	1	0.922765
Rcd-1_M9PF85	37.1227	2.26342e-06	36.3836	4.37006e-06	0.980091	0.460659	1	1
Acat1_Q9W3N9	19.2768	0.0330033	0.107396	0.542222	0.0518758	0.0570088	9.31129	0.45717
AGBE_A1Z992	1.2528	0.8333	0.713639	0.298325	0.928099	0.629181	1.62928	0.710252
Kdm5_Q9VMJ7	1	0.373901	1	1	1	0.373901	1	1
Q7K0L4	1	1	7.73666	0.000177045	7.73666	0.000177045	1	1
endos_Q9VUB8	41.6027	0.753124	9.20646	0.140606	0.221295	0.744433	1	0.373901
Q9VUA0	0.399045	0.713833	1	0.373901	0.0487251	0.000223213	0.0194435	0.411131
Dmel\CG11307_B5RJJ4	1	1	15.4553	0.00778342	15.4553	0.00778342	1	1
Vps26_Q9W552	1.08777	0.473503	1	0.373901	0.0660182	0.0307	0.0718128	0.117798
mor_A0A0B4JDA0	21.0156	0.335581	1	0.373901	0.0475838	0.284686	1	0.373901
Dmel\CG18765_Q4V4D1	363.747	0.150253	1	0.373901	0.00274916	3.22748e-05	1	0.901708
Tm1_P06754	1.12748	0.286829	0.280438	0.798656	0.36109	0.280909	1.45174	0.596403
ArfGAP1_M9PFF1	1	0.958333	87.5719	0.04806	87.5719	0.0590274	1	0.930109
dUTPase_Q8IPB1	22.5867	6.18323e-05	6.80989	0.118151	0.3015	0.0905884	1	1
nop5_Q9VM69	1	0.373901	0.934437	0.960069	33.6803	0.405793	36.0434	0.119497
Q9VKZ7_DROME_Q9VKZ7	31.2022	0.400383	1	1	0.032049	0.116217	1	0.373901
Prosalpha1_Q9XZJ4	0.430324	0.496339	1.4006	0.530893	3.66096	0.317122	1.1248	0.905787
mRpL21_Q9VVX4	1.40107	0.255561	1.28997	0.316802	1.16366	0.800174	1.26388	0.431775
Srp68_Q9VSS2	1	0.373901	1	0.984293	1	0.962958	1	0.373901
Arpc2_X2JAI2	1.13686	0.586133	0.813345	0.438566	0.470413	0.234538	0.65752	0.583386
Dmel\CG1307_E1JJ73	5.00239	0.138359	10.568	0.037198	2.46539	0.109498	1.167	0.944763
CG2396_A1Z7K2	1.56697	0.259775	1.29053	0.490268	0.580459	0.180512	0.7048	0.622527
Catsup_Q9V3A4	0.418552	0.0316537	0.670884	0.481297	1.8699	0.0506744	1.1666	0.371906
asp_Q9VC45	2.61622	0.130607	3.99316	0.110327	1.48154	0.372425	0.970668	0.929879
Dmel\CG41099_Q7PLP4	17.4603	2.71902e-05	10.3761	0.116122	0.594267	0.148917	1	1
toc_A8DYU0	0.941787	0.918826	0.396561	0.0725241	0.403616	0.0129073	0.958541	0.979646
Rpn6_A0A0B4K7Z5	23.2957	0.11652	1.92052	0.757787	2.27044	0.777325	27.5402	0.125005
SKI3_Q6NNB2	0.727197	0.374034	1.10239	0.439457	0.913364	0.689652	0.602502	0.20724
Idh_Q7KUB1	0.948662	0.439752	0.573315	0.237981	0.616202	0.212384	1.01963	0.428701
Rat1_M9PEY6	1.14178	0.969751	0.91274	0.446077	1.19045	0.378462	1.48918	0.914163
Dmel\CG42857_A0A0B4JDD7	1	0.902446	1	1	1	0.373901	1	0.373901
mus101_Q9VY97	1	0.373901	14.3355	0.304977	14.3355	0.31659	1	0.373901
Dmel\CG2246_Q7KRU0	27.7777	1.78391e-05	15.7349	0.0282745	0.566457	0.121171	1	0.373901
deltaCOP_Q9W555	0.918205	0.934508	0.102096	0.39008	0.113522	0.368933	1.02097	0.860658
pea_A1Z9L3	1.31403	0.243896	1.23063	0.896633	0.865514	0.2486	0.924176	0.401101
Pdhb_Q7K5K3	25.1962	0.169418	6.52276	0.150692	0.258878	0.194278	1	0.373901
Nab2_Q9V3H9	0.605049	0.245322	1.74783	0.703367	1.61719	0.554115	0.559827	0.33429
5-HT2A_A8JQT4	0.96958	0.947612	0.722618	0.094377	1.0553	0.997808	1.41597	0.201033
Dmel\CG6621_A0A0B4JDC3	0.696502	0.766722	0.609453	0.144734	0.827866	0.410641	0.946112	0.53378
Mccc1_Q8I0S9	0.830601	0.876931	0.840183	0.172916	0.88354	0.293774	0.873463	0.589723
FASN2_Q9VQL6	0.72941	0.648331	0.296464	0.0248036	0.373998	0.0239605	0.920172	0.967573
Sec61alpha_Q8STG9	1.96283	0.907471	3.44702	0.0545509	1.77125	0.25365	1.0086	0.40578
atms_Q9VN55	0.451417	0.181155	1.6767	0.394379	2.02583	0.201046	0.545414	0.362843
Dmel\CG31075_Q9VB96	27.7984	0.124815	9.28022	0.123619	0.33384	0.123853	1	0.373901
Prp5_Q9VXW2	1.42862	0.293801	0.864904	0.439182	0.720543	0.366137	1.19017	0.353141
Dmel\CG5916_Q9VEY4	1.06763	0.570021	0.608923	0.392574	0.240964	0.0290661	0.422482	0.401723
Aladin_Q9W351	12.2003	0.000200386	12.0332	1.47343e-05	0.986306	0.480921	1	1
Polr3E_E1JI58	1	0.373901	22.8384	0.0801592	396.538	0.0457202	17.3628	0.130534
Zip102B_Q7KQN6	1.22094	0.32315	13.2525	1.47448e-05	0.600317	0.0325302	0.0553067	0.000273416
Uba2_Q7KUA4	1	0.373901	0.0586802	0.583294	1	0.829313	17.0415	0.125322
Yod1_M9PED6	23.0805	0.116169	0.109961	0.618937	0.0433266	0.415512	9.09411	0.116174
FeCh_Q9V9S8	2.52136	0.0929446	3.05908	0.0388509	0.982262	0.393625	0.809603	0.786645
stan_Q9V5N8	0.471679	0.250559	0.511089	0.782449	1.05925	0.499295	0.977569	0.460751
Mink_Q9VC08	0.905817	0.636702	0.317213	0.698926	0.333668	0.215913	0.952805	0.626718
GstO2_Q9VSL4	7.98948	1.93092e-05	2.92954	0.661553	0.366675	0.113968	1	0.373901
Eb1_Q9XZ57	38.8214	0.0296399	19.5051	0.0213966	0.502432	0.0159386	1	0.829009
lds_P34739	1.37191	0.460689	1.59212	0.691865	0.432918	0.0104251	0.373041	0.78538
Cdlc2_O96860	1.68425	0.214043	0.684328	0.984012	0.521557	0.16164	1.28364	0.897485
cathD_Q7K485	18.282	0.463798	20.2527	0.117174	1.1078	0.832367	1	0.373901
CROT_Q9VB02	0.714748	0.381999	0.85127	0.316543	0.926391	0.309392	0.777821	0.272713
p38b_O61443	1.16465	0.871081	1	1	0.106733	0.123495	0.124306	0.119199
Elp4_X2J4N6	13.4404	0.416818	23.1339	0.0721183	1.72122	0.263353	1	0.927152
Dmel\CG7656_Q9VUR4	0.462135	0.410482	0.648956	0.221276	0.945146	0.415798	0.673057	0.82056
SPH208_Q8IP30	0.00775632	0.0831666	0.241771	0.250753	65.368	0.532543	2.09709	0.96349
AIMP3_Q8MKK1	1	0.373901	1	0.373901	1	0.984358	1	1
RpS28b_X2JEM4	0.678661	0.483211	3.96611	0.242203	3.3297	0.164186	0.569762	0.602199
anon-WO0172774.118_Q9VSW7	1	1	36.7632	0.123336	36.7632	0.123336	1	1
Arp1_P45889	1.44581	0.098235	2.02315	0.220947	1.01668	0.503972	0.726547	0.88909
SdhC_Q9VGS3	1.71356	0.717701	0.865688	0.474759	0.62597	0.738465	1.23906	0.425448
LSm1_Q9W2K2	10.1929	0.118894	10.0361	0.119011	0.98461	0.99498	1	1
Dmel\CG10333_Q9VJ74	0.455217	0.105695	0.457666	0.0387685	0.842707	0.232521	0.838197	0.447109
Mov10_A1ZAP7	5.798	0.13808	17.4649	3.20078e-07	3.01223	0.185951	1	1
rngo_Q9VXF9	9.64402	0.576206	1	0.373901	0.103691	0.32926	1	0.373901
Dmel\CG9775_Q9VN39	1	0.373901	8.79827	0.236428	8.79827	0.109594	1	0.373901
Dmel\CG1635_Q95TK5	0.791901	0.535309	0.617044	0.553814	0.760016	0.425611	0.975388	0.558765
Sec16_A8JUU1	0.704458	0.100526	0.468176	0.205224	1.13666	0.213411	1.71032	0.380406
RpLP2_P05389	52.9344	0.000596813	17.0708	0.116142	0.322489	0.159376	1	1
mRpL38_Q9VY48	18.4146	0.516753	0.572939	0.593262	1.19335	0.359285	38.3551	0.426548
Atg7_A1ZBA9	3.44443	0.815415	3.59567	0.116623	1.04391	0.823696	1	0.373901
RhoGEF2_A0A0B4K7T7	5.179	0.000254042	15.3456	0.000154231	2.96304	0.0107261	1	1
Ars2_Q9V9K7	0.552956	0.198339	0.499115	0.249677	1.6153	0.246997	1.78955	0.624993
fry_M9ND72	1	0.373901	1	0.373901	1	0.82986	1	1
CG5356_Q9VKW8	1	1	51.1362	0.116265	51.1362	0.00200769	1	0.373901
Tim23_Q8MRW1	1.88252	0.0784512	0.956629	0.47264	0.451035	0.229634	0.887576	0.710931
Rae1_Q9W2E7	61.9559	3.90868e-09	1	1	0.0161405	3.90868e-09	1	1
PCNA_P17917	123.771	0.11539	68.9594	4.01343e-06	0.557153	0.142545	1	0.373901
Sf3b1_Q9VPR5	2.66816	0.0104211	1.99577	0.00856374	1.26188	0.607166	1.68701	0.130596
Dmel\CG7236_X2J708	0.267445	0.256173	0.269567	0.173788	0.35089	0.365714	0.348128	0.56728
gig_M9PD17	0.00599752	0.34739	1	0.957293	1	0.925209	0.00599752	0.371171
Ir62a_Q2MGM0	0.494843	0.243266	170.185	0.258588	0.253341	0.309801	0.000736631	0.109558
Bin1_Q9VEX9	0.598908	0.29307	0.667259	0.0314996	0.956593	0.329706	0.858604	0.872618
RfC38_Q9U9Q1	1.42537	0.107765	1.81438	0.197829	1.07249	0.743257	0.842542	0.359089
Ciao1_Q7K1Y4	2.40621	0.0948644	5.34175	0.119455	0.132021	0.0254672	0.0594692	0.00151047
RpS30_Q9VDH8	0.0411762	0.330699	0.250606	0.653261	19.9563	0.397449	3.27894	0.841825
f-cup_Q9V3X1	0.765792	0.521515	0.786688	0.468264	0.481112	0.122003	0.468332	0.264117
cg12129_Q7JW66	3.55552	0.167553	2.08864	0.0495005	0.773461	0.376583	1.31668	0.504641
Dmel\CG11248_Q9VNZ7	1.16691	0.826663	0.787059	0.496532	0.5311	0.0773272	0.78742	0.199277
Mgtor_A0A0B4KFE9	11.2527	0.156553	21.2299	0.0873755	1.88666	0.167665	1	0.954554
Chchd2_Q9VX77	1.95017	0.401089	0.872445	0.631813	1.98335	0.629112	4.43339	0.240399
eIF3m_Q7JVI3	1	0.373901	1.06319	0.392531	30.472	0.0524015	28.6609	0.117043
unc-13_H9XVP2	0.589782	0.790505	0.0601898	0.481722	0.0473186	0.0844646	0.463661	0.179338
Debcl_Q9V9C8	0.294673	0.0972567	0.617828	0.527443	0.961104	0.559941	0.458399	0.314569
Dmel\CG3277_Q8IQ00	0.337774	0.202731	0.00234984	0.415491	0.00535349	0.48951	0.76953	0.351897
Nopp140_M9PFZ1	1	1	1	0.911479	1	0.373901	1	0.373901
Nph_Q9VAC4	5.05651	0.701391	0.935795	0.697533	0.408049	0.741085	2.20486	0.29326
Dmel\CG14712_Q9VGL0	1.9647	0.932135	3.201	0.149298	2.22021	0.222091	1.36271	0.953907
slmo_A4V0A1	51.3832	0.00190481	12.4852	0.00387189	0.242983	0.457737	1	1
Hers_Q9VWC0	0.510413	0.145779	0.577068	0.241594	0.616933	0.387798	0.545674	0.409516
Sec24AB_A0A0B4LEK8	21.4985	0.000544729	25.7454	2.74697e-05	1.19754	0.716196	1	1
Cdc42_M9NFF8	13.9745	2.42043e-05	9.01289	0.11966	0.644952	0.247057	1	1
Pgk_Q01604	2.46392	0.610352	1.66887	0.208511	1.77496	0.25226	2.62055	0.647515
ana1_Q9VC64	0.493849	0.250622	0.508206	0.120961	1.19086	0.801156	1.15721	0.943058
CG34141-RA_D0Z740	0.106614	0.814131	0.0574499	0.117505	1	0.373901	1.85578	0.769946
Klc_P46824	1	0.373901	13.8087	0.000340644	13.8087	0.304075	1	1
Dmel\CG4712_A1Z9B0	0.623926	0.243951	0.365094	0.263815	0.784664	0.668678	1.34095	0.89009
Klp3A_Q9XZ29	1.74866	0.202711	2.11923	0.246232	1.07904	0.812708	0.89036	0.930291
Tctp_Q9VGS2	43.4643	0.000248015	9.78046	0.000685008	0.225023	0.0155667	1	1
Mdh1_Q9VKX2	0.676865	0.70975	1	0.785988	0.0570325	0.545632	0.0386033	0.269815
Rga_A0A0B4LHS9	74.538	2.3084e-05	28.6152	3.68198e-05	0.383901	0.0169671	1	1
CG9487_A8DYY0	0.758936	0.451117	0.779441	0.295438	0.900336	0.890762	0.876651	0.766762
Larp4B_Q9I7T7	1	1	93.2429	0.0802424	93.2429	9.99823e-05	1	0.373901
eIF5B_Q9VZP5	7.77265	0.689839	1	0.373901	0.128656	0.122583	1	0.994133
ncd_A0A0B4LI25	12.3317	0.388868	1.68277	0.20192	1.13703	0.427024	8.33238	0.488835
wech_Q9V4M2	4.23527	0.0659573	92.6713	0.100933	3.36609	0.00649169	0.153837	0.957718
Uch_M9MRD0	61.5282	0.0485163	1.32445	0.882038	0.26429	0.163526	12.2778	0.576076
east_O46048	0.244452	0.0877997	0.49986	0.368672	0.672404	0.983694	0.328834	0.256201
dod_P54353	1	0.373901	4.45693	0.803019	4.45693	0.570551	1	0.373901
dpr18_Q9VXK1	0.674874	0.614929	0.180456	0.0381274	1.18563	0.371972	4.43404	0.274624
Spn28Dc_Q9VLU4	0.106227	0.838936	41.6451	0.000125469	318.868	0.158974	0.813358	0.575669
Marc_A1Z803	11.6106	0.11678	17.5763	0.369398	1.51382	0.876636	1	0.373901
Q9VM35	0.596081	0.121891	0.434344	0.135212	4.07578	0.0172391	5.59348	0.0823663

## Sheet: Dataset EV5 Legend
Dataset EV5. Denaturing crosslinking ME31B immunoprecipitation mass spectrometry from 0-1hour w1118 embryos. Wild-type embryos were treated in triplicate with either DMSO (control) or DTSP (crosslinker) and ME31B was immunoprecipitated. Fold changes and p-values were calculated from three independent biological replicates.
