# Supplementary material for: Muskelin is a substrate adaptor of the highly regulated Drosophila embryonic CTLH E3 ligase
Source: EMBO Rep. 2025 Feb 20;26(6):1647–69. doi: 10.1038/s44319-025-00397-6 (PMC11933467; doi:10.1038/s44319-025-00397-6)
Supplement: Supplementary file 6 — Dataset EV6 [file 44319_2025_397_MOESM6_ESM.xlsx]

## Sheet: Dataset EV6
Dataset EV6. Muskelin knockdown 0-1hour and 3-4hour embryo whole proteome mass spectrometry combined with RanBPM knockdown 0-1hour and 4-5hour whole proteome mass spectrometry.
mCherry KD embryos; log2 fold change 4-5hr/0-1hr	mCherry KD embryos; p-value 4-5hr/0-1hr	RanBPM KD embryos; log2 fold change 4-5hr/0-1hr	RanBPM KD embryos; p-value 4-5hr/0-1hr	log2 fold change; RanBPM KD 0-1hr/mCherry KD 0-1hr	p-value; RanBPM KD 0-1hr/mCherry KD 0-1hr	log2 fold change; RanBPM KD 4-5hr/mCherry KD 4-5hr	p-value; RanBPM KD 4-5hr/mCherry KD 4-5hr	log2 fold change; mCherry KD 0-1hr/RanBPM KD 4-5hr	p-value; mCherry KD 0-1hr/RanBPM KD 4-5hr	log2 fold change; mCherry KD 4-5hr/RanBPM KD 0-1hr	p-value; mCherry KD 4-5hr/RanBPM KD 0-1hr	Accession	gene name	p-value; mCherry KD 3-4hr/mCherry KD 0-1hr	log2 fold change; mCherry KD 3-4hr/mCherry KD 0-1hr2	p-value; Muskelin KD 3-4hr/Muskelin KD 0-1hr	log2 fold change; Muskelin KD 3-4hr/Muskelin KD 0-1hr	p-value; Muskelin KD 0-1hr/mCherry KD 0-1hr	log2 fold change; Muskelin KD 0-1hr/mCherry KD 0-1hr2	p-value; Muskelin KD 3-4hr/mCherry KD 3-4hr	log2 fold change; Muskelin KD 3-4hr/mCherry KD 3-4hr2	Contaminant
-0.2547	0.002356	-0.238267	0.0288396	-0.0919169	0.118373	-0.075484	0.134767	0.330184	0.00543685	-0.162783	0.0585587	M9PEC8	Dhc64C	0.0297639	-0.0475306	0.0326704	-0.0396683	0.017598	0.0500707	0.0389155	-0.0422083	FALSE
-0.787178	0.0147401	-0.856408	0.0299634	0.0716074	0.543585	0.00237719	0.524524	0.784801	0.0753675	-0.858786	0.00270017	Q9V496	apolpp	0.00256889	-0.237472	0.0126641	-0.244412	0.176229	0.0707897	0.280654	0.063849	FALSE
0.20067	0.00364129	0.0629651	0.875186	-0.0536891	0.35472	-0.191394	0.0148052	-0.00927604	0.62695	0.254359	0.00204384	Q59E59	zip	0.0544791	0.0746164	0.0327987	0.0474865	0.600557	0.0160418	0.0348459	-0.0431717	FALSE
0.211544	0.670221	0.273984	0.477449	-0.38453	0.53639	-0.32209	0.871964	0.110546	0.786301	0.596074	0.436244	Q99323	zip	0.956023	-0.006652	0.00367807	0.379137	0.095318	0.23012	0.104438	0.155669	FALSE
-0.263714	0.203641	-0.469639	0.131788	-0.115689	0.466669	-0.321614	0.0193902	0.585328	0.0295197	-0.148025	0.849659	Q9VLT5	poe	0.96419	0.00176901	0.390872	-0.0313933	0.749477	-0.00392966	0.575578	-0.0292327	FALSE
-0.218689	0.000170955	-0.232426	0.0133261	-0.0314869	0.95712	-0.0452241	0.171302	0.263913	0.00262674	-0.187202	0.0168132	M9PBL3	Hsp83	0.762696	-0.0152177	0.978525	-0.0011996	0.0696282	0.0388878	0.704375	-0.0248697	FALSE
1.1692	1.74901e-05	1.10838	0.000437698	-0.199891	0.125691	-0.260712	0.0430552	-0.908488	0.000663013	1.36909	1.50954e-05	B7Z002	kis	0.000251413	0.722931	2.98324e-05	0.706542	0.020837	-0.187244	0.0105522	-0.203632	FALSE
-0.130595	0.198448	-0.1907	0.778412	0.0969216	0.422393	0.0368169	0.312762	0.0937785	0.883134	-0.227517	0.0667145	A8JNJ6	kst	0.00175002	-0.10734	0.00120458	-0.191701	0.0300107	-0.0442839	0.0058207	-0.128645	FALSE
-0.36145	0.000110802	-0.34597	0.00235519	0.0714641	0.157943	0.0869445	0.390321	0.274506	0.00462513	-0.432914	1.73782e-05	Q9VVA4	GS	0.00113712	-0.080014	0.00710063	-0.126695	0.291125	0.008306	0.100601	-0.0549873	FALSE
-0.201618	0.283	-0.158855	0.0263476	-0.140406	0.474195	-0.097642	0.0764578	0.29926	0.0743012	-0.0612126	0.258695	P13060	eEF2	0.299783	0.0213182	0.048131	0.0276685	0.371588	0.0186467	0.224932	-0.0122963	FALSE
-0.186538	0.0656941	-0.115589	0.152488	0.00724612	0.635548	0.0781948	0.875056	0.108343	0.182444	-0.193784	0.0444738	A0A0B4K7J2	Nup358	0.796231	0.0042721	0.00889447	-0.082305	0.0416676	0.0369035	0.0640267	-0.0496736	FALSE
0.189456	0.0226576	0.129201	0.495957	0.0866346	0.197356	0.0263802	0.91022	-0.215836	0.0424056	0.102821	0.475518	Q9VSL8	rhea	0.00144171	0.224606	0.00167087	0.192024	0.88453	0.00390239	0.37834	-0.0286801	FALSE
-0.153787	0.0143001	-0.253335	0.072734	-0.120153	0.943651	-0.219702	0.0418286	0.373489	0.00205918	-0.0336339	0.265474	Q7KN62	TER94	0.691681	-0.0141298	0.354236	-0.0476195	0.636004	0.0214263	0.764188	-0.0120633	FALSE
0.34563	0.047691	0.565207	0.0416422	-0.0321862	0.436613	0.18739	0.420768	-0.533021	0.0581174	0.377816	0.023542	A0A0B4KFE9	Mtor	0.00105395	0.378147	8.76637e-05	0.408473	0.486738	-0.0316601	0.966982	-0.00133379	FALSE
-0.45054	0.5008	0.393432	0.876034	-1.04523	0.421637	-0.201259	0.891	0.6518	0.45608	0.594692	0.781686	A0A0B4LFZ4	TER94	0.060385	-0.386186	0.739552	-0.0533159	0.611574	-0.104183	0.0698167	0.228687	FALSE
-0.228434	0.00367251	-0.294425	0.00573336	0.0324146	0.664663	-0.0335767	0.490264	0.26201	0.000588457	-0.260848	0.0122749	P11147	Hsc70-4	0.674408	-0.0110266	0.735169	0.00998246	0.903845	-0.00186387	0.601229	0.0191452	FALSE
-0.379044	0.0549657	-0.306647	0.0335318	-0.103734	0.851906	-0.0313376	0.534107	0.410381	0.0677626	-0.27531	0.00330042	A0A0B4K700	msps	0.027668	-0.145656	0.028914	-0.1496	0.706224	-0.0122061	0.886517	0.00826232	FALSE
-0.788506	0.179512	-0.589098	0.693216	0.490351	0.593485	0.689759	0.160379	0.0987471	0.814383	-1.27886	0.148781	A0A0B4K664	msps	0.52114	-0.0602988	0.764652	-0.0541228	0.770542	-0.0299428	0.835846	0.0361189	FALSE
-0.156285	0.161332	-0.116109	0.0213908	-0.108187	0.55738	-0.0680118	0.0799678	0.224297	0.0524286	-0.0480976	0.107688	P28668	GluProRS	0.0147742	-0.0444111	0.542545	-0.00922031	0.00124363	-0.10954	0.00277058	-0.0743488	FALSE
-0.317151	0.053552	0.0438157	0.934583	-0.16596	0.398984	0.195007	0.120839	0.122144	0.346697	-0.151192	0.209156	A8DZ29	eIF4G1	0.0491393	0.0538211	0.000243261	-0.231426	0.202147	0.0224524	0.000302959	-0.262795	FALSE
-0.191264	0.0120076	-0.32642	0.00971212	-0.002703	0.609121	-0.137859	0.139263	0.329123	0.00973675	-0.188561	0.00932395	Q8T0L3	Uba1	0.0345881	-0.0467394	0.0957625	-0.0278257	0.0792325	-0.0332898	0.347503	-0.0143761	FALSE
-0.510143	0.0073963	-0.417317	0.00552808	-0.166425	0.1931	-0.0735986	0.301803	0.583742	0.00375485	-0.343718	0.0131021	P02843	Yp1	0.0122924	-0.137373	0.0827927	-0.0863732	0.25343	0.0431567	0.842184	0.00784331	FALSE
-1.68341	0.00158595	-2.12048	0.0278529	-0.357027	0.255655	-0.794098	0.0210317	2.4775	5.25267e-06	-1.32638	0.151989	A0A0B4K6W2	faf		0		0		0		0	FALSE
-0.146974	0.00489774	-0.380415	0.463084	0.0354893	0.427934	-0.197952	0.0779003	0.344926	0.0114876	-0.182463	0.997711	P55824	faf	0.0707155	0.0376047	0.726596	-0.00706957	0.269798	-0.0169946	0.0388962	-0.0616689	FALSE
-0.503057	0.0266898	-0.532824	0.00884552	0.0513238	0.467084	0.0215561	0.953496	0.481501	0.0294743	-0.554381	0.00780479	X2JEX8	Yp3	0.00266698	-0.202482	0.0621759	-0.130265	0.269468	0.0538855	0.0388664	0.126102	FALSE
-0.0148971	0.702391	-0.143674	0.742019	-0.0281577	0.36459	-0.156935	0.0292747	0.171832	0.148362	0.0132606	0.375712	X2JC31	Chc	0.174267	0.0354573	0.0475721	0.0280939	0.983018	0.000425318	0.655479	-0.00693807	FALSE
-0.677411	0.024102	-0.0012671	0.247721	-0.19355	0.397137	0.482594	0.179567	0.194817	0.067619	-0.483861	0.0559028	B7Z0I8	clone 1.14	0.00239264	-0.77669	0.00653557	-0.7595	0.536845	-0.0214712	0.842473	0.0386606	FALSE
-0.24685	0.0149512	-0.305867	0.0284317	-0.120536	0.179875	-0.179554	0.344228	0.426404	0.00373784	-0.126314	0.106325	X2JAF1	lva	0.102388	-0.0331058	0.00251063	-0.0699869	0.436882	-0.00950272	0.0382455	-0.0463839	FALSE
-2.37428	0.00105214	-1.3047	0.104514	0.60927	0.0328767	1.67885	0.0233893	0.695426	0.449978	-2.98355	0.000319416	B7Z001	FASN1	0.0163505	-0.513023	0.0120287	-0.582304	0.251934	-0.169191	0.502258	0.0999103	FALSE
-0.398969	0.00446582	-0.563513	0.0037955	0.207545	0.0381967	0.0430013	0.4641	0.355968	0.0199888	-0.606514	0.00100986	X2JB25	Yp2	0.00677373	-0.138897	0.12781	-0.0665295	0.563696	0.02205	0.0236252	0.0944175	FALSE
-0.376318	0.266834	-0.202304	0.169231	-0.202937	0.848213	-0.0289238	0.387231	0.405242	0.192317	-0.173381	0.0777804	Q9W2U7	nocte	0.32323	-0.0300852	0.637161	-0.0222652	0.0304831	0.0939772	0.112299	-0.0861571	FALSE
0.425541	0.0183178	0.164077	0.227138	-0.0742184	0.424844	-0.335682	0.0251278	-0.0898586	0.577386	0.499759	0.0169089	Q7PLL6	l(3)80Fj	0.0645492	0.227253	0.00395345	0.328244	0.0677026	0.171991	0.421524	-0.0709996	FALSE
-0.198892	0.00315119	-0.230958	0.112148	-0.0498011	0.19386	-0.0818673	0.256288	0.280759	0.00354559	-0.149091	0.278736	A1Z8U0	Prp8	0.274077	-0.0880766	0.0411503	-0.202733	0.470988	0.076765	0.0471293	-0.0378915	FALSE
-0.136233	0.0413274	-0.142961	0.0853136	0.113074	0.118863	0.106347	0.105778	0.0298863	0.670086	-0.249308	0.0062566	O02649	Hsp60A	0.422862	-0.0519094	0.94293	-0.00480285	0.518504	-0.0380038	0.898319	0.00910267	FALSE
-1.28965	0.00923952	-0.745266	0.00490933	0.0047278	0.962872	0.549108	0.155424	0.740538	0.0146303	-1.29437	0.00563928	Q8INM3	sle	0.00072479	-0.906159	0.00162266	-0.96855	0.0620767	-0.0664589	0.980716	0.00406726	FALSE
-0.187678	0.0450656	-0.226064	0.352297	-0.153638	0.137321	-0.192023	0.109538	0.379702	0.00262253	-0.0340405	0.918922	X2JFG0	r	0.0936855	-0.12374	0.123266	-0.137682	0.807737	-0.0055101	0.835836	-0.0194518	FALSE
-0.123762	0.0680969	-0.182967	0.0382796	-0.0982966	0.176767	-0.157502	0.0654564	0.281263	0.0149732	-0.0254653	0.442333	A0A0B4LGC0	TppII	0.248828	0.0204768	0.921051	-0.00307547	0.0269602	-0.0696225	0.148337	0.0460703	FALSE
-0.369109	3.99311e-05	-0.304624	0.00974869	-0.0919201	0.04383	-0.0274353	0.245647	0.396544	0.00321947	-0.277189	0.00117035	X2JKH9	HUWE1	0.00878517	-0.166678	0.00160913	-0.170316	0.0690724	0.0553793	0.165767	-0.0590177	FALSE
-0.161517	0.239086	-0.295706	0.0341916	-0.202789	0.0616142	-0.336978	0.0470963	0.498495	0.0100372	0.0412719	0.739504	A0A0B4KHR8	mask	0.13911	-0.0426891	0.021693	-0.164669	0.0481444	0.0674985	0.0132038	-0.189479	FALSE
-0.293444	7.76103e-05	-0.23587	0.012131	-0.118337	0.071356	-0.0607626	0.2469	0.354207	0.00156965	-0.175108	0.00766535	P17210	Khc	0.497393	-0.0235027	0.200573	0.035838	0.51565	-0.0244115	0.142458	0.0349292	FALSE
-0.255631	0.00952272	-0.369405	0.0266346	-0.00270917	0.766976	-0.116483	0.372257	0.372115	0.00205316	-0.252922	0.0643056	P29844	Hsc70-3	0.197602	-0.0252885	0.139329	-0.0404009	0.0201862	0.0594111	0.117805	0.0442987	FALSE
-0.189055	0.0198644	-0.417872	0.0139984	-0.0526079	0.265718	-0.281425	0.111473	0.47048	0.00692642	-0.136447	0.0649241	P15348	Top2	1.15759e-05	-0.959663	0.00207166	-0.853747	0.0115383	-0.113603	0.953053	-0.00768733	FALSE
-0.364024	0.000221006	-0.527532	0.00026963	-0.00716054	0.231377	-0.170669	0.0226976	0.534693	0.000290638	-0.356864	0.000131528	Q9VKI0	cmet	0.00344361	-0.223784	0.00442242	-0.26518	0.310906	-0.0404471	0.984761	-0.000949415	FALSE
0.936796	0.000109608	1.11928	0.00744682	-0.169976	0.149963	0.0125098	0.456107	-0.949306	0.0131954	1.10677	0.000127105	M9PIA6	Mi-2	6.54235e-05	0.614375	3.20667e-05	0.610757	0.962292	0.00227246	0.565246	-0.00589051	FALSE
-0.0624958	0.23647	-0.185142	0.236188	-0.171401	0.101464	-0.294047	0.146594	0.356543	0.00661054	0.108905	0.694204	Q9W0S7	Tudor-SN	0.412474	0.0364728	0.519078	0.0102234	0.147108	-0.0609984	0.0265621	-0.0872478	FALSE
-0.229818	0.00689694	-0.343782	0.180804	-0.0798178	0.225872	-0.193782	0.121475	0.423599	0.00689921	-0.15	0.592042	Q9VUV9	l(3)72Ab	0.384005	-0.0163947	0.00425427	-0.114318	0.222834	0.0288572	0.0130437	-0.0690659	FALSE
0.0447568	0.963129	-0.0419617	0.238628	-0.220948	0.145102	-0.307666	0.0620504	0.262909	0.0174555	0.265704	0.236096	Q9VN25	eIF3a	0.718068	0.0129241	0.809924	0.00106241	0.100076	-0.0556039	0.0333327	-0.0674656	FALSE
-0.275629	0.0260672	-0.414442	0.00250739	0.0208951	0.581124	-0.117918	0.0461062	0.393547	0.0099247	-0.296524	0.0022074	O62619	PyK	0.0879612	-0.0523658	0.00869201	-0.0773701	0.551573	0.0149098	0.0742993	-0.0399141	FALSE
-0.262179	1.11491e-05	-0.340113	0.0100177	-0.143959	0.0133011	-0.221893	0.0277416	0.484072	0.00178054	-0.11822	0.0288549	Q9V677	Q9V677	0.286285	-0.0347651	0.047947	-0.0514021	0.485521	-0.0171236	0.251318	-0.0337606	FALSE
0.0033949	0.370712	0.0782284	0.90056	-0.032153	0.51429	0.0426805	0.956315	-0.0460754	0.637761	0.0355479	0.703287	A4UZZ4	GlyP	0.0925708	0.0558862	0.635066	-0.0295653	0.386372	0.0407467	0.395318	-0.0447048	FALSE
-0.348037	0.265748	-0.61773	0.0575235	-0.0527025	0.512432	-0.322396	0.483202	0.670433	0.0774864	-0.295335	0.155301	Q9VUC1	Hsc70Cb	0.229	0.139411	0.474979	-0.11718	0.366843	0.176203	0.127023	-0.0803883	FALSE
-0.234447	0.00113344	-0.180896	0.0255031	0.000195618	0.482744	0.0537469	0.849321	0.1807	0.0202151	-0.234643	0.00668821	M9MSL3	Hsc70Cb	0.234013	-0.0390482	0.30513	-0.0388709	0.292927	-0.0207148	0.632496	-0.0205375	FALSE
-0.16087	0.176958	-0.202996	0.00779259	-0.104398	0.692384	-0.146524	0.0247675	0.307395	0.0289456	-0.0564718	0.101601	Q9VW54	Rpn1	0.0534333	-0.026147	0.293517	-0.0923386	0.223921	0.105825	0.155757	0.0396336	FALSE
-0.181384	0.0812855	-0.172803	0.00906491	0.329899	0.0120352	0.338481	0.00315125	-0.157097	0.108686	-0.511283	0.000658812	Q9VJ86	bsf	0.977116	0.00121908	0.801881	-0.00848328	0.0969003	0.0821754	0.0993606	0.072473	FALSE
-0.269725	0.190857	-0.448272	0.00596425	0.0259694	0.409998	-0.152578	0.103899	0.422303	0.0594422	-0.295694	0.000787864	Q9VHL2	CCT7	0.244648	-0.0248689	0.155237	-0.046488	0.0535404	0.0579327	0.206933	0.0363136	FALSE
-1.09423	1.20427e-05	-0.981335	0.136084	0.22989	0.00941229	0.34278	0.149645	0.751445	0.266627	-1.32412	1.14045e-05	A1Z784	ACC	0.000577681	-0.446157	0.000409129	-0.463168	0.00106834	-0.277463	0.00774707	0.260451	FALSE
-0.321836	0.0804994	-0.399339	0.00380724	-0.0204389	0.747325	-0.0979424	0.169413	0.419778	0.0234886	-0.301397	0.0393561	A1Z968	NAT1	0.000106483	-0.130881	0.000632589	-0.196587	0.000474474	-0.0879774	0.00163967	-0.153683	FALSE
-0.201004	0.0303728	-0.45061	0.0398972	0.0453465	0.984198	-0.204259	0.123812	0.405263	0.0204362	-0.246351	0.114589	Q9VN44	Karybeta3	0.0309705	-0.064567	0.017853	-0.0494533	0.167424	-0.02154	0.137148	0.0366537	FALSE
-0.15671	0.347744	-0.304853	0.0024386	0.362305	0.110611	0.214162	0.0367063	-0.0574522	0.89549	-0.519015	0.00284569	Q05825	ATPsynbeta	0.82074	0.000758089	0.617489	-0.0112262	0.00374968	-0.0274418	0.126902	-0.0394261	FALSE
-0.189927	0.0122739	-0.199429	0.00769705	-0.0499533	0.146318	-0.059456	0.186888	0.249383	0.00665587	-0.139973	0.0148148	Q9V3P6	Rpn2	0.305657	-0.0281783	0.299615	-0.025631	0.23724	-0.034698	0.141721	0.0372453	FALSE
-0.961257	0.00043469	-0.690304	0.00164154	0.0550885	0.764126	0.326041	0.0519158	0.635216	0.00267527	-1.01635	0.000248779	O18388	Fs(2)Ket	0.000424458	-0.288542	0.00202704	-0.276422	0.0153581	-0.0953576	0.0579068	0.107478	FALSE
0.712042	0.00055629	0.561011	0.00888012	-0.0271322	0.410802	-0.178163	0.138317	-0.533879	0.0173971	0.739174	0.000150235	A0A0B4LGZ6	hyd	0.000846082	0.484656	0.000958574	0.475086	0.168184	-0.0697736	0.285922	-0.079343	FALSE
2.10134	3.98154e-08	1.90597	2.80355e-05	0.00812101	0.77469	-0.187243	0.0430435	-1.91409	5.59782e-06	2.09321	7.3336e-06	Q00963	beta-Spec	0.00131214	0.889471	0.00190167	0.916715	0.0271751	-0.195679	0.345923	-0.168435	FALSE
-0.16006	0.0165754	-0.240748	0.00213789	-0.0403077	0.280185	-0.120997	0.103823	0.281056	0.00250364	-0.119752	0.0228528	O46067	GRP170	0.196032	-0.0509709	0.217305	-0.0505803	0.0684459	0.0435146	0.378324	0.0439052	FALSE
-5.69356	2.75544e-05	-2.10585	3.50282e-06	0.0656963	0.311873	3.65341	0.000151039	2.04015	1.27327e-05	-5.75926	2.43234e-05	Q9VMA3	cup	0.000629438	-3.31583	0.0001424	-0.895888	0.0465982	0.0919921	0.00190546	2.51193	FALSE
-0.417153	0.000118111	-0.565714	0.0115939	-0.0470081	0.273117	-0.195569	0.0569059	0.612722	0.000510252	-0.370145	0.0299254	Q9VH01	Bruce	0.000718368	-0.197866	0.0298118	-0.183894	0.0147466	0.0972999	0.201659	-0.0833279	FALSE
0.518027	0.211179	1.24466	0.0357677	0		0.726631	0.397018	-1.24466	0.0357677	0.518027	0.211179	M9PF16	beta-Spec		0		0		0		0	FALSE
-0.246177	0.00104414	-0.285021	0.072744	0.0877306	0.845112	0.0488867	0.319687	0.19729	0.0202087	-0.333907	0.0247711	Q7KN97	PCB	0.554422	-0.0592705	0.16183	-0.21878	0.265247	-0.161921	0.981062	0.00241125	FALSE
-0.306363	0.000333758	-0.375692	0.00306243	-0.034375	0.380027	-0.103704	0.332543	0.410068	0.00332729	-0.271988	1.26396e-05	Q9W392	CCT2	0.0114733	-0.0533008	0.0517399	-0.070086	0.391314	0.0171564	0.987276	0.000371218	FALSE
-0.151038	0.168328	-0.305603	0.0218514	-0.0331084	0.615861	-0.187673	0.381618	0.338712	0.016092	-0.11793	0.222137	A0A0B4KH36	Bruce	0.142939	-0.280074	0.0166484	-0.23019	0.948785	-0.00904153	0.697729	0.0408429	FALSE
0.0496555	0.778739	-0.0985755	0.511582	-0.0368208	0.307682	-0.185052	0.0732013	0.135396	0.199944	0.0864763	0.277124	Q8I8U7	Nipped-A	0.501331	0.0230249	0.0855087	0.0660192	0.25696	-0.0407199	0.942137	0.00227434	FALSE
-0.297012	0.000404781	-0.393142	0.00642801	-0.00511422	0.325168	-0.101244	0.153233	0.398257	0.00162678	-0.291898	0.00628393	Q7KKI0	CCT5	0.662661	0.0124755	0.473291	-0.0189776	0.780901	-0.00955391	0.0598877	-0.0410069	FALSE
-0.0695674	0.669646	-0.0650488	0.326666	-0.11991	0.249573	-0.115391	0.0949731	0.184959	0.0713886	0.0503427	0.364371	Q9VAY2	Gp93	0.99433	0.000613817	0.24051	0.0797843	0.984225	-0.00168753	0.261102	0.077483	FALSE
-0.0354972	0.917093	0.00653626	0.448239	0.0568224	0.878582	0.0988559	0.421435	-0.0633587	0.642143	-0.0923196	0.928297	Q8IPE8	Mtpalpha		0		0		0		0	FALSE
-0.14766	0.0233876	-0.196871	0.0280594	-0.0269413	0.912074	-0.0761526	0.052289	0.223812	0.00666847	-0.120719	0.0954363	Q9V397	Mtpalpha	0.695513	0.00867915	0.356441	-0.0348753	0.108546	0.0608534	0.541469	0.0172989	FALSE
0.240008	0.000381796	0.15929	0.172729	-0.049169	0.213072	-0.129887	0.13891	-0.110121	0.478006	0.289177	0.0190811	A1Z7S0	Rme-8	0.000456168	0.215784	0.00273385	0.23974	0.00506073	0.0841201	0.196601	-0.0601636	FALSE
-0.158692	0.235034	0.0421665	0.7149	-0.216908	0.0648502	-0.0160487	0.946435	0.174741	0.314578	0.0582152	0.748394	Q7KN75	Dp1	0.087419	0.0669343	0.0134401	0.0531156	0.00172167	-0.0887859	0.0267681	-0.102605	FALSE
-1.22079	4.83574e-05	-1.26826	1.74371e-05	-0.112992	0.1895	-0.160464	0.0148047	1.38125	1.80176e-05	-1.10779	5.20657e-05	Q9VEG6	Pxt	1.65299e-05	-0.695283	0.00051368	-0.763836	0.535587	0.0371845	0.617088	-0.0313682	FALSE
-4.70037	0.000161528	-1.32073	0.00030002	-0.00158458	0.344721	3.37806	0.000352049	1.32231	0.00173255	-4.69878	0.000104869	M9PI44	tral	0.000191741	-2.71338	0.000208071	-0.680528	0.0379883	-0.172905	0.00042228	2.20576	FALSE
0.175982	0.0245916	-0.00931647	0.424949	0.0133782	0.416653	-0.17192	0.187426	-0.00406172	0.908333	0.162604	0.136278	Q9TVM2	emb	0.0406682	0.223348	0.00660744	0.304836	0.760977	0.00618356	0.400809	0.0876711	FALSE
-0.277366	0.00161765	-0.237866	0.111685	-0.0690581	0.254458	-0.0295587	0.193689	0.306925	0.00112914	-0.208308	0.234654	Q9VLM8	AlaRS	0.0130943	-0.0408041	0.00161719	-0.0471414	0.193033	0.0150022	0.234594	0.00866494	FALSE
-0.237328	0.0634443	-0.526786	0.0180256	0.0351225	0.793036	-0.254336	0.0586245	0.491664	0.0205078	-0.27245	0.0504224	A4V303	CCT3	0.444866	-0.0181707	0.658664	-0.0159516	0.961746	-0.00153497	0.980284	0.000684167	FALSE
-3.77056	0.000494868	-1.47779	0.0019685	-0.0297278	0.522215	2.26305	0.00464432	1.50752	0.00591558	-3.74084	0.000262282	M9PFF9	tral	0.000181859	-2.97559	1.7211e-05	-0.735531	0.011622	-0.111837	0.00046086	2.35189	FALSE
0.172086	0.0284173	0.224677	0.092945	-0.178264	0.0238029	-0.125673	0.229213	-0.0464132	0.729759	0.35035	0.00138512	Q9VF03	mor	0.0163448	0.0869783	0.0992709	0.105323	0.126838	-0.0909539	0.0480797	-0.0726094	FALSE
-0.0606887	0.589456	-0.159112	0.247436	0.0316846	0.925337	-0.0667382	0.365337	0.127427	0.30348	-0.0923733	0.453198	Q8MSW0	IleRS	0.334843	0.0656265	0.0559789	0.0344909	0.338511	0.0655069	0.0341815	0.0343713	FALSE
-0.310387	9.21679e-05	-0.338934	0.0141027	-0.05926	0.0763591	-0.0878072	0.449706	0.398194	0.00750986	-0.251127	0.000193564	A4V0N4	Vha68-2	0.22909	-0.038195	0.253413	-0.103733	0.836661	-0.00568798	0.413844	-0.071226	FALSE
0.0576894	0.173779	0.198721	0.103899	-0.113873	0.380454	0.0271584	0.781101	-0.0848478	0.18089	0.171563	0.0981737	P54399	Pdi	0.0346562	0.123425	0.0365458	0.177407	0.253346	-0.0417433	0.853314	0.0122393	FALSE
-0.315771	5.52955e-05	-0.290406	0.00894287	-0.169088	0.00239762	-0.143723	0.0750866	0.459494	0.00213816	-0.146683	0.000564492	Q7KN85	ATPCL	0.148675	-0.019504	0.0468367	-0.0279413	0.00383897	-0.0486773	0.0305347	0.04024	FALSE
-0.315397	0.000765722	-0.442939	0.00149979	0.000797747	0.395943	-0.126744	0.0820325	0.442141	0.0016243	-0.316195	0.000290284	A4V391	CCT1	0.51465	-0.0636546	0.0913112	-0.148941	0.255945	0.0881551	0.976016	0.0028691	FALSE
-0.278083	0.00364316	-0.126377	0.220135	-0.119612	0.798867	0.0320935	0.89268	0.245989	0.132907	-0.158471	0.05373	Q8IPN1	tacc	0.736917	-0.00823491	0.13669	-0.0554474	0.144136	0.0523853	0.0143334	-0.0995978	FALSE
-0.995344	0.000248353	-0.733005	0.000545373	-0.183091	0.249493	0.079248	0.819451	0.916096	2.24736e-05	-0.812253	0.00128181	P21187	pAbp	0.000294223	-0.513396	0.000689935	-0.466398	0.152559	-0.018303	0.370692	0.0653006	FALSE
-0.643013	0.000191702	-0.362988	0.0420698	-0.345011	0.049217	-0.0649864	0.550615	0.707999	0.00183284	-0.298002	0.0385506	E2QCF1	ATPCL	0.493166	-0.108021	0.351349	-0.0753934	0.810491	0.0342347	0.986363	-0.0016071	FALSE
-0.51548	0.424603	-0.238392	0.152009	-0.429039	0.94827	-0.151952	0.180957	0.667431	0.144428	-0.0864402	0.458434	A0A0B4LFH8	ATPCL	0.672919	0.124298	0.467711	-0.18577	0.558297	0.0950496	0.545495	-0.215018	FALSE
-4.0699	1.09803e-05	-3.84299	0.00617198	0.023353	0.564584	0.250263	0.242147	3.81963	0.0063663	-4.09325	1.28449e-05	P98163	yl	0.000367799	-1.59603	0.000427574	-1.50085	0.0861061	0.0657237	0.461984	0.160911	FALSE
-0.38757	0.00847001	-0.393344	0.0157797	0.0273861	0.502705	0.0216118	0.784795	0.365958	0.0179033	-0.414956	0.00819447	Q9XZ29	Klp3A	0.0070186	-0.151321	0.0230042	-0.113679	0.304944	-0.0208248	0.693362	0.0168168	FALSE
0.101801	0.464156	-0.132991	0.291628	0.032769	0.662081	-0.202023	0.0921732	0.100222	0.243263	0.0690321	0.133374	Q24560	betaTub56D	0.338491	0.0547938	0.274131	0.0534148	0.77896	-0.0163022	0.65847	-0.0176812	FALSE
-0.316737	0.13582	-0.345189	0.26829	-0.0789259	0.295479	-0.107378	0.854139	0.424115	0.0389453	-0.237811	0.450277	Q960Y8	alt	0.744714	0.019875	0.555847	0.0334023	0.80219	-0.0155409	0.97028	-0.00201355	FALSE
-0.366253	0.0156694	-0.352923	0.00359792	-0.0693615	0.270181	-0.0560315	0.196312	0.422285	0.012416	-0.296892	0.000263088	Q7K3J0	CCT8	0.00108398	-0.075159	0.050117	-0.106112	0.172013	0.0364358	0.874522	0.00548287	FALSE
-0.260947	0.00296658	-0.317703	0.00293294	-0.0476688	0.229857	-0.104425	0.0999252	0.365372	0.00346963	-0.213278	0.000621297	Q9VPN5	Stip1	0.558166	-0.0198274	0.849946	0.00597505	0.633334	0.0154116	0.251993	0.0412141	FALSE
-0.147542	0.00408647	-0.249706	0.0363449	-0.103889	0.0166332	-0.206052	0.0658447	0.353594	0.0118257	-0.0436533	0.210762	A0A0B4LEV2	dpa	0.0532569	-0.088526	0.0409925	-0.0786353	0.341317	-0.0179339	0.510366	0.0278247	FALSE
-0.340618	4.23645e-06	-0.351552	0.000830949	-0.0371293	0.00477507	-0.0480632	0.380153	0.388681	0.000589272	-0.303489	3.43812e-06	Q9VXQ5	CCT6	0.705428	-0.0159612	0.0570721	-0.0997874	0.281369	0.057139	0.413003	-0.0266872	FALSE
-1.01871	0.000169214	-0.773295	0.0465177	0.112466	0.69819	0.357882	0.0950185	0.660829	0.00204136	-1.13118	0.0142258	Q8IQV9	Nup205	0.000200243	-0.320377	0.000809079	-0.421576	0.0151334	0.0680966	0.541996	-0.0331028	FALSE
-0.0571137	0.103054	-0.182461	0.0173207	-0.0974537	0.055327	-0.222801	0.0124635	0.279915	0.00852953	0.04034	0.295536	Q09332	Uggt	0.725279	-0.00596809	0.137264	-0.0318149	0.540129	0.0120945	0.404345	-0.0137523	FALSE
-0.215021	0.00338401	-0.202357	0.895996	-0.186291	0.00622869	-0.173627	0.987571	0.388648	0.271802	-0.0287299	0.537136	P22700	SERCA	0.881495	0.00545064	0.686261	-0.0153535	0.361576	0.0330116	0.76031	0.0122075	FALSE
-0.224709	0.00416914	-0.202286	0.020053	-0.0744404	0.0838158	-0.052017	0.114748	0.276726	0.00631735	-0.150269	0.0317314	Q0E993	ValRS	0.161308	-0.0493279	0.0883398	-0.0641697	0.0686455	-0.0837582	0.0115569	-0.0986	FALSE
-0.579717	0.479363	-0.929058	0.460426	-0.601918	0.656589	-0.95126	0.331841	1.53098	0.14552	0.0222015	0.97178	Q9VEH0	alt	0.101825	0.116571	0.283589	0.0562396	0.241925	-0.0836675	0.564399	0.0233359	FALSE
-0.087754	0.177252	-0.303376	0.0605728	0.00696545	0.439684	-0.208657	0.135695	0.296411	0.064151	-0.0947195	0.0423032	P49735	Mcm2	0.0747913	-0.108247	0.0380231	-0.0773838	0.664577	0.017079	0.262188	0.0479425	FALSE
-0.328879	0.00219521	-0.308523	0.00164686	-0.0731742	0.116774	-0.0528183	0.422105	0.381697	0.00114718	-0.255705	0.00383196	Q9VN21	lost	0.0171256	-0.250078	0.000540265	-0.217807	0.289238	0.078158	0.00567989	0.110429	FALSE
-0.509712	0.0019517	-0.410315	0.0224775	-0.0875178	0.580704	0.0118792	0.589757	0.497833	0.00915098	-0.422194	0.00698722	Q9VAW5	larp	0.00415753	-0.191301	0.00200286	-0.18659	0.0198231	0.103287	0.0259202	0.107998	FALSE
-0.243184	0.0255487	-0.295411	0.0742827	0.130651	0.274546	0.0784245	0.138853	0.16476	0.339595	-0.373835	0.00362246	P29845	Hsc70-5	0.15106	-0.143652	0.213806	-0.0292037	0.63844	0.0138156	0.179239	0.128264	FALSE
-0.462704	0.0116314	-0.502312	0.0246781	-0.111614	0.319406	-0.151222	0.300549	0.613926	0.00957739	-0.35109	0.0351966	M9PFR8	Arts	0.0133226	-0.12731	0.00636707	-0.124459	0.0630732	-0.0635414	0.0850683	0.066392	FALSE
-2.89404	2.10354e-05	-2.3553	0.00328761	-0.146144	0.305317	0.392596	0.1463	2.50145	0.00297135	-2.7479	1.49222e-05	P25823	tud	0.00686082	-0.973022	0.00436515	-0.881219	0.0971786	-0.145262	0.830117	-0.0534586	FALSE
-0.217586	0.000375168	-0.323366	0.0217409	0.0605381	0.254624	-0.0452419	0.59683	0.262827	0.0114209	-0.278124	0.0170166	O46037	Vinc	0.6776	0.00604157	0.150188	-0.0317536	0.996707	-5.06583e-05	0.119911	-0.0378459	FALSE
-0.0881217	0.243633	-0.205147	0.678904	-0.0917069	0.284845	-0.208732	0.012338	0.296854	0.00581157	0.00358522	0.421161	Q9W0B8	alphaCOP	0.697581	0.0127057	0.558765	0.0194726	0.250058	0.0303578	0.555713	-0.0235909	FALSE
-0.100907	0.104557	-0.0462477	0.151669	0.012803	0.797013	0.0674627	0.682426	0.0334447	0.179516	-0.11371	0.075839	P46150	Moe	0.797946	-0.0176762	0.718021	-0.0279884	0.0421709	-0.12003	0.212255	-0.130342	FALSE
-0.279255	0.000951996	-0.361552	0.00613854	0.0501342	0.676178	-0.0321627	0.92924	0.311417	0.00731439	-0.329389	0.000883833	Q9VHR8	DppIII	0.0423442	-0.0777698	0.0991526	-0.050922	0.638427	0.016962	0.0230355	0.0438098	FALSE
-0.126928	0.17664	-0.361548	0.149304	-0.0774229	0.955851	-0.312043	0.353899	0.438971	0.134072	-0.0495046	0.235903	A1Z713	Vps13	0.0990385	-0.0925247	0.1436	-0.165653	0.141732	-0.0684385	0.205549	-0.141567	FALSE
0.400774	0.00892845	0.533295	0.114287	-0.611988	0.0562041	-0.479467	0.0343303	0.0786929	0.735719	1.01276	0.00805006	A0A0B4JDA0	mor	0.967523	-0.00720776	0.092299	0.331247	0.0270777	0.364233	0.902271	-0.0257788	FALSE
-0.0422496	0.142323	0.194873	0.0337234	-0.125855	0.00163258	0.111268	0.18939	-0.0690189	0.471444	0.083605	0.0149314	A0A0B4KGH0	Dys	9.38422e-05	0.370835	0.000148817	0.412486	0.0203779	0.130053	0.00315959	-0.088402	FALSE
-3.04262	9.54445e-05	-2.94681	0.000743391	-0.190096	0.631917	-0.0942772	0.64175	3.1369	0.00099566	-2.85253	1.53573e-05	Q9W4M7	tyf	6.61038e-05	-2.31894	8.22813e-05	-2.34465	0.097234	-0.0832475	0.602188	-0.108952	FALSE
-0.253216	0.151296	-0.224266	0.0387511	0.306127	0.073879	0.335077	0.0401498	-0.0818609	0.703568	-0.559344	0.0067983	P35381	blw	0.897201	-0.00227788	0.283439	-0.0134825	0.604654	-0.00701992	0.301266	-0.0182245	FALSE
0.109427	0.579584	-0.822249	0.110034	0.43723	0.221133	-0.494446	0.0374584	0.385019	0.617581	-0.327803	0.259382	M9PHG2	Moe		0		0		0		0	FALSE
-0.81706	0.000556483	-0.523645	0.041776	-0.331957	0.0476854	-0.0385418	0.56117	0.855602	0.00554353	-0.485103	0.00858923	A1ZAB5	clu	4.46239e-05	-0.420084	0.000819193	-0.408641	0.00653295	-0.0846871	0.197445	-0.0732445	FALSE
-0.0748692	0.0866637	0.0667174	0.120158	-0.0275178	0.432865	0.114069	0.0391779	-0.0391996	0.184979	-0.0473514	0.669727	P04052	RpII215	0.000202265	0.311356	1.43623e-05	0.279394	0.0334911	-0.0772644	0.000442896	-0.109227	FALSE
0.368695	0.0571103	0.390865	0.557548	-0.0131998	0.488798	0.00897012	0.405289	-0.377665	0.371113	0.381895	0.00610918	Q9VS62	smid	0.000219271	0.336032	1.32328e-05	0.236981	0.111427	0.0453711	0.00101778	-0.144422	FALSE
-0.299396	0.000152728	-0.437756	0.671109	0.030362	0.490944	-0.107998	0.255606	0.407394	0.00404416	-0.329758	0.845813	Q9V9W7	rod	0.125463	-0.0586018	0.144031	-0.0454211	0.0730136	0.0827234	0.00777159	0.0959041	FALSE
-0.87815	0.000819689	-0.485215	0.00462388	-0.00656518	0.780479	0.38637	0.0281881	0.49178	0.00496127	-0.871585	0.000819731	A1Z6H7	Gp210	0.0555302	-0.127274	0.124022	-0.116885	0.0287918	0.0910442	0.230137	0.101433	FALSE
8.50612	0.00262487	9.60773	0.000985948	-1.03967	0.405609	0.0619421	0.389167	-8.56806	0.00445023	9.54579	0.000477382	Q9VG91	clone 20	0.000317055	3.27347	0.00134189	3.46608	0.574448	-0.267646	0.799895	-0.0750402	FALSE
1.00057	0.000129064	0.915931	0.0127645	-0.0732808	0.632081	-0.157915	0.172036	-0.84265	0.0158766	1.07385	7.27994e-05	Q8IR55	mud	0.00434935	0.332999	0.0292392	0.218843	0.335104	-0.084523	0.00808542	-0.198679	FALSE
-0.246018	0.309915	-0.385067	0.0670972	-0.0905388	0.66153	-0.229588	0.0413651	0.475606	0.043633	-0.155479	0.608635	P48591	RnrL	0.844704	-0.0214702	0.510763	-0.0556788	0.756881	0.0334754	0.993086	-0.000733257	FALSE
-0.139127	0.0684029	-0.383311	0.0815476	-0.115563	0.149218	-0.359747	0.00863217	0.498874	0.00177953	-0.0235643	0.847789	Q9V3Z4	Rpn5	0.493174	0.0211843	0.122982	-0.0706607	0.3487	0.0381144	0.13251	-0.0537306	FALSE
0	0.802413	0.291152	0.900821	0	0.83215	0.291152	0.86637	-0.291152	0.904422	0	0.966634	M9NGE4	mud		0		0		0		0	FALSE
-0.254962	0.000479264	-0.380303	0.00272642	-0.0434112	0.180952	-0.168752	0.00185999	0.423714	8.42062e-05	-0.211551	0.0305095	P35421	Pfas	0.109781	-0.0307942	0.272191	-0.0269345	0.904366	-0.00207841	0.934134	0.00178129	FALSE
0.0855516	0.450857	0.0987555	0.608647	-0.0767823	0.384095	-0.0635784	0.283168	-0.0219732	0.700609	0.162334	0.143219	Q7KMM4	GCS2alpha	0.0247134	0.115656	0.31604	0.0511041	0.108951	0.0361387	0.617929	-0.0284133	FALSE
-0.579595	0.00383347	-0.584128	0.00769454	-0.0970635	0.529859	-0.101596	0.624678	0.681191	0.00670799	-0.482532	0.00370362	P52295	Pen	0.0475977	-0.124564	0.115221	-0.0983237	0.327399	-0.0408193	0.803396	-0.0145794	FALSE
-0.0239706	0.744302	-0.211475	0.879094	-0.0327038	0.498014	-0.220209	0.0582064	0.244179	0.196203	0.00873316	0.374294	Q9VK45	Tor	0.861765	-0.00483336	0.807358	0.00593573	0.24495	-0.0277558	0.240303	0.0385249	FALSE
-0.181857	0.0593737	-0.32055	0.0028638	-0.0342773	0.739387	-0.172971	0.0392993	0.354827	0.00953232	-0.147579	0.0324135	Q9VZU7	Usp5	0.561758	0.0113574	0.177925	-0.0719923	0.501872	0.0147791	0.187627	-0.0685706	FALSE
-0.11274	0.0268433	0.0171187	0.65874	-0.152186	0.0235175	-0.0223275	0.578746	0.135068	0.0242402	0.0394463	0.877381	Q7KK96	SMC2	0.129212	0.0300642	0.13619	0.055486	0.165739	-0.0488957	0.248736	-0.0234738	FALSE
-0.173836	0.0336389	-0.20999	0.162585	-0.046659	0.365152	-0.0828126	0.307742	0.256649	0.093335	-0.127177	0.208481	A1Z6I7	BubR1	0.252199	0.0603068	0.199939	0.0414723	0.371168	-0.0213731	0.450354	-0.0402076	FALSE
-0.065197	0.0217546	0.0726677	0.46417	-0.216379	0.00572107	-0.0785145	0.755114	0.143711	0.416449	0.151182	0.0283369	Q9VIE8	mAcon1	0.000458972	0.214802	0.103807	0.145163	0.0476054	0.0593892	0.134738	-0.129028	FALSE
-4.27095	0.000303284	-0.910851	0.000109942	0.0870329	0.230472	3.44713	0.000681745	0.823818	0.000670037	-4.35799	0.000259689	P23128	me31B	0.000382218	-2.63227	2.73085e-05	-0.46225	0.0526947	0.168293	0.000537961	2.33831	FALSE
-0.109784	0.110852	-0.0301587	0.821615	-0.133154	0.184209	-0.053529	0.320988	0.163313	0.0909936	0.0233704	0.577175	Q8IRH0	Psa	0.215358	0.036435	0.46532	0.0261655	0.0925834	0.0453885	0.375363	0.0351191	FALSE
0.363794	0.00485736	0.527193	0.00253251	-0.222941	0.0645078	-0.0595421	0.276655	-0.304252	0.0161487	0.586735	0.000934678	A8DYB0	Dmel\CG13185	0.00537861	0.295309	0.000443496	0.341167	0.227689	-0.079931	0.288179	-0.0340732	FALSE
0.00951537	0.562628	-0.0500573	0.56394	-0.0353643	0.327392	-0.094937	0.237354	0.0854216	0.20166	0.0448797	0.418226	Q9VYQ8	Usp7	0.000227902	0.130459	0.0468463	0.0644892	0.347342	-0.0206453	0.00524984	-0.0866146	FALSE
-0.178445	0.176088	-0.20404	0.00163802	-0.00260036	0.552647	-0.0281956	0.488375	0.20664	0.132562	-0.175844	0.00232738	A1ZBE9	MetRS	0.0182131	-0.0752535	0.0603611	-0.0518422	0.662812	0.00887938	0.518888	0.0145319	FALSE
-0.181019	0.00150157	-0.388273	0.126872	0.107767	0.878719	-0.0994866	0.384514	0.280506	0.0447839	-0.288787	0.169921	Q9VSD6	msk	0.141186	0.0389849	0.758292	-0.00875749	0.00505509	0.12562	0.0381441	0.0778774	FALSE
-0.235329	0.0271596	-0.216561	0.0783958	-0.144369	0.0890702	-0.125601	0.413328	0.36093	0.026617	-0.0909599	0.0887661	Q9VQR8	LeuRS	0.278311	-0.0928903	0.203414	-0.0387218	0.242089	0.0999254	0.188379	-0.0457569	FALSE
0.172358	0.00159685	-0.0463848	0.816212	0.103836	0.845481	-0.114908	0.11188	-0.0574509	0.895177	0.0685228	0.316825	A8JNU6	Nc73EF	0.00210579	0.147235	0.013279	0.129211	0.0968876	-0.031485	0.21807	-0.0495085	FALSE
-0.247025	0.000463514	-0.313423	0.0350376	-0.0549697	0.142123	-0.121368	0.169429	0.368392	0.0168327	-0.192055	0.0139201	P26019	PolA1	0.0596328	-0.109141	0.0750383	-0.0818289	0.436532	0.0276174	0.276234	0.0549296	FALSE
-0.270804	0.00155058	-0.2993	0.189567	-0.108157	0.2479	-0.136654	0.452262	0.407457	0.0312898	-0.162646	0.241354	Q9VGZ3	Irp-1B	0.350919	-0.0533762	0.419843	-0.0421671	0.369606	0.0555662	0.184363	0.0667753	FALSE
-0.288979	0.103433	-0.272109	0.103644	-0.157751	0.113437	-0.140881	0.463435	0.42986	0.00485781	-0.131228	0.543472	Q9VWI2	Naa15-16	0.37975	-0.0238419	0.951948	0.00153261	0.14855	-0.0261349	0.981415	-0.000760368	FALSE
-0.051098	0.216997	-0.0925065	0.045143	0.0710812	0.0248848	0.0296727	0.986798	0.0214252	0.477895	-0.122179	0.00190277	X2JE15	shi	0.352709	-0.0297234	0.271422	-0.0518053	0.104573	0.0622631	0.10008	-0.084345	FALSE
0.338877	0.0927343	-0.05576	0.824089	-0.0157163	0.920117	-0.410353	0.0175148	0.0714763	0.95373	0.354593	0.0509889	P06605	alphaTub84D	0.00158929	0.157633	0.00773876	0.171454	0.0942815	0.0363498	0.572704	-0.0225285	FALSE
-0.0702392	0.290581	0.132914	0.924989	0.0555359	0.767559	0.258689	0.28349	-0.18845	0.867504	-0.125775	0.164687	Q9VKW5	Dmel\CG5355	0.0230286	0.0419738	0.669238	-0.013028	0.0595382	-0.0492083	0.0124573	-0.10421	FALSE
-0.318275	0.119518	-0.445308	0.0105892	-0.0565207	0.923428	-0.183554	0.0154256	0.501829	0.0342767	-0.261754	0.0424181	Q9VK69	CCT4	0.510699	-0.0222291	0.316938	-0.0434633	0.548688	-0.0222176	0.97909	0.000983345	FALSE
0.285423	0.00951374	0.434143	0.00380864	-0.040686	0.15377	0.108034	0.333498	-0.393457	0.00712265	0.326108	0.00411194	P46863	Klp61F	0.000554243	0.358254	4.95839e-05	0.432714	0.750861	0.00909541	0.0656247	0.0835548	FALSE
-0.252426	0.00339267	-0.273755	0.0012808	-0.0376675	0.133785	-0.0589964	0.527864	0.311423	0.000729342	-0.214759	0.00743375	Q9VZP5	eIF5B	0.904667	0.00612353	0.164318	-0.0695025	0.13632	0.0966049	0.58914	0.0209789	FALSE
-0.228138	0.0293348	-0.222712	0.132931	-0.206108	0.106357	-0.200682	0.311012	0.42882	0.038963	-0.0220299	0.229933	Q7KUB1	Idh	0.642289	-0.0417073	0.348706	-0.0950603	0.634561	0.0355008	0.868101	-0.0178522	FALSE
-0.103347	0.206969	-0.344105	0.091812	0.0753625	0.61552	-0.165395	0.166072	0.268742	0.06932	-0.17871	0.250741	M9PB90	Cand1	0.56318	-0.0126504	0.570885	-0.0167346	0.708511	0.00791802	0.895555	0.00383386	FALSE
-1.82943	6.04424e-06	-1.95523	0.0746103	0.277439	0.0364744	0.151638	0.354804	1.67779	0.126148	-2.10687	1.31975e-05	P13607	Atpalpha	5.82095e-05	-1.40806	6.9225e-07	-1.33608	0.621803	-0.0433404	0.146403	0.0286431	FALSE
-0.0180093	0.885842	-0.279383	0.284916	-0.114994	0.39383	-0.376368	0.0135666	0.394378	0.0471366	0.0969849	0.28188	Q9VGP4	Ranbp9	0.133595	0.0481876	0.000667307	0.0799427	0.000464345	-0.0660149	0.0203786	0.09777	FALSE
-0.020496	0.845704	-0.188519	0.111914	-0.148936	0.451052	-0.316959	0.0592279	0.337455	0.0760607	0.12844	0.319525	A0A0B4LFL2	eIF3c	0.307123	0.0278034	0.588083	0.00339937	0.000179955	-0.0513088	0.0350725	-0.0757127	FALSE
0.294952	0.248791	0.344948	0.334584	0.409213	0.329691	0.45921	0.0240518	-0.754161	0.0227561	-0.114261	0.790295	Q8IQQ0	Nc73EF	0.883262	0.0202673	0.0524668	-0.1063	0.304325	-0.148502	0.676939	0.0219346	FALSE
-0.438172	0.00028309	-0.354633	0.00237465	-0.0748481	0.192887	0.00869114	0.55101	0.429481	0.00197829	-0.363324	0.00010044	Q9VLB7	Gdi	0.120353	-0.127232	0.107538	-0.140447	0.102719	0.13384	0.155326	0.120626	FALSE
-0.0587894	0.394891	-0.225824	0.115947	-0.0189923	0.838367	-0.186027	0.166639	0.244817	0.109256	-0.0397971	0.451938	Q9VGW6	Mcm5	0.00788682	-0.116832	0.0319332	-0.0664562	0.156728	-0.0416456	0.689513	0.00873014	FALSE
-0.117948	0.0455422	-0.186569	0.153931	-0.159611	0.0114831	-0.228232	0.278746	0.34618	0.0233576	0.0416633	0.706015	A1Z843	Dmel\CG1371	0.409539	-0.020324	0.113305	-0.0367108	0.00130469	0.0884405	0.0165037	-0.104827	FALSE
0.211352	0.00730607	0.0467216	0.756996	0.00809427	0.246542	-0.156536	0.126759	-0.0548158	0.832527	0.203258	0.00563135	A0A0B4KGX1	jar	0.899452	-0.00584077	0.356501	-0.0770985	0.481969	0.033423	0.636853	-0.0378348	FALSE
-0.559297	0.00138715	-0.556912	0.00832902	-0.0285641	0.214297	-0.0261789	0.986266	0.585476	0.000834468	-0.530733	0.0104434	Q8IRG6	dre4	0.0102816	-0.483953	0.0193433	-0.308672	0.60083	-0.0179862	0.210984	0.193267	FALSE
-0.019358	0.338108	-0.0318487	0.68012	0.128071	0.346817	0.11558	0.495499	-0.0962221	0.791681	-0.147429	0.142769	A1ZAW0	Dcr-2	0.0266692	0.193752	0.0347455	0.207466	0.836643	-0.0115965	0.977033	0.0021175	FALSE
-0.538669	0.0132292	-0.379876	0.00832561	0.0986757	0.388213	0.257469	0.216575	0.2812	0.0744761	-0.637345	7.60116e-05	P35600	Gnf1	0.0126595	-0.23493	0.0523953	-0.159021	0.00422348	-0.144317	0.0441738	0.220226	FALSE
0.0287918	0.380477	-0.101108	0.503951	-0.101807	0.00619473	-0.231707	0.0772441	0.202915	0.112562	0.130599	0.0104039	P92177	14-3-3epsilon	0.68925	0.0120034	0.360591	-0.0216694	0.4092	0.0262462	0.731688	-0.00742657	FALSE
-0.469563	0.000506718	-0.413961	0.00877121	0.0366324	0.397344	0.0922345	0.528156	0.377329	0.00654909	-0.506196	0.0025159	Q8INH6	CG8775	0.000527051	-0.14136	0.00523116	-0.17214	0.700769	-0.0122527	0.332506	-0.0185274	FALSE
-0.20122	0.00585936	-0.210183	0.0159537	-0.0923832	0.122794	-0.101347	0.0610683	0.302567	0.00543219	-0.108837	0.0324807	Q9XZU1	Cse1	0.253553	-0.0435713	0.719501	-0.0132702	0.97512	-0.00110464	0.406066	0.0314057	FALSE
-0.166369	0.0122498	-0.337535	0.0118789	0.0460522	0.104532	-0.125113	0.807314	0.291483	0.0206345	-0.212421	0.00673137	P13496	DCTN1-p150	0.0945999	-0.120669	0.130488	-0.111345	0.771579	-0.0164793	0.911865	-0.00715537	FALSE
-0.162605	0.061081	-0.168065	0.0613107	-0.0943094	0.806224	-0.0997688	0.122699	0.262374	0.0168231	-0.0682961	0.211308	Q9V3V6	Rpt5	0.81374	-0.00658445	0.112369	-0.0682225	0.107745	0.0652285	0.906189	0.00359048	FALSE
0.116152	0.0582845	0.254967	0.102518	-0.152784	0.0049689	-0.0139687	0.633918	-0.102184	0.663547	0.268936	0.00345003	Q9V3A7	glu	0.00416317	0.21202	0.00456509	0.259031	0.131265	-0.0853511	0.347798	-0.0383394	FALSE
-0.245214	0.273597	-0.0242608	0.406924	-0.255955	0.16754	-0.0350021	0.377655	0.280216	0.17915	0.0107413	0.764714	Q7KQM6	Gyf	0.501731	-0.0322791	0.05131	-0.110833	0.477916	-0.0375336	0.0298296	-0.116087	FALSE
-1.86557	0.000379022	-1.53653	0.00220554	-0.0684147	0.0959333	0.260619	0.188226	1.60495	0.00187784	-1.79715	0.000418077	Q9VKH9	cana	0.00863155	-0.431217	0.00637617	-0.468013	0.0160183	-0.0783331	0.756776	0.041537	FALSE
-0.19832	0.000299174	-0.348832	0.0148783	-0.0926621	0.325738	-0.243175	0.0198895	0.441494	0.00210164	-0.105658	0.119631	M9PG62	Rpn3	0.10314	-0.043727	0.119856	-0.0599083	0.378891	-0.0260835	0.719143	0.00990215	FALSE
-0.231575	0.000683205	-0.36765	0.023026	-0.0195394	0.252088	-0.155614	0.15473	0.387189	0.0157564	-0.212036	0.00155288	Q7KN90	CysRS	0.441635	-0.0199588	0.598632	-0.00842036	0.897123	-0.00240714	0.691973	0.00913131	FALSE
-0.487945	0.29979	-0.0708394	0.696108	0.819621	0.0773646	1.23673	0.00290452	-0.748781	0.0968789	-1.30757	0.00266933	A0A0B4K7N9	cnn	0.416495	0.153996	0.724543	0.0554935	0.00405337	-0.713735	0.0315767	0.615232	FALSE
-0.320505	0.00214057	-0.124052	0.238546	-0.0577429	0.299644	0.13871	0.54566	0.181795	0.164319	-0.262762	0.00430061	Q01604	Pgk	0.363153	-0.104575	0.0941678	-0.174912	0.304687	0.0791286	0.940582	0.00879161	FALSE
-0.0646296	0.906656	0.0752826	0.945403	-0.0371185	0.967609	0.102794	0.886825	-0.0381641	0.96197	-0.0275111	0.942422	E1JGL8	Dmel\CG30122	0.98311	-0.000699345	0.974346	0.0011676	0.0684983	0.0918241	0.0305916	-0.0899572	FALSE
2.22409	2.80009e-06	2.23085	0.000948692	0.125114	0.636589	0.131873	0.789552	-2.35596	0.000592322	2.09898	4.64108e-05	M9PI41	sti	2.41946e-05	1.38272	5.98612e-05	1.6624	0.171679	0.161236	0.107658	0.118439	FALSE
-0.111325	0.0179508	-0.27608	0.0118098	0.187736	0.0368136	0.0229802	0.848338	0.0883443	0.0598848	-0.29906	0.00625026	Q9VGG9	CG14729	0.0165115	-0.0892354	0.000473074	-0.112528	2.69027e-06	-0.290349	0.000356264	0.267056	FALSE
-0.307837	0.0119521	-0.1557	0.188464	-0.131558	0.812852	0.0205791	0.310418	0.287258	0.0519026	-0.176279	0.0739514	Q9VMA7	Tango1	0.0228473	-0.0974703	0.000671367	-0.110407	0.0184706	0.0442474	0.102685	-0.0571844	FALSE
-0.237137	0.00119499	-0.151403	0.0185355	-0.11958	0.10651	-0.0338456	0.22832	0.270983	0.00251248	-0.117557	0.030222	P08736	eEF1alpha1	0.238907	-0.0403251	0.203352	-0.0339381	0.175156	-0.047749	0.140314	-0.041362	FALSE
-0.433662	0.00181711	-0.368342	0.018011	-0.104238	0.188236	-0.0389173	0.314179	0.472579	0.0107475	-0.329424	0.00221347	Q9VC45	asp	0.00690579	-0.308782	0.000351287	-0.367059	0.285169	0.0665178	0.85503	0.00824088	FALSE
0.056125	0.141092	0.0100983	0.777267	0.175946	0.253719	0.129919	0.969991	-0.186044	0.522325	-0.119821	0.681176	A0A0B4K863	cnn	0.00750919	0.220826	0.704867	0.0475172	0.0860511	0.100678	0.567336	-0.0726314	FALSE
-0.381015	0.000641505	-0.270445	0.15917	-0.130759	0.0292243	-0.0201883	0.870168	0.401204	0.0265572	-0.250256	0.0226665	Q9W425	Rbcn-3A	0.00153857	-0.105334	0.000201848	-0.102789	0.0113592	-0.0559093	0.00504785	-0.0533642	FALSE
-0.102657	0.0535024	-0.235031	0.00386972	0.18466	0.0601183	0.0522848	0.12065	0.0503718	0.215246	-0.287316	0.00101334	Q8MT58	Cndp2	0.00836731	0.0538529	0.0212774	0.0251095	1.80115e-06	0.193027	0.000178034	0.164284	FALSE
-0.18301	0.565893	-0.123172	0.404596	-0.0978527	0.720064	-0.0380146	0.158959	0.221024	0.357585	-0.0851569	0.792191	Q9VXN4	ArgRS	0.097334	-0.0310151	0.962249	0.000739172	0.0822207	-0.0266604	0.779357	0.00509382	FALSE
-0.0960104	0.031855	-0.0810327	0.348023	-0.0331069	0.232842	-0.0181292	0.46	0.11414	0.0593746	-0.0629035	0.553717	Q9VYT3	Nrd1	0.389598	0.056727	0.550212	-0.0374171	0.920572	0.00678247	0.166614	-0.0873617	FALSE
-0.293125	0.00411224	-0.355754	0.0257365	-0.0378209	0.82232	-0.10045	0.146796	0.393575	0.00904918	-0.255304	0.0454139	M9PJN8	Gapdh2	0.45737	-0.0493857	0.420096	-0.0470392	0.288113	-0.0672873	0.323732	-0.0649408	FALSE
-0.136271	0.0161903	-0.325529	0.00995463	-0.0964576	0.0821971	-0.285715	0.0152008	0.421987	0.00141165	-0.0398138	0.409854	Q9V461	Mcm6	0.0312241	-0.105525	0.0155594	-0.0893799	0.74762	0.00898555	0.819163	0.00715998	FALSE
-0.238521	0.0426923	-0.134727	0.0889656	-0.124427	0.181084	-0.0206337	0.646719	0.259155	0.045067	-0.114094	0.0538732	O18413	Rpt6	0.606244	-0.0141206	0.194587	-0.050346	0.565112	0.02121	0.552789	-0.0150155	FALSE
-0.157708	0.0347014	-0.233284	0.114771	-0.0362465	0.312278	-0.111823	0.28004	0.269531	0.0872952	-0.121462	0.0867269	H5V8B8	Pp2A-29B	0.014319	0.0370417	0.365271	0.0214348	0.788174	0.00328601	0.3931	-0.018893	FALSE
-1.44086	0.00656342	-1.75923	0.000748729	0.163915	0.191265	-0.154449	0.681754	1.59531	0.0106974	-1.60478	2.35782e-05	Q9VE79	Dmel\CG14309	0.000294377	-1.24268	0.000104129	-1.10348	0.526955	-0.0497681	0.442784	0.0894333	FALSE
-0.379221	0.132151	-0.320843	0.0245775	-0.123796	0.481111	-0.0654181	0.959107	0.444639	0.0232844	-0.255425	0.193259	A0A0B4K618	Fmr1	0.000473048	-0.143592	0.105518	-0.0827938	0.000491689	0.117079	0.2368	-0.0562809	FALSE
-0.0858132	0.138962	-0.122699	0.026419	-0.15482	0.00515195	-0.191706	0.0122972	0.277519	0.00349273	0.0690068	0.07393	Q02748	eIF4A	0.926024	0.00234814	0.0670208	0.030599	0.00704539	-0.117151	0.00281316	-0.0889004	FALSE
-0.22382	0.00521086	-0.12557	0.0512319	-0.0627218	0.133202	0.0355283	0.975445	0.188292	0.020665	-0.161098	0.00829321	P48601	Rpt2	0.910035	-0.00362648	0.361035	-0.0178426	0.308172	0.037457	0.156011	0.0232409	FALSE
-0.102863	0.818854	-0.264578	0.461655	-0.0208244	0.98274	-0.18254	0.0224911	0.285403	0.496013	-0.0820383	0.769565	P45437	betaCOP	0.149656	-0.0441018	0.0117803	-0.0558872	0.0979692	-0.0541417	0.0236312	0.0423562	FALSE
0.485134	0.00484511	0.460123	0.00576543	-0.139218	0.550494	-0.164229	0.126032	-0.320905	0.0283495	0.624352	0.000452169	P25439	brm	0.017181	0.19191	0.0037615	0.156302	0.387723	0.0454268	0.0504522	-0.0810341	FALSE
0.0955374	0.912097	0.243194	0.390706	-0.0367012	0.237801	0.110956	0.651936	-0.206493	0.645249	0.132239	0.556344	Q9VC96	BRWD3	0.0687365	-0.214485	0.469835	-0.0636061	0.735122	0.0265671	0.126951	0.177447	FALSE
-0.159794	0.00505906	-0.202318	0.0120525	-0.0170854	0.309139	-0.0596091	0.0741103	0.219403	0.00363092	-0.142708	0.0489611	A0A0B4K7Z5	Rpn6	0.78354	0.00829144	0.246286	-0.0291869	0.351182	-0.0261593	0.0661653	-0.0636376	FALSE
0.00728939	0.51575	-0.272396	0.0205429	0.0733485	0.468401	-0.206336	0.0774243	0.199047	0.0740892	-0.0660591	0.0428325	Q8IN05	lqfR	0.0166725	0.0564082	0.754588	0.00520631	0.00650515	-0.0711761	0.0015873	-0.122378	FALSE
-0.999771	0.02452	-0.360512	0.0518283	-0.0689966	0.727267	0.570263	0.109616	0.429508	0.0365494	-0.930774	0.0279208	P08928	Lam	0.00197277	-0.636212	0.00600802	-0.724161	0.416476	-0.0440401	0.442019	-0.131988	FALSE
-0.195645	0.128519	-0.34728	0.00599701	-0.0892928	0.571518	-0.240928	0.0174059	0.436573	0.0121541	-0.106352	0.0745393	Q9W414	Rpt4	0.578057	-0.0118394	0.530228	-0.0200067	0.180352	-0.0395577	0.281715	0.0313903	FALSE
-0.252202	0.000421401	-0.167899	0.101281	-0.189943	0.422985	-0.10564	0.260858	0.357842	0.0109792	-0.0622585	0.183335	Q9VHN7	anon-WO0118547.344	0.841508	-0.00618591	0.133148	-0.056451	0.236663	0.044102	0.831448	-0.00616299	FALSE
-0.330129	0.0271285	-0.107219	0.502056	-0.206877	0.339391	0.0160339	0.564801	0.314096	0.133985	-0.123252	0.438692	M9MQH9	Pp2A-29B	0.578106	0.0635307	0.205548	0.175786	0.789353	-0.0404718	0.345653	0.0717833	FALSE
-0.235823	0.00188126	-0.381684	0.016344	0.111315	0.814228	-0.0345455	0.172377	0.270369	0.00192803	-0.347138	0.0299076	Q9VU68	flr	0.0804274	-0.0649101	0.0137877	-0.08462	0.747214	-0.00540377	0.66508	-0.0143061	FALSE
0.111694	0.228217	0.226842	0.730842	-0.183684	0.552953	-0.0685353	0.378891	-0.043159	0.946377	0.295378	0.0513216	Q9VKK1	Ge-1	0.649215	0.0281089	0.417888	0.0566163	2.77217e-05	-0.168033	0.174373	-0.139526	FALSE
-0.0290646	0.036698	-0.22619	0.082139	0.0374867	0.949478	-0.159639	0.0897722	0.188704	0.062801	-0.0665512	0.527823	Q9XYU1	Mcm3	0.00368171	-0.103459	0.0490542	-0.0500314	0.151274	-0.028994	0.256454	0.0244341	FALSE
-0.234652	0.0625987	-0.313353	0.0312744	0.100042	0.090827	0.0213408	0.974726	0.213311	0.196935	-0.334693	0.00107551	Q9VCN1	DNApol-epsilon255	0.0485961	-0.112489	0.10367	-0.0919821	0.0107234	0.144645	0.0298506	0.165151	FALSE
0.845401	0.000391279	0.99694	0.00119	0.0482332	0.476651	0.199772	0.541456	-1.04517	0.00108824	0.797168	0.000397125	P19109	Rm62	0.000788214	0.728241	7.59556e-05	0.786721	0.744191	-0.0251552	0.596858	0.0333251	FALSE
-0.0917534	0.0169947	-0.155624	0.00760156	-0.0633995	0.0167798	-0.12727	0.0150431	0.219024	0.00265961	-0.0283539	0.369509	A1ZBJ2	cg7461	0.579744	-0.0046634	0.343761	-0.0143015	0.395286	-0.00677196	0.296438	-0.01641	FALSE
0.191028	0.00140525	0.0431664	0.326581	-0.198653	0.00868958	-0.346514	0.000331131	0.155486	0.00661466	0.389681	0.000952985	Q9W0M7	Sf3b3	0.0114342	0.137948	0.0253438	0.0571708	0.0130141	-0.115758	0.000935022	-0.196535	FALSE
0.0299261	0.856615	0.238316	0.662423	-0.223637	0.155569	-0.0152474	0.36131	-0.0146787	0.45562	0.253563	0.085692	M9PDF2	swm	1.48335e-05	0.289807	0.0142522	0.182493	0.0197131	-0.0845943	0.596023	-0.0227194	FALSE
-0.599845	0.00331851	-0.556104	0.00227547	-0.0549663	0.123462	-0.0112262	0.952167	0.611071	0.00222248	-0.544878	0.00411857	Q05344	Ssrp	0.0210324	-0.466488	0.00710893	-0.309983	0.617184	-0.0125855	0.357393	0.143919	FALSE
-0.250078	0.0174725	-0.216525	0.124054	0.0898073	0.566489	0.123359	0.080856	0.126718	0.194744	-0.339885	0.0203259	Q9VQL1	SerRS	0.354324	-0.0173118	0.0594621	-0.0753323	0.182023	0.0445368	0.507937	-0.0134838	FALSE
-0.00662813	0.533318	0.0372978	0.514247	-0.224244	0.311867	-0.180318	0.291417	0.186946	0.168705	0.217616	0.603434	A0A0B4K7U5	lig	0.567128	0.0555341	0.0777294	0.0844872	0.0886544	0.16138	0.105609	-0.132427	FALSE
0.192525	0.0890055	0.200011	0.277681	0.0391441	0.856914	0.0466296	0.976621	-0.239155	0.285496	0.153381	0.106813	M9PD65	RanGAP	0.187751	0.0534532	0.567074	0.0251611	0.107594	0.0902643	0.101999	0.0619722	FALSE
0.139433	0.0108616	0.23435	0.0725446	-0.0631058	0.605796	0.0318112	0.68657	-0.171244	0.0322083	0.202538	0.0677435	M9PDL9	BicD	0.00455096	0.302822	0.00468086	0.274581	0.438457	-0.048259	0.15804	-0.0765	FALSE
-0.81071	5.06803e-05	-0.853702	0.00248173	0.079178	0.257906	0.0361862	0.86162	0.774524	0.00318063	-0.889888	5.86978e-05	Q9VUM0	Msh6	0.010193	-0.312176	0.00489616	-0.304649	0.242181	0.0415115	0.580295	0.0490389	FALSE
-0.218638	0.00554673	-0.322255	0.010796	-0.0895319	0.178393	-0.193149	0.0173599	0.411787	0.00200781	-0.129106	0.123086	A0A0B4KHL2	gammaCOP	0.122709	-0.0752175	0.0254621	-0.0686865	0.669953	-0.0141284	0.815447	-0.0075973	FALSE
-0.341283	0.000494669	-0.380071	0.00591481	-0.340825	0.00744651	-0.379613	0.00303829	0.720896	0.000289243	-0.000457871	0.601923	X2J5E8	Fkbp59	0.0947704	-0.0387501	0.316407	-0.0218781	1.05055e-06	-0.401412	0.000100711	-0.38454	FALSE
-0.00302669	0.410618	-0.119383	0.843087	0.0385242	0.560947	-0.0778319	0.835875	0.0808586	0.742739	-0.0415508	0.973554	P54385	Gdh	0.0353636	0.111566	0.147636	0.0916681	0.0178297	0.108969	0.081746	-0.128867	FALSE
-1.05375	0.100608	-0.835307	0.059437	-0.0657568	0.893625	0.152688	0.780628	0.901064	0.0788072	-0.987995	0.0766645	Q9VWV6	Tsf1	0.00653271	-0.240564	0.553062	-0.154123	0.0506502	-0.275143	0.442115	-0.188702	FALSE
-0.246721	0.0113852	-0.129119	0.103004	-0.126144	0.0779281	-0.00854219	0.546179	0.255263	0.021057	-0.120577	0.0820706	Q9NJH0	eEF1gamma	0.710644	0.00873253	0.776379	0.00675101	0.729447	0.00881277	0.752696	0.00683125	FALSE
-0.482313	0.0186787	-0.0173145	0.551296	-0.425623	0.0721754	0.0393752	0.904114	0.442937	0.0389005	-0.0566896	0.433836	Q9NFU0	Fmr1	0.589972	-0.155026	0.24399	-0.325309	0.992275	0.00231495	0.576484	-0.167968	FALSE
-0.327139	0.00940917	-0.457393	0.000819964	-0.0247028	0.250127	-0.154957	0.0560901	0.482095	0.00103634	-0.302436	0.0134162	P46824	Klc	0.723246	-0.0140374	0.0118379	-0.0396806	0.250272	-0.0358488	0.0858051	-0.0614921	FALSE
-0.316163	0.00198261	-0.368006	0.0601951	-0.0649453	0.355431	-0.116789	0.517412	0.432952	0.00156255	-0.251217	0.0869096	Q9VF56	obe	0.0176383	-0.0674719	0.0592755	-0.0826056	0.116746	-0.0323793	0.214103	-0.0475131	FALSE
-2.12745	0.000244665	-1.6894	0.00131272	-0.130774	0.125847	0.307277	0.311859	1.82017	0.00108244	-1.99668	0.000281422	P09052	vas	0.0118763	-0.616192	0.0369664	-0.542431	0.117097	-0.137699	0.780585	-0.0639375	FALSE
-0.165913	0.0350533	-0.157777	0.016649	-0.0034646	0.563692	0.00467091	0.343712	0.161242	0.034174	-0.162448	0.00107694	Q8IP94	ThrRS	0.81556	0.00318229	0.842683	-0.00587527	0.149804	0.0209737	0.694197	0.0119161	FALSE
-0.334615	0.00759449	-0.403661	0.214152	-0.0694404	0.326151	-0.138486	0.086776	0.473101	0.00382173	-0.265175	0.564628	Q9VR91	HERC2	0.149873	-0.111542	0.216338	-0.0487431	0.181574	0.0659157	0.959754	-0.00311718	FALSE
-1.44322	0.000143637	-1.04957	0.000215264	0.0698244	0.613735	0.463472	0.0152741	0.979745	0.000299464	-1.51304	0.000115186	Q9VCH5	Nup98-96	0.000251843	-0.461904	0.000467577	-0.534812	0.51357	0.0126748	0.378154	-0.0602335	FALSE
-0.137118	0.083258	-0.157538	0.0564665	-0.0759725	0.376144	-0.0963931	0.143834	0.233511	0.0484246	-0.0611451	0.0109168	Q9W327	LysRS	0.317388	-0.014308	0.84665	-0.00190956	0.232799	-0.0197212	0.339793	-0.00732272	FALSE
0.0675962	0.738643	-0.132307	0.604046	0.0247609	0.327759	-0.175143	0.10321	0.107546	0.147658	0.0428353	0.238417	Q9VPR5	Sf3b1	0.179454	0.0233778	0.21133	-0.0658649	0.259161	0.0313067	0.221354	-0.057936	FALSE
0.0151334	0.776906	-0.0420442	0.244891	0.117035	0.135013	0.0598569	0.858342	-0.0749903	0.70644	-0.101901	0.0900904	Q9VPX7	capt	0.0233923	0.141071	0.0143646	0.111472	0.0563816	-0.0829501	0.215121	0.0533507	FALSE
-0.173311	0.153272	-0.143325	0.126957	0.153164	0.141585	0.183151	0.188502	-0.00983934	0.762261	-0.326476	0.0608304	P91927	Letm1	0.179429	-0.110036	0.197815	-0.0783376	0.540952	0.0362305	0.947716	-0.00453183	FALSE
-0.135496	0.0641162	-0.0474194	0.278264	-0.136442	0.843409	-0.0483662	0.355847	0.183862	0.009519	0.000946745	0.482162	Q3YMU0	ERp60	0.0224709	0.0398941	0.033371	0.0412534	0.00353272	-0.0674604	0.0070951	-0.0661012	FALSE
-0.13606	0.000177432	-0.251264	0.00511507	-0.0423188	0.369037	-0.157523	0.015693	0.293583	0.00131926	-0.093741	0.0212383	Q9VJ39	pepCG10602	0.0628589	0.00954347	0.45752	-0.0154195	0.000282569	0.11779	0.00479823	0.0928274	FALSE
0.110689	0.284062	-0.00252928	0.30713	0.0172957	0.490353	-0.0959225	0.665171	-0.0147665	0.655544	0.0933932	0.0933103	Q9XYZ5	pic	0.00271513	0.0972782	0.00368097	0.140163	0.488224	-0.0129298	0.234673	0.0299546	FALSE
-0.813609	0.00359071	-0.602804	0.000135811	-0.0194083	0.547029	0.191397	0.350558	0.622212	0.000414382	-0.794201	0.00342524	Q24492	RpA-70	0.00956012	-0.271006	0.00213974	-0.241692	0.696784	-0.0151534	0.478626	0.0444668	FALSE
0.123348	0.013932	-0.0155268	0.624193	0.190824	0.0375816	0.0519493	0.81999	-0.175297	0.155043	-0.0674761	0.657031	Q24368	Iswi	0.10644	-0.13736	0.00415185	-0.289464	0.0269605	0.181411	0.665812	0.0293069	FALSE
-0.200041	0.00117945	-0.319281	0.117794	-0.068301	0.256808	-0.187542	0.091643	0.387582	0.0169468	-0.13174	0.629121	Q9XYU0	Mcm7	0.00516086	-0.0941593	0.073051	-0.0684064	0.510357	0.0145995	0.196744	0.0403524	FALSE
0.571414	0.00144394	0.505103	0.0113565	-0.0341542	0.36734	-0.100466	0.123081	-0.470949	0.0243377	0.605569	0.000662499	Q9V491	PlexA	0.00255163	0.512677	0.00410342	0.501908	0.822877	-0.00777725	0.979495	-0.0029918	FALSE
-0.345926	0.26734	-0.25874	0.0504459	-0.2365	0.718975	-0.149314	0.513321	0.49524	0.165926	-0.109426	0.104709	Q9VXR5	Dmel\CG9281	0.0766511	-0.106253	0.00605919	-0.144729	0.400162	-0.0432728	0.0314628	-0.0817481	FALSE
0.165887	0.000285333	-0.0790302	0.839212	-0.055159	0.247352	-0.300076	0.0160192	0.134189	0.101224	0.221046	0.0493813	Q9VAJ1	Cap-D2	0.939336	0.00330538	0.847743	-0.00790298	0.0805834	0.0922149	0.11148	0.0810065	FALSE
0.0970543	0.900764	0.0389335	0.56928	0.0102023	0.75124	-0.0479185	0.425103	-0.0491358	0.49486	0.086852	0.436016	Q9I7K6	Q9I7K6	0.000589118	0.0826383	0.000633057	0.0653279	0.122404	0.0171792	0.984038	-0.000131309	FALSE
1.36849	0.000208961	1.28935	0.0092121	0.160545	0.374353	0.0814016	0.915433	-1.44989	0.0047833	1.20795	0.00119782	M9NEY5	Spn	0.00180313	1.16881	3.55708e-05	1.12613	0.212379	0.208985	0.0512948	-0.251662	FALSE
-0.490774	0.13625	-0.598193	0.0740058	-0.194435	0.447267	-0.301855	0.349809	0.792629	0.0300257	-0.296339	0.344331	Q9I7D3	Capr	0.00943469	-0.225319	0.00140844	-0.207884	0.137014	0.0814147	0.124651	-0.0639798	FALSE
1.07802	4.36605e-05	0.942921	0.000567483	0.0916419	0.128111	-0.0434577	0.637549	-1.03456	0.000427876	0.986378	4.64407e-05	Q9V9U3	anon-WO0118547.398	0.00169699	0.337945	0.010777	0.392945	0.53151	-0.039537	0.855034	0.0154629	FALSE
0.405389	0.00414023	0.260513	0.00274669	0.299514	0.031965	0.154638	0.00546394	-0.560027	0.00152052	0.105875	0.0175532	Q9W1R3	Golgin245	3.03361e-05	0.398119	0.000387733	0.41826	0.235703	-0.0499214	0.262376	-0.0297805	FALSE
-0.281209	0.00203665	-0.206691	0.0541473	0.0190001	0.763745	0.0935179	0.474308	0.187691	0.0649696	-0.300209	0.00147534	A1Z9E3	mEFTu1	0.376338	-0.0170109	0.641771	0.0184632	0.491408	0.0256633	0.0511311	0.0611373	FALSE
-0.802056	0.0179855	-0.706442	0.00509097	-0.167594	0.294141	-0.0719801	0.479808	0.874036	0.00238639	-0.634462	0.0361499	Q8MZI3	DmRH5	0.206351	-0.172986	0.0391262	-0.238668	0.938368	0.00598311	0.579178	-0.0716653	FALSE
-0.273133	0.000720191	-0.112085	0.0876221	-0.1654	0.413334	-0.00435175	0.534892	0.277485	0.000811545	-0.107733	0.117505	Q7KMQ0	Rpt1	0.852934	-0.00448377	0.563498	-0.0265832	0.227022	-0.0461821	0.53345	0.0240826	FALSE
0.422489	1.31629e-05	0.244137	0.491015	-0.0598063	0.7319	-0.238158	0.124703	-0.184331	0.536559	0.482295	0.00106829	Q9VWD9	Ubqn	0.00120999	0.419357	4.46259e-06	0.364643	0.0692707	0.0425631	0.120154	-0.0972766	FALSE
0.567746	0.043444	0.436935	0.145308	0.0813759	0.424496	-0.0494357	0.407845	-0.51831	0.0185322	0.48637	0.308348	O16043	Df31	0.0204695	0.293612	0.0415807	0.306188	0.846335	0.0144556	0.81756	0.0270309	FALSE
-0.208033	0.0127895	-0.178171	0.0264294	-0.118689	0.0354124	-0.0888278	0.285907	0.29686	0.00833423	-0.0893435	0.0620604	Q9VSS1	pix	0.811738	-0.00567734	0.876362	0.00333967	0.110864	-0.0369205	0.309788	-0.0279035	FALSE
-0.211811	0.0270912	-0.0873339	0.359224	-0.168559	0.147261	-0.0440823	0.996545	0.255893	0.115355	-0.0432516	0.189367	P23226	Map205	0.0724343	0.146193	0.193166	0.0753545	0.813353	-0.0134647	0.205182	-0.0843031	FALSE
-0.318973	0.0530914	-0.374328	0.450821	-0.00723655	0.432705	-0.0625924	0.761498	0.381565	0.0361786	-0.311736	0.559291	Q9W2H8	BEST:GH22856	0.0388187	-0.0661765	0.116093	-0.0450192	0.177899	0.0351657	0.0689401	0.056323	FALSE
-0.240448	0.000800896	-0.377259	0.0082033	-0.042814	0.137744	-0.179626	0.128327	0.420074	0.00535267	-0.197634	0.00103189	E1JIJ5	Vha55	0.421621	-0.0272951	0.063212	-0.0641651	0.617848	-0.0115047	0.488822	-0.0253653	FALSE
-1.01207	0.000721535	-0.34043	0.00834427	-0.171322	0.0822052	0.500319	0.0213412	0.511753	0.00238923	-0.840749	0.00142602	A4V4A1	Klp10A	0.0598857	-0.211288	0.106632	-0.073491	0.492057	-0.0186525	0.233914	0.119145	FALSE
-0.795443	0.000149934	-0.153011	0.147798	-0.100831	0.285134	0.541601	0.0541903	0.253842	0.0936255	-0.694613	6.62114e-05	M9PB92	Cnot4	0.000189949	-0.39373	0.0135321	-0.116815	0.0670386	-0.0629713	0.0025864	0.213944	FALSE
-0.55019	0.00198273	-0.551149	0.0164254	-0.0590479	0.495428	-0.0600062	0.373492	0.610197	0.00637711	-0.491142	0.0104128	P34739	lds	0.00816236	-0.151326	0.000190888	-0.132934	0.0979662	-0.0442619	0.0683922	0.0626531	FALSE
-0.187993	0.0290987	0.0457131	0.829219	0.0292088	0.810484	0.262915	0.0331751	-0.0749219	0.636649	-0.217202	0.0376817	X2JGB3	Bre1	0.00302223	0.141554	0.00559526	0.113997	0.304779	-0.032736	0.008146	-0.0602929	FALSE
-0.308932	9.72864e-05	-0.196447	0.28039	-0.112767	0.18818	-0.000282226	0.857851	0.309214	0.107144	-0.196165	0.0286829	P07486	Gapdh1	0.591721	-0.0270145	0.327818	-0.0541115	0.779713	-0.0125347	0.492518	-0.0396317	FALSE
-0.188139	0.103613	-0.329848	0.368768	-0.121491	0.0559489	-0.2632	0.770883	0.451339	0.0915589	-0.0666482	0.51147	O16797	RpL3	0.0220761	-0.0551361	0.888617	0.00605161	0.0790463	-0.0729092	0.71706	-0.0117215	FALSE
0.558074	0.00280979	0.787959	0.227527	-0.23619	0.161221	-0.00630456	0.591619	-0.551769	0.432235	0.794264	0.00194236	Q9VYK0	Smr	0.00119374	0.758202	0.00192435	0.568914	0.469604	-0.0939613	0.0281975	-0.0953265	FALSE
-0.205836	0.305139	-0.15131	0.420722	0.105138	0.428523	0.159665	0.239227	0.0461713	0.957312	-0.310974	0.109702	Q94523	SdhA	0.596925	-0.0104895	0.0291148	-0.0791333	0.305442	-0.0241836	0.0130636	-0.0928274	FALSE
0.137267	0.0149852	0.428638	0.0065868	-0.0474306	0.172218	0.24394	0.0385601	-0.381207	0.00994676	0.184697	0.00812673	Q9VIK6	Cen	0.000282474	0.541437	3.52617e-05	0.537764	0.701577	-0.0182654	0.480784	-0.0219385	FALSE
-0.248662	0.00612991	-0.17999	0.0760541	-0.1365	0.372857	-0.0678278	0.217504	0.316489	0.00865055	-0.112162	0.138794	Q9V405	Rpt3	0.330804	-0.0435516	0.0752265	0.0196785	0.290151	-0.044091	0.336981	0.0191391	FALSE
-0.752574	0.032296	-0.0290565	0.929477	0.0627881	0.633939	0.786305	0.0375474	-0.0337316	0.629444	-0.815362	0.042814	A1Z9S6	Su(var)2-HP2	0.0234616	-0.482974	0.0483213	-0.491673	0.900256	-0.00718171	0.944569	-0.0158811	FALSE
1.58607	9.17794e-05	1.50308	0.000967407	0.096623	0.793305	0.0136347	0.9572	-1.59971	0.00101785	1.48945	9.30711e-05	Q9VMJ7	lid	7.12205e-05	1.13767	0.000141862	1.2988	0.555618	-0.0665036	0.1096	0.0946271	FALSE
0.250985	0.0476226	0.386849	0.253081	-0.117413	0.949118	0.0184502	0.953945	-0.269436	0.10711	0.368398	0.225241	A1ZAK8	Psi	0.009503	0.0845527	0.19383	0.048804	0.141014	0.0276845	0.125527	-0.0634332	FALSE
-0.109471	0.116804	-0.160998	0.0468115	-0.0774325	0.273774	-0.128959	0.266542	0.238431	0.0333343	-0.0320388	0.229519	Q9VW68	Gabat	0.393709	-0.013522	0.971846	-0.0012511	0.000297261	0.177683	0.00447349	0.189954	FALSE
-0.0685916	0.101955	-0.049639	0.360735	-0.0327322	0.319235	-0.0137796	0.717048	0.0823712	0.272011	-0.0358594	0.165425	Q9VXE9	SMC3	0.0437942	-0.141489	0.00698627	-0.120427	0.122752	-0.0900954	0.0705232	-0.0690332	FALSE
-0.205849	0.0022561	-0.200118	0.211891	-0.0144026	0.68788	-0.00867209	0.833295	0.214521	0.19088	-0.191446	0.00210897	Q9VV60	TyrRS	0.113458	-0.0282728	0.100052	-0.069565	0.795816	0.00745347	0.217234	-0.0338387	FALSE
-0.401597	0.0209496	-0.20553	0.0448544	-0.0866619	0.085892	0.109405	0.416982	0.292192	0.0199026	-0.314935	0.0383782	M9PCJ5	Plp	0.0160865	0.0415046	0.049097	-0.238417	0.00446456	-0.0604216	0.0617876	-0.2195	FALSE
-0.258905	0.966663	0.169158	0.731136	-0.29091	0.995063	0.137153	0.765051	0.121752	0.833233	0.0320054	0.895224	A0A0B4KI71	Map205	0.147237	0.0844038	0.0719342	-0.0823967	0.0800221	0.0553624	0.102912	-0.111438	FALSE
-0.306748	7.8473e-05	-0.24163	0.0159851	-0.00683322	0.718456	0.0582846	0.232578	0.248464	0.00598606	-0.299915	0.00167598	X2J516	Gart	0.498413	-0.0373249	0.0568009	-0.0685541	0.120432	-0.0996266	0.052083	0.0683974	FALSE
-0.0746112	0.0630962	-0.0267616	0.948834	-0.136034	0.104211	-0.0881849	0.618492	0.162796	0.238829	0.0614233	0.462334	O62621	beta'COP	0.244655	0.0554906	0.0849543	0.0238045	0.23554	0.0445442	0.662646	0.0128581	FALSE
-0.207998	0.00525668	-0.350682	0.0304993	0.00557667	0.635601	-0.137108	0.0837109	0.345106	0.00374588	-0.213574	0.104669	Q9VPY2	Plap	0.00941069	-0.0450452	0.0881098	-0.0565478	0.127378	0.0368509	0.251448	0.0253483	FALSE
-0.417018	0.00258708	-0.536969	0.147398	-0.12754	0.223407	-0.24749	0.00983456	0.664509	0.000455968	-0.289478	0.643696	Q9XYP8	Grip91	0.0144421	-0.162074	0.000304511	-0.229787	0.666608	-0.0181594	0.0665692	-0.049554	FALSE
-0.243838	0.00986623	-0.15515	0.0275053	-0.1599	0.0650571	-0.0712115	0.0587035	0.31505	0.00550403	-0.0839381	0.129924	Q7K0E6	AspRS	0.214825	-0.0517576	0.844096	-0.00890143	0.618911	-0.0242858	0.588681	0.0185704	FALSE
-0.180561	0.0891312	-0.149214	0.0841913	-0.0594022	0.42536	-0.0280548	0.558646	0.208616	0.077307	-0.121159	0.0722874	P54351	Nsf2	0.0436175	-0.0578175	0.0721924	-0.0660568	0.180519	-0.019922	0.728437	0.0116827	FALSE
-0.175927	0.664837	-0.283436	0.129677	-0.054494	0.692173	-0.162003	0.219701	0.33793	0.197805	-0.121433	0.0616193	Q9VKZ8	Usp14	0.888628	-0.006764	0.0960627	-0.0626536	0.409436	0.02245	0.523718	-0.0334396	FALSE
-0.790203	0.0766797	-0.382038	0.0637422	0.238515	0.532119	0.64668	0.137824	0.143523	0.358769	-1.02872	0.0169279	Q9VEX6	bor	0.047569	-0.111573	0.425516	-0.0267774	0.476359	0.0197386	0.0714365	0.104535	FALSE
0.184778	0.254457	-0.166081	0.127329	0.120237	0.696544	-0.230622	0.0267038	0.0458438	0.191164	0.0645414	0.471926	P24785	mle	0.812125	-0.0138006	0.10019	0.0527963	0.141167	0.104439	0.099638	-0.0378419	FALSE
-0.274755	0.0245494	-0.376393	0.0254376	0.021627	0.875962	-0.0800106	0.483747	0.354766	0.031265	-0.296382	0.0138214	P54358	DNApol-delta	0.149042	-0.0696359	0.0592452	-0.151703	0.183759	0.0897296	0.864337	0.00766222	FALSE
0.499298	0.000248807	0.382284	0.10658	-0.0244996	0.888252	-0.141514	0.0909785	-0.357784	0.0964994	0.523798	0.00135538	Q9W2U4	PPP4R2r	6.75708e-05	0.285916	0.000412291	0.253804	0.0484204	-0.0536343	0.373185	0.021523	FALSE
-0.230389	0.019145	-0.334333	0.238132	0.271882	0.321582	0.167939	0.295908	0.0624508	0.479565	-0.502272	0.0864022	Q9VF51	AOX3	0.183619	-0.057535	0.353337	-0.0403011	0.00203264	-0.104831	0.157454	-0.0875975	FALSE
-0.286889	0.558061	-0.241027	0.105628	-0.147097	0.862254	-0.101235	0.540182	0.388124	0.3635	-0.139792	0.209999	Q9VBX3	vig2	0.966867	0.00132523	0.849997	0.0140982	0.875856	-0.00454959	0.91335	0.00822334	FALSE
-0.671644	3.25461e-05	-0.293238	0.822626	0.0692794	0.537441	0.447686	0.139051	0.223959	0.77666	-0.740924	0.000108597	A8JNP2	Argk	0.00182035	-0.178425	0.000399938	-0.551005	0.21277	-0.045729	0.000860844	-0.418308	FALSE
0.0770853	0.495084	0.285896	0.0425286	-0.0173829	0.719291	0.191428	0.116838	-0.268514	0.0233939	0.0944682	0.685851	Q9V3Y5	BcDNA.LD23634	0.000189495	0.166191	0.00177914	0.118427	0.107883	-0.0393579	0.30412	-0.00840631	FALSE
-0.0712978	0.413961	-0.129101	0.0407577	-0.0463234	0.739248	-0.104127	0.0658847	0.175425	0.0547573	-0.0249744	0.256846	Q24253	AP-1-2beta	0.704294	0.0239868	0.904362	0.00428009	0.845479	-0.012474	0.36158	-0.0321807	FALSE
-0.398912	0.000632257	-0.208543	0.21879	-0.0290746	0.68419	0.161294	0.270462	0.237618	0.247396	-0.369838	0.00597889	Q9VLC5	Aldh	0.336658	-0.0269455	0.212548	-0.0578991	0.262572	-0.0336227	0.167538	-0.0645764	FALSE
-0.229096	0.0308404	-0.478849	0.00807879	0.250988	0.0077761	0.00123526	0.454864	0.227861	0.0752719	-0.480084	0.000405107	Q9W1H4	DNAlig1	0.0216	-0.105024	0.0235813	-0.0722528	0.000928048	0.206953	0.000777949	0.239724	FALSE
-0.248913	0.0204236	-0.257898	0.908337	0.105521	0.562272	0.0965355	0.375168	0.152378	0.996764	-0.354434	0.0150514	Q7KW39	Q7KW39	0.838874	-0.0189896	0.806577	-0.0223524	0.182685	0.118878	0.278367	-0.122241	FALSE
-0.601538	0.0998833	-0.199913	0.0768506	-0.209328	0.51861	0.192298	0.331982	0.40924	0.123412	-0.392211	0.118286	Q9VUQ5	AGO2	0.0188078	-0.1759	0.512611	-0.0227793	0.089571	0.0981285	0.00190068	0.25125	FALSE
-0.315136	0.00013127	-0.35413	0.00276615	0.0409955	0.713327	0.00200186	0.681253	0.313135	0.0011854	-0.356132	0.0012344	Q9VUK8	GlyRS	0.0014414	-0.0584915	0.0681899	-0.0660949	0.380049	-0.0176844	0.296408	-0.0252878	FALSE
-0.268809	0.103584	-0.387493	0.00331754	-0.0942899	0.628659	-0.212974	0.00902191	0.481783	0.0148215	-0.174519	0.0607945	Q9VDK7	Srp72	0.971872	-0.00154913	0.35651	-0.0411777	0.845332	0.00776611	0.335293	-0.0473947	FALSE
0.0496032	0.171466	-0.138669	0.64283	-0.00166837	0.596439	-0.189941	0.0435665	0.140337	0.216688	0.0512715	0.20948	Q9VIE7	bur	0.00497272	0.144544	0.254799	0.0690078	0.552234	-0.0221777	0.10523	-0.0977136	FALSE
0.458356	0.0049032	0.722661	0.014375	-0.131685	0.0252282	0.13262	0.992441	-0.590976	0.0477299	0.590041	0.00111534	M9PE12	E(bx)	0.122256	0.126692	0.0294855	0.179693	0.0676602	-0.138899	0.246866	-0.0858969	FALSE
-0.250496	0.0159081	-0.454581	0.0115823	0.0773501	0.758673	-0.126735	0.186768	0.377231	0.0175166	-0.327846	0.00704345	Q9VFQ9	Dip-B	0.0335779	-0.0793593	0.0208125	-0.111732	0.542145	0.0240043	0.613125	-0.00836793	FALSE
-0.235169	0.00532667	-0.0736129	0.0502816	-0.0314886	0.291232	0.130068	0.020741	0.105102	0.0401044	-0.20368	0.00457554	Q0KI67	Mhcl	0.445474	-0.0505449	0.00576508	-0.0659211	0.56577	0.0231698	0.880084	0.00779369	FALSE
0.998828	0.320765	0.521285	0.416648	0.787919	0.062585	0.310376	0.359041	-1.3092	0.238466	0.210909	0.644913	M9ND95	Mhc	0.990766	0.0134158	0.737292	-0.512859	0.292116	-1.40317	0.232207	-1.92944	FALSE
-0.00865679	0.521039	0.266825	0.267852	-0.0447421	0.865652	0.230739	0.0949435	-0.222083	0.250194	0.0360853	0.390382	Q9VK59	Dmel\CG5787	0.363752	0.0435183	0.0786634	0.109214	0.0669571	-0.0705181	0.93588	-0.00482245	FALSE
-0.171561	0.00662299	-0.0361353	0.191116	-0.107586	0.70418	0.0278394	0.426725	0.143721	0.00380659	-0.0639747	0.132051	X2JKQ8	Rok	0.930499	0.00210472	0.0821115	-0.0358269	0.187518	0.0224049	0.0626602	-0.0603366	FALSE
-0.234179	0.00595838	-0.236243	0.329989	-0.0711072	0.141251	-0.0731717	0.651572	0.307351	0.0418701	-0.163072	0.354945	P52029	Pgi	0.298151	-0.0321323	0.0602231	-0.0490826	0.932775	0.0021112	0.453206	-0.0190615	FALSE
-0.200431	0.0156321	-0.209877	0.0161575	-0.0724619	0.171584	-0.0819073	0.170257	0.282339	0.00974662	-0.12797	0.0290921	Q7K3M5	Dhx15	0.481363	0.029717	0.794111	-0.0132492	0.306781	-0.062524	0.54379	0.0195578	FALSE
-0.207609	0.00523388	-0.357573	0.00119397	-0.0480992	0.120421	-0.198063	0.0141904	0.405672	0.00108652	-0.15951	0.00751673	Q9VQ61	Got2	0.0374168	-0.0412211	0.0607535	-0.0842314	0.469624	0.0171688	0.0968891	-0.0601791	FALSE
0.397949	0.00380923	0.265879	0.120909	0.0888489	0.375756	-0.0432213	0.988509	-0.354728	0.0250388	0.3091	0.0628739	Q86BM5	Akap200	0.00556109	0.438263	0.0104603	0.291362	0.0776994	-0.133335	0.882488	-0.0135655	FALSE
0.172427	0.0283952	0.123204	0.0824526	0.0183607	0.441593	-0.0308618	0.633323	-0.141565	0.121414	0.154066	0.0319761	Q24574	Usp47	0.000447113	0.1321	0.000690119	0.1791	0.839124	0.0036655	0.0279268	0.050665	FALSE
-1.93253	2.83379e-06	-1.44078	4.28396e-05	-0.11837	0.0453186	0.373375	0.0069924	1.55915	2.16521e-05	-1.81415	6.28849e-06	Q7K4H4	NO66	0.000590982	-0.596022	0.00409537	-0.518945	0.135238	0.0475045	0.789172	0.0295717	FALSE
-0.332794	0.0964264	-0.49455	0.204546	0.0219922	0.637208	-0.139763	0.20087	0.472558	0.0310141	-0.354787	0.457462	Q86BY9	rig	0.456254	-0.0433485	0.0220551	-0.0886522	0.675233	-0.0228728	0.0726275	-0.0681764	FALSE
-0.0270443	0.337392	0.105342	0.809907	-0.0558328	0.667688	0.0765539	0.457119	-0.0495096	0.607914	0.0287885	0.408432	C8VV14	Ald1	0.0338638	0.102597	0.211559	0.0506748	0.873473	-0.00525899	0.181235	-0.057181	FALSE
0.241264	0.00234838	0.352229	0.172078	-0.102698	0.869598	0.00826671	0.531773	-0.24953	0.11197	0.343962	0.0392783	Q9XZ57	Eb1	0.00895343	0.203645	0.0042691	0.206368	0.0159053	0.0751549	0.238072	-0.0724317	FALSE
0.965895	4.68522e-05	1.13254	0.0263795	-0.155485	0.746852	0.0111655	0.510175	-0.97706	0.0248118	1.12138	0.000510055	O46048	east	0.000992723	0.633682	0.00158215	0.499526	0.531396	0.0627587	0.00521331	-0.196915	FALSE
-0.254529	0.00960228	-0.201758	0.118699	-0.183746	0.0728458	-0.130975	0.188061	0.385504	0.000603422	-0.0707833	0.504368	Q9VDQ7	psidin	0.0830698	-0.073242	0.573585	0.0153899	0.29046	-0.0371911	0.126495	0.0514408	FALSE
-0.298186	0.155247	-0.196125	0.43731	-0.141117	0.301129	-0.0390551	0.336269	0.337242	0.102482	-0.15707	0.966176	B7Z0E2	Unr	0.100771	-0.0661456	0.0296998	-0.0732512	0.000375192	0.106827	0.0368553	-0.113932	FALSE
-0.257587	0.0207093	-0.408183	0.0602003	-0.124882	0.171932	-0.275478	0.131392	0.533065	0.00465768	-0.132705	0.37744	O61613	Nmt	0.288739	-0.0203401	0.0937806	-0.0192882	0.107347	0.0362196	0.00714405	-0.0351678	FALSE
-0.000860932	0.486062	-0.0790806	0.398788	0.356071	0.0853999	0.277851	0.00846862	-0.27699	0.125008	-0.356931	0.0223727	A0A0B4KHL7	Mitofilin	0.674042	-0.0269144	0.946739	-0.00252706	0.479232	-0.0251201	0.991033	-0.000732702	FALSE
-0.251212	0.0399426	-0.241541	0.0693614	-0.0155553	0.800753	-0.00588401	0.729356	0.257096	0.0821833	-0.235657	0.0366396	M9PFN1	rept	0.532072	-0.00883504	0.745451	-0.00928443	0.180466	-0.0301573	0.26763	0.0297079	FALSE
-0.220106	0.00705629	-0.299879	0.0222244	-0.0664373	0.355229	-0.146211	0.206726	0.366316	0.000824194	-0.153668	0.0838206	Q9VYW4	Dmel\CG1703	0.992954	0.000327642	0.0285087	-0.111056	0.834366	0.00663128	0.0503532	-0.104753	FALSE
-0.32469	0.0419344	0.0783568	0.639748	-0.176876	0.51178	0.226171	0.152347	0.0985189	0.0581331	-0.147814	0.181644	A1Z9N0	Opa1	0.0675389	0.0737074	0.0123103	0.0795395	0.586809	-0.0181997	0.48785	-0.0123675	FALSE
-0.295117	0.0324208	-0.447127	0.0794844	0.0417548	0.988855	-0.110255	0.16363	0.405372	0.0283556	-0.336871	0.185828	M9ND86	spel1	0.0489643	-0.0839079	0.26559	-0.0538053	0.335403	-0.037994	0.14559	0.0680966	FALSE
-0.215536	0.722675	-0.42263	0.067555	0.0306053	0.710991	-0.176489	0.010123	0.392025	0.215552	-0.246141	0.31818	Q9VHW4	unc-45	0.543078	-0.0291921	0.393327	-0.0438205	0.907076	0.00190261	0.846559	-0.0127258	FALSE
-0.679229	0.000655105	-0.400039	0.00620126	-0.0759949	0.871046	0.203195	0.0954694	0.476034	0.00050293	-0.603234	0.00347334	Q86BI3	Zn72D	0.00129162	-0.21403	0.00121598	-0.204784	0.452973	0.0123115	0.931218	-0.00306549	FALSE
-0.162662	0.613901	-0.0287092	0.407867	0.0753352	0.227482	0.209288	0.351332	-0.0466259	0.625841	-0.237997	0.130758	Q94920	porin	0.53639	0.0307705	0.0906044	0.0407269	0.655963	0.0222546	0.119712	0.0322109	FALSE
-0.241428	0.054843	-0.405296	0.406288	-0.045131	0.273923	-0.208999	0.086591	0.450427	0.0172432	-0.196297	0.960604	A1Z992	AGBE	0.941423	0.00740377	0.841155	-0.021265	0.936477	0.00752533	0.747238	-0.0361941	FALSE
-0.261079	0.00164567	-0.378279	0.00559001	6.66579e-06	0.550224	-0.117193	0.401836	0.378272	0.00464384	-0.261086	0.0017678	Q9VAN0	Q9VAN0	0.0295491	-0.0726115	0.13611	-0.0660321	0.409651	-0.0301906	0.410394	-0.0236112	FALSE
0.159768	0.0777859	-0.123656	0.961763	0.026101	0.632693	-0.257323	0.0276704	0.0975549	0.451161	0.133667	0.184302	M9NE70	fry	0.00594878	0.146337	0.00412807	0.166315	0.880294	0.00325359	0.645772	0.016725	FALSE
-0.166423	0.00858816	-0.0947482	0.326156	-0.106851	0.0217534	-0.0351762	0.526643	0.201599	0.0877382	-0.059572	0.349648	Q9V4C8	Hcf	0.0418307	0.0688157	0.86272	0.00423376	0.0904162	-0.0538773	0.00571955	-0.118459	FALSE
-0.263519	0.012749	-0.322562	0.336068	-0.0870591	0.185772	-0.146102	0.742798	0.409621	0.147263	-0.17646	0.158594	A0A0B4K7L1	Pfk	0.362526	-0.0308565	0.0175882	-0.102106	0.248093	-0.0320157	0.0322496	-0.103266	FALSE
-0.342897	0.142549	-0.251549	0.250637	-0.195766	0.250693	-0.104417	0.283395	0.447314	0.154178	-0.147131	0.691781	Q9VFT4	rin	0.0194392	-0.123891	0.244428	-0.0659233	0.0246113	-0.113333	0.319028	-0.0553648	FALSE
-0.207391	0.289841	-0.118225	0.400953	-0.324008	0.240439	-0.234842	0.578689	0.442232	0.141041	0.116617	0.871214	Q06559	RpS3	0.295927	-0.0289076	0.510119	-0.0187804	0.161626	0.0495088	0.12745	-0.0393817	FALSE
-0.210429	0.00283689	-0.123009	0.0579444	-0.00810598	0.942736	0.0793144	0.611801	0.131115	0.0471437	-0.202323	0.00731556	A1Z6L9	Trap1	0.828223	-0.00885176	0.763484	-0.00487385	0.460937	0.0293852	0.166022	0.0333631	FALSE
0.0593422	0.0832843	-0.108865	0.318786	-0.0193163	0.643321	-0.187524	0.213378	0.128181	0.297811	0.0786585	0.00536362	A0A0B4LGW1	sub	0.00096042	0.224187	0.00156274	0.190194	0.514294	-0.020603	0.562026	-0.0133892	FALSE
-0.0729766	0.363964	-0.0942678	0.333144	0.0250343	0.955222	0.0037431	0.696004	0.0692335	0.182302	-0.0980109	0.529947	P08266	RpII140	0.021599	0.0662124	0.0122262	0.0881627	0.00833341	0.117332	0.000361472	0.139282	FALSE
-0.293408	0.168359	-0.316084	0.0294636	0.326819	0.0419535	0.304143	0.0343389	-0.0107351	0.715831	-0.620227	0.000719632	Q8T4G5	Afg3l2	0.0201301	-0.08456	0.106488	-0.0554884	0.445457	0.0179612	0.166258	0.0470327	FALSE
0.102922	0.0435464	-0.190317	0.452114	-0.0209598	0.631156	-0.314199	0.0382137	0.211277	0.21918	0.123882	0.0878661	Q9VK44	Ube4B	0.0145142	0.195853	0.0438436	0.149615	0.780408	0.0147826	0.559137	-0.031455	FALSE
0.293879	0.0207083	0.780674	0.120034	-0.0138183	0.822677	0.472976	0.324188	-0.766855	0.0994212	0.307698	0.0797513	Q9VEN9	Patr-1	0.238094	-0.0319199	0.0100832	0.436213	0.294127	-0.0833954	0.00509138	0.384737	FALSE
-0.281602	0.0806797	0.118268	0.912992	-0.208942	0.200863	0.190929	0.493953	0.0906739	0.281737	-0.0726608	0.522619	Q9VFV9	Droj2	0.0337951	0.0903006	0.0151873	0.0711158	0.586415	-0.0120262	0.303801	-0.031211	FALSE
4.73836	0.000754759	7.86302	0.00172224	-3.10419	0.0945495	0.0204832	0.501631	-4.75884	0.00148741	7.84254	0.00125955	A1Z8V0	Sr-CII	0.000893597	4.05286	0.0061428	4.06285	0.79774	0.228575	0.533231	-0.218586	FALSE
-0.239248	0.00725673	-0.185574	0.261669	-0.0901679	0.260958	-0.0364942	0.226824	0.275742	0.0198856	-0.14908	0.619717	Q7KMP8	Rpn9	0.681045	-0.00999874	0.505016	-0.0209384	0.219036	-0.0372663	0.368278	0.0263266	FALSE
0.0368845	0.373764	0.128005	0.114366	-0.0785898	0.432091	0.0125311	0.9391	-0.0494156	0.296208	0.115474	0.168418	A0A0B4LES3	Dmel\CG3107	0.0570329	0.175984	0.129614	0.125966	0.0214509	-0.205512	0.0272747	-0.25553	FALSE
-0.517072	0.0255237	-0.282617	0.141097	-0.0701219	0.858711	0.164333	0.860306	0.352739	0.180927	-0.44695	0.000892387	Q9VXE6	Nup153	0.13265	-0.0773518	0.00747418	-0.160307	0.679322	0.0102957	0.1163	-0.093251	FALSE
0.382233	0.00765549	0.468711	0.0712022	0.0351335	0.593431	0.121611	0.297748	-0.503845	0.0114234	0.3471	0.144405	Q94517	HDAC1	0.00904507	0.227289	0.0344748	0.157797	0.621	0.0203013	0.196726	-0.0897926	FALSE
-0.304295	0.0182984	-0.283164	0.0241728	-0.148019	0.377265	-0.126888	0.35151	0.431183	0.00780203	-0.156277	0.0652951	Q9VSS2	Srp68	0.27018	-0.0369691	0.0798117	-0.0181354	0.312616	0.00780534	0.41271	0.026639	FALSE
2.03269	2.69123e-05	2.37677	0.00058755	-0.198971	0.110279	0.145109	0.636279	-2.1778	0.000794772	2.23166	3.23378e-05	Q24478	Cp190	1.38033e-06	1.26977	0.000290538	1.30614	0.230772	-0.132822	0.205549	-0.0964573	FALSE
-0.24504	0.00441747	-0.313123	0.00349072	-0.0166063	0.535746	-0.0846898	0.0128623	0.32973	0.00159587	-0.228434	0.010927	Q8IRQ5	Fum1	0.189069	-0.0449271	0.231972	-0.0304171	0.114765	-0.0574214	0.115624	-0.0429114	FALSE
-0.266919	0.00391999	-0.287876	0.00742974	-0.0614568	0.08095	-0.0824134	0.324464	0.349333	0.00364531	-0.205462	0.00907823	P91938	Trxr-1	0.242729	-0.0557085	0.0753122	-0.082694	0.47644	0.0191298	0.386936	-0.0461152	FALSE
-0.274915	0.0750821	-0.520382	0.0727996	-0.00440186	0.684153	-0.249868	0.0773786	0.524784	0.0263294	-0.270513	0.389113	Q9VQE0	Drp1	0.00105871	-0.122159	0.00388981	-0.149433	0.875477	0.00341638	0.303884	-0.0238578	FALSE
-0.165753	0.0484342	-0.464552	0.193302	0.0176726	0.40926	-0.281126	0.153077	0.446879	0.00860436	-0.183426	0.637141	Q9VW09	Ltn1	0.0065744	-0.22919	0.278312	-0.101007	0.490074	0.0414705	0.0833369	0.169653	FALSE
-0.531326	0.00422088	-0.229256	0.212691	-0.155961	0.401712	0.146109	0.143183	0.385217	0.0938587	-0.375365	0.00638277	Q9VCD8	SMC1	0.000371725	-0.204398	0.00203836	-0.218496	0.923616	0.00322715	0.548062	-0.0108711	FALSE
-0.265405	0.000255042	-0.306206	0.018127	0.185848	0.0100449	0.145046	0.14417	0.120358	0.116827	-0.451252	0.000141735	Q9VSW2	UGP	0.105437	-0.0368257	0.143751	-0.0498333	0.316637	-0.0172527	0.890532	0.00424506	FALSE
-0.12131	0.348604	-0.376914	0.393065	0.075978	0.66221	-0.179627	0.051901	0.300936	0.0481292	-0.197288	0.994784	Q9VGW7	Art1	0.82807	0.020664	0.397846	-0.0951334	0.952155	0.00622372	0.301963	-0.109574	FALSE
0.969805	2.24908e-06	1.15514	0.00413892	-0.122874	0.00252485	0.0624635	0.624943	-1.03227	0.00648371	1.09268	3.0755e-06	Q9VID9	BEST:LD19244	0.000282498	0.487796	0.000273223	0.733166	0.0340251	-0.206381	0.310458	0.0389898	FALSE
-0.245075	0.00308393	-0.297669	0.0222976	-0.0255956	0.556899	-0.0781897	0.120242	0.323265	0.00906173	-0.219479	0.0307656	Q494K2	Ctf4	0.0817988	-0.10757	0.223205	-0.0706184	0.201302	-0.0687924	0.103863	0.105744	FALSE
0.430758	0.0310727	0.758287	0.000711839	0.0593712	0.671083	0.3869	0.00912546	-0.817658	0.00278629	0.371387	0.00862469	P41073	Pep	0.000233621	0.341891	0.0010569	0.278221	0.426935	-0.0326259	0.219469	-0.0310446	FALSE
0.127598	0.189255	0.253548	0.13367	-0.133673	0.308651	-0.00772256	0.486793	-0.119875	0.385132	0.26127	0.0862391	M9ND57	clone 2.45	0.000290631	0.42357	0.00140701	0.378563	0.282296	0.0635237	0.58446	0.0185174	FALSE
-0.230398	0.406183	-0.178818	0.0771416	-0.101588	0.873835	-0.0500083	0.521123	0.280406	0.3034	-0.128809	0.121379	A1Z6Z8	didum	0.275714	-0.103372	0.439997	-0.0531387	0.240937	0.0630853	0.895643	-0.0128516	FALSE
-0.385283	0.000310292	-0.417205	0.00564353	-0.151149	0.100998	-0.183072	0.0691269	0.568355	0.00109204	-0.234133	0.0103395	Q9VCH8	tst	0.0201529	-0.122434	0.00233176	-0.0739147	0.0307023	-0.0286757	0.0815147	0.0771947	FALSE
-0.613616	0.00106185	-0.715229	0.0197661	-0.183764	0.130334	-0.285377	0.0286478	0.898993	0.000372449	-0.429852	0.125174	Q8IQW7	Grip84	0.00416564	-0.227045	0.00106709	-0.264049	0.641828	0.024446	0.262156	-0.0125574	FALSE
-1.704	0.000142855	-1.93453	0.000359353	0.408845	0.0493015	0.178314	0.183536	1.52568	0.00112164	-2.11284	2.69179e-05	Q9VLN6	Dme_CG7627	6.54971e-05	-1.38533	7.75571e-06	-1.27864	0.242684	-0.0687734	0.0817758	0.175463	FALSE
-1.1956	5.63034e-05	-1.15718	0.00493323	-0.0538123	0.371866	-0.0153962	0.637056	1.211	5.89621e-05	-1.14179	0.00570536	Q9VN58	ctrip	0.000627082	-0.727994	0.000701751	-0.69409	0.505382	0.0248002	0.931367	0.00910335	FALSE
2.30791	2.65951e-05	2.53553	0.000167358	-0.158482	0.698082	0.0691346	0.700928	-2.37705	0.000250559	2.46639	7.83777e-06	A0A0B4K6M4	scrib		0		0		0		0	FALSE
-0.340565	0.0320336	-0.341735	0.00410376	-0.109295	0.196859	-0.110465	0.112198	0.451029	0.0174605	-0.23127	0.00132943	Q9VK85	eRF3	0.0178875	-0.0526453	0.0294169	-0.0490143	0.195194	-0.0219459	0.268055	-0.0183149	FALSE
-0.0580883	0.0682261	-0.254497	0.406166	0.184824	0.508715	-0.0115853	0.368789	0.0696736	0.584716	-0.242912	0.22673	Q95U54	Mms19	0.785789	0.0215511	0.403488	-0.0494417	0.0014324	0.334028	0.0309194	0.263035	FALSE
-0.558993	0.164628	-0.598128	0.0558688	0.42451	0.128556	0.385375	0.0116908	0.173618	0.804112	-0.983503	0.00670543	A0A0B4KHW3	aralar1	0.0174699	-0.103196	0.00768028	-0.15051	0.0020392	-0.26945	8.83651e-05	0.222136	FALSE
-0.19166	0.128864	-0.146936	0.371279	-0.0397174	0.615815	0.00500688	0.450409	0.186653	0.289826	-0.151943	0.107321	Q7KUT2	Lon	0.0817283	0.120066	0.0148101	0.201079	0.895169	-0.00712898	0.21465	0.0738843	FALSE
-0.111495	0.049513	-0.299215	0.0714655	-0.0250316	0.863244	-0.212752	0.173981	0.324247	0.0702636	-0.0864636	0.0445336	X2JEY9	Sec16	0.51997	0.0265054	0.794004	-0.0158521	0.481599	0.0308598	0.255948	-0.0732174	FALSE
0.316066	0.019656	0.357761	0.00400884	0.0514444	0.0961885	0.0931392	0.151145	-0.409205	0.00130331	0.264622	0.0683184	A0A0B4LID7	ClpX	0.00501317	0.389373	0.00155989	0.317246	0.806535	0.0192581	0.192703	-0.0528688	FALSE
-0.0516259	0.151891	-0.0415259	0.340108	0.0235191	0.744331	0.0336191	0.902417	0.0180068	0.416937	-0.075145	0.142667	Q9VAX8	Dmel\CG4849	0.167839	0.0244436	0.50769	-0.0289804	0.363036	0.038828	0.489461	-0.0145961	FALSE
0.112008	0.0438041	-0.0183432	0.497456	0.112663	0.584627	-0.0176881	0.745376	-0.0943203	0.614229	-0.000655088	0.418985	Q9V9R2	Cul2	0.00438999	0.172712	0.0449454	0.0583878	0.00175242	0.177509	0.0789321	0.0631852	FALSE
-0.353814	0.0478897	-0.398943	0.0487936	-0.193756	0.0864635	-0.238884	0.501433	0.592699	0.016726	-0.160058	0.175036	Q0KHU2	Imp	0.000791963	-0.264223	3.22362e-05	-0.206539	0.0315262	-0.0721118	0.52926	-0.0144275	FALSE
0	0.373901	0		0	0.373901	0		0	0.373901	0		P61857	betaTub85D	0.0700899	-0.984816	0.160496	0.0812651	0.402797	0.374311	0.00020701	0.69177	FALSE
-0.00646315	0.968791	0.166868	0.695648	-0.115816	0.811044	0.0575149	0.654658	-0.0510517	0.657364	0.109353	0.822351	P62152	Cam	0.0456728	0.132115	0.104805	0.193497	0.800291	0.0121783	0.473614	0.0735603	FALSE
0.525609	3.29007e-05	0.727498	0.0255303	-0.0682164	0.125279	0.133672	0.954079	-0.659282	0.0368707	0.593826	4.18059e-05	Q9VXW2	Prp5	0.00226428	0.412526	0.00417357	0.394546	0.974892	-0.00177532	0.798084	-0.0197549	FALSE
-0.461692	0.0124057	-0.354176	0.0744207	-0.149283	0.859835	-0.0417662	0.800713	0.503458	0.0357843	-0.312409	0.037779	Q8IRB5	Claspin	0.0897366	-0.0598195	0.163897	-0.0761874	0.55691	0.0284517	0.681408	0.0120838	FALSE
-1.32446	0.000121241	-0.948321	0.0394474	0.0791122	0.667761	0.45525	0.0427815	0.869209	0.00315363	-1.40357	0.00596346	Q9V466	Nup107	4.8476e-05	-0.49189	0.000920566	-0.507919	0.918864	-0.00234492	0.773466	-0.0183747	FALSE
-0.210161	0.0709198	-0.233542	0.00153168	0.0684806	0.107918	0.0451005	0.893099	0.165061	0.0314893	-0.278642	0.0115375	Q8IQX8	HisRS	0.172068	-0.0343058	0.0115846	-0.0516581	0.463638	-0.0146551	0.869153	-0.00269712	FALSE
-0.263555	0.00203664	-0.298875	0.00155543	0.0051923	0.474619	-0.0301275	0.155156	0.293683	0.00180134	-0.268748	0.001443	Q9VBX1	Clbn	0.659707	-0.0332236	0.453023	-0.0420726	0.538302	-0.0357998	0.547437	-0.0446489	FALSE
-0.244081	0.00158267	-0.273603	0.00525618	-0.113725	0.00253866	-0.143248	0.0494157	0.387328	0.00162258	-0.130356	0.0150511	Q9VC18	BEST:GH11240	0.293436	-0.0588898	0.178731	-0.0867564	0.0336302	-0.127483	0.0607958	-0.15535	FALSE
1.01585	0.000767983	0.940191	0.0733263	0.0529098	0.905804	-0.0227441	0.387271	-0.993101	0.0706107	0.962935	0.00173155	Q9V4P1	scra	0.000340888	0.813873	2.20698e-06	0.824975	0.437537	-0.0564279	0.128149	0.0675299	FALSE
-0.242345	0.00114365	-0.226177	0.00584696	0.0709797	0.0169243	0.0871476	0.600206	0.155197	0.0136852	-0.313325	0.000708426	Q9V434	AsnRS	0.428448	0.0494481	0.49662	0.028348	0.161835	0.100572	0.0790838	0.0794714	FALSE
-0.00853511	0.818643	-0.204413	0.394665	-0.217293	0.4122	-0.413171	0.0427033	0.421706	0.0711873	0.208758	0.312191	O02195	eIF3i	0.601429	-0.0159078	0.944661	-0.00269472	0.0311313	-0.0845646	0.133854	-0.0713516	FALSE
-0.303628	0.00824901	-0.305744	0.0628802	-0.111372	0.0749881	-0.113489	0.723475	0.417116	0.018329	-0.192256	0.0218217	Q9VRP2	BEST:CK00496	0.056171	-0.0653569	0.361071	-0.0192153	0.243979	0.0353445	0.00818855	0.0814861	FALSE
-1.1244	0.000469617	-0.826664	0.00821703	0.0900194	0.780516	0.387755	0.0339821	0.736645	0.000138827	-1.21442	0.00345378	Q9V463	Nup154	0.000357443	-0.447695	0.000884238	-0.44299	0.0336412	0.0737098	0.257468	0.0784151	FALSE
-0.456279	0.0401501	-0.673538	0.0116553	0.666357	0.0227699	0.449098	0.0099018	0.00718152	0.849733	-1.12264	0.000218361	Q9VA73	aralar1	0.0581595	-0.206705	0.265133	-0.0907523	0.150987	-0.15575	0.00943837	0.271703	FALSE
-0.0744929	0.179664	-0.08566	0.0395048	-0.0855342	0.344857	-0.0967012	0.686123	0.171194	0.0343047	0.0110412	0.388362	Q9VNI3	Q9VNI3	0.837834	-0.0105751	0.316188	-0.0449169	0.244734	-0.0641697	0.0733174	-0.0985116	FALSE
-0.417568	0.00463979	-0.286433	0.0348357	-0.102219	0.0812577	0.0289168	0.89241	0.388651	0.0172474	-0.315349	0.00403616	Q7KUD4	iPLA2-VIA	0.00740169	-0.200993	0.0142355	-0.186375	0.502367	-0.0344465	0.627926	-0.0198284	FALSE
-0.14262	0.17551	-0.217854	0.02559	0.038168	0.405214	-0.0370661	0.872403	0.179686	0.192709	-0.180788	0.0240222	Q9VL70	yip2	0.374266	-0.0588074	0.164229	-0.118611	0.613799	0.0367904	0.191997	-0.0965936	FALSE
-0.0147845	0.452661	-0.244603	0.186475	-0.0142278	0.812539	-0.244046	0.00356835	0.25883	0.0596915	-0.000556712	0.405807	Q9VCV4	Irp-1A	0.614184	0.0534458	0.260004	0.164337	0.877694	-0.0129482	0.42044	0.12384	FALSE
-0.675138	0.00379145	-0.518799	0.00557247	-0.139266	0.128589	0.0170742	0.891524	0.658064	0.000104618	-0.535873	0.0202449	Q9VZ55	Dmel\CG1582	0.138991	-0.17845	0.17133	-0.113131	0.629557	0.0356913	0.354081	0.10101	FALSE
-0.0578754	0.326503	-0.0590052	0.705491	-0.0765394	0.197847	-0.0776693	0.610218	0.135545	0.00965788	0.0186641	0.547196	Q9VQ76	tho2	0.692916	-0.0244567	0.00771202	-0.189112	0.862041	-0.00286284	0.0740877	-0.161792	FALSE
-0.0686237	0.297236	-0.0320308	0.609152	-0.153894	0.00361621	-0.117302	0.323924	0.185925	0.0298369	0.0852708	0.404168	Q7JVI3	eIF3m	0.975692	-0.001203	0.235106	0.0422609	0.0807991	-0.0652839	0.603695	-0.02182	FALSE
-0.0996358	0.0413038	-0.278138	0.402829	0.0313779	0.442107	-0.147125	0.223971	0.246761	0.0329164	-0.131014	0.849128	Q5BI50	Cul4	0.000118754	-0.177552	0.000365905	-0.154277	0.967404	0.000477113	0.178792	0.0237513	FALSE
-1.33628	8.3914e-05	-0.787057	0.0238693	-0.0816813	0.312061	0.467545	0.0407909	0.868738	0.00139825	-1.2546	0.00370215	X2J9F3	Nup160	0.00469386	-0.256881	0.00124721	-0.384865	0.0856167	0.110065	0.704127	-0.0179191	FALSE
-0.236669	0.0179054	-0.202521	0.105736	-0.105401	0.135107	-0.0712531	0.166039	0.307922	0.0134078	-0.131268	0.285708	P91926	AP-2alpha	0.0325603	-0.102373	0.000825156	-0.178399	0.0308681	-0.0417546	0.0287648	-0.117781	FALSE
1.87737	0.0226182	3.67291	0.11374	-1.73095	0.742472	0.064586	0.89751	-1.94196	0.122821	3.60832	0.0376737	A0A0B4KHY2	scrib	0.000181193	1.35312	5.85496e-05	1.45405	0.446071	-0.0864555	0.865556	0.0144783	FALSE
-0.269951	0.114871	-0.185409	0.17534	-0.00946948	0.574543	0.075072	0.862307	0.194879	0.257323	-0.260481	0.0874221	Q7K3Z3	p47	0.590204	0.00780253	0.552711	-0.0252727	0.769117	-0.00409574	0.396127	-0.0371709	FALSE
-0.141496	0.00491828	-0.191813	0.0203319	0.137873	0.0101844	0.0875554	0.0749006	0.0539403	0.364031	-0.279369	0.000156783	Q9VNX4	P5CDh1	0.145546	0.0256311	0.839949	-0.00440809	0.000347162	0.140621	0.00687639	0.110581	FALSE
-0.573377	0.0172029	-0.378578	0.0983899	0.11395	0.650988	0.308749	0.0303228	0.264627	0.121414	-0.687327	0.0209455	Q9VFF0	UQCR-C1	0.310561	-0.0450798	0.52908	-0.0165136	0.0602471	-0.0357476	0.877008	-0.00718146	FALSE
-0.0971817	0.163911	-0.161768	0.0363554	0.156075	0.260957	0.0914889	0.136597	0.00569282	0.671231	-0.253257	0.0130543	Q9VXP3	mRpS30	0.336356	-0.044269	0.25874	0.0186128	0.160377	0.0710318	0.530572	-0.00815002	FALSE
-6.20406	4.31302e-05	-5.80257	0.0063812	0.0362081	0.498218	0.4377	0.353005	5.76636	0.00592163	-6.24027	0.000224145	P18171	P18171	0.00593307	-1.85494	0.000360723	-1.64127	0.582646	0.10532	0.761399	0.108347	FALSE
-0.113654	0.185707	-0.191739	0.0562313	-0.0157306	0.728539	-0.0938159	0.183215	0.20747	0.0830018	-0.0979236	0.00648616	A0A0B4LFA6	Rpn13	0.265895	-0.0379962	0.869911	-0.00388193	0.428562	-0.0266414	0.0446693	0.0607557	FALSE
1.62484	4.02461e-06	1.42476	0.000413627	0.107945	0.659558	-0.0921349	0.366133	-1.53271	0.000114105	1.5169	0.000103971	Q7K4Q5	Q7K4Q5	4.4734e-05	0.940917	6.03395e-05	0.981265	0.695347	-0.0200421	0.349845	0.0603904	FALSE
-0.513042	0.707246	-0.236801	0.910691	-1.06611	0.729103	-0.789864	0.882356	1.30291	0.65433	0.553064	0.994778	M9PEE7	clone 2.45		0		0		0		0	FALSE
0.0612084	0.137813	0.0118185	0.490777	-0.113787	0.0122715	-0.163176	0.0549275	0.101968	0.155181	0.174995	0.00881811	Q9VNE2	kra	0.0602249	0.160839	0.185854	0.111253	0.425968	-0.0584532	0.176322	-0.108038	FALSE
0.141839	0.036531	0.159449	0.510693	-0.119957	0.424358	-0.102347	0.076117	-0.0394918	0.919018	0.261796	0.0581754	Q9VJH2	AspRS-m	0.00958884	0.130822	0.0416311	0.0833838	0.0769192	0.0559359	0.0320122	-0.103374	FALSE
-0.352935	0.02248	-0.0898513	0.335239	-0.170787	0.27421	0.0922964	0.255926	0.260638	0.130752	-0.182148	0.0311404	Q9W247	Dmel\CG4752	0.191041	-0.0522903	0.0479511	-0.0409263	0.56904	-0.0155792	0.361535	0.0269431	FALSE
-0.5118	0.244149	-0.0728312	0.305104	-0.200662	0.785424	0.238307	0.335843	0.273494	0.399843	-0.311138	0.257157	Q7K2G1	Rpn13		0		0		0		0	FALSE
-0.943871	2.24269e-05	-0.874215	0.0153808	0.0373867	0.562485	0.107043	0.190038	0.836828	0.0150216	-0.981258	0.000292363	P27864	Rrp1	0.00123643	-0.843324	0.00257968	-0.464218	0.102281	0.0581989	0.0227665	0.437305	FALSE
0.066451	0.175523	0.124099	0.204936	-0.109787	0.13907	-0.0521387	0.67377	-0.0143123	0.787774	0.176238	0.0407558	A0A0B4LH50	Act87E	0.355246	0.128556	0.254859	0.184206	0.145057	-0.20617	0.361357	-0.15052	FALSE
0.345969	0.00065219	0.493204	0.0108913	-0.234603	0.0187097	-0.0873678	0.362923	-0.258601	0.0594219	0.580571	0.00029199	Q9NBD7	chb	0.000471292	0.409877	0.000146271	0.336931	0.484494	0.0287752	0.018638	-0.101721	FALSE
-0.400829	0.0043011	-0.271331	0.429586	-0.060648	0.263878	0.0688493	0.939261	0.331979	0.0152395	-0.340181	0.380879	Q9W1G7	Nap1	0.0457905	-0.0623072	0.0283113	-0.0720846	0.237773	0.0306508	0.378668	0.0208734	FALSE
0.0492702	0.42598	0.0130206	0.467046	-0.0173313	0.528373	-0.0535809	0.280064	0.00431067	0.396892	0.0666015	0.158841	Q9VNS2	ArfGAP3	0.184547	0.107248	0.00290196	0.258674	0.54369	0.0456033	0.0444675	0.105822	FALSE
-0.644031	0.0870155	-0.777359	0.0400068	0.268681	0.27108	0.135353	0.491323	0.508678	0.184351	-0.912712	0.0219953	A8DYI6	Phb2	0.0606193	-0.050422	0.0769755	-0.0476899	0.0805212	0.0313669	0.237123	0.034099	FALSE
-0.243727	0.187904	-0.00883969	0.543501	-0.239087	0.686799	-0.00419892	0.917755	0.247926	0.345675	-0.00464076	0.354693	Q9W2Y5	ZAP3	0.0312629	-0.225114	0.0613004	-0.270285	0.832296	0.0229014	0.778675	-0.0222699	FALSE
2.63275	2.87759e-06	2.7727	0.000479946	-0.261601	0.167018	-0.121653	0.198908	-2.5111	0.0005462	2.89435	9.32161e-06	A8JV09	pod1	0.000166397	1.47892	8.78905e-05	1.51323	0.481632	0.0646046	0.808256	-0.0302872	FALSE
0.47723	0.015388	0.449268	0.0182618	0.197227	0.112241	0.169265	0.124904	-0.646495	0.00326816	0.280003	0.134172	E1JHT6	Rtnl1	0.000838967	0.267468	0.00802295	0.179595	0.014404	-0.106126	0.668401	0.0182527	FALSE
-0.22887	0.00310176	-0.227246	0.0520465	-0.131394	0.129385	-0.12977	0.115281	0.35864	0.0108952	-0.0974762	0.129809	Q9Y105	GlnRS	0.0330116	-0.0709589	0.0344229	-0.042715	0.172661	-0.0337587	0.750364	-0.00551487	FALSE
-0.233935	0.0083992	-0.255466	0.236752	-0.087133	0.228267	-0.108664	0.255462	0.342599	0.107992	-0.146802	0.721189	Q9VXV3	shtd	0.965148	0.00207046	0.787611	-0.00923063	0.94416	-0.0033052	0.674663	-0.0146063	FALSE
-0.1899	0.511477	0.0527275	0.755566	0.00401165	0.896661	0.246639	0.759305	-0.0567391	0.803302	-0.193912	0.464807	O76922	aub	6.54754e-05	0.334816	0.00317457	0.394317	0.399812	-0.0361254	0.143571	0.0956267	FALSE
-0.304115	0.148475	-0.378644	0.0710195	-0.113139	0.801228	-0.187668	0.416326	0.491783	0.0224435	-0.190976	0.27456	P09180	RpL4	0.00942121	-0.0479676	0.94125	-0.00250173	0.0106944	-0.0667132	0.51875	-0.0212474	FALSE
0.779854	0.165561	-1.15698	0.788626	0.768672	0.113318	-1.16816	0.792224	0.38831	0.641758	0.0111824	0.978831	P53501	Act57B	0.625822	1.04928	0.952056	-0.118391	0.873457	0.370285	0.396112	-1.53796	FALSE
-0.294809	0.0259484	-0.389332	0.00218962	0.051557	0.855537	-0.0429659	0.885945	0.337775	0.0310963	-0.346366	0.000922854	Q9VEP6	AdSL	0.00965882	-0.071162	0.0736684	-0.0457966	3.2028e-05	0.345335	3.16461e-05	0.3707	FALSE
-0.398086	0.00988263	-0.338044	0.0761054	-0.0477003	0.579997	0.0123417	0.798009	0.385744	0.0578346	-0.350386	0.0155277	P20240	Ote	0.000735007	-0.257462	0.00449456	-0.263055	0.193793	0.0350752	0.575028	0.0294823	FALSE
1.0704	0.0229314	0.983026	0.0644335	0.148561	0.751644	0.0611911	0.964348	-1.13159	0.0685058	0.921835	0.0122118	P42283	lola	0.673939	-0.041138	0.137574	-0.0801437	0.00983962	-0.111198	0.198823	-0.150203	FALSE
-2.88179	5.08604e-05	-3.29322	0.00751995	0.099518	0.454356	-0.311906	0.799027	3.1937	0.00814305	-2.98131	0.000165477	P18169	44531	0.000348933	-3.04243	0.000366708	-2.46417	0.185878	-0.366929	0.463944	0.211338	FALSE
-0.193463	0.00649878	-0.287621	0.0231384	-0.126948	0.149411	-0.221106	0.0435001	0.414569	0.00437858	-0.0665147	0.123632	A0A0B4LFL3	eEF1beta	0.491395	-0.0203971	0.327374	0.024423	0.349248	-0.0311673	0.50058	0.0136528	FALSE
-0.661788	0.00256249	-0.411398	0.00203564	-0.272824	0.028054	-0.0224336	0.53282	0.684222	0.000297263	-0.388964	0.0152695	X2J7U0	piwi	0.0209122	-0.102082	0.0973957	-0.0846452	0.00070926	-0.220193	0.00842851	-0.202756	FALSE
0.0615665	0.0955141	-0.134162	0.223484	0.0784735	0.0244876	-0.117255	0.223653	0.0556883	0.430051	-0.016907	0.908309	Q9VWC7	lincRNA.1023	0.743505	0.0106544	0.640468	-0.0135456	0.113671	0.0732991	0.0529235	0.049099	FALSE
1.22601	0.000135433	1.38666	0.000129379	0.165065	0.115271	0.325718	0.0712179	-1.55173	0.000180025	1.06095	5.15139e-05	Q9VT61	Ciz1	0.0012352	0.902564	0.000392775	0.803022	0.202634	-0.177641	0.0119237	-0.277183	FALSE
-0.997866	0.00021181	-0.82559	0.00139917	-0.0366544	0.83163	0.135621	0.0751358	0.862245	0.000279428	-0.961211	0.000901922	Q9VSE6	RecQ4	0.000441667	-0.391877	0.00217432	-0.381019	2.64205e-05	0.121245	0.113444	0.132103	FALSE
0.0707916	0.717333	0.0138747	0.754311	-0.0588979	0.201763	-0.115815	0.0318175	0.0450232	0.21486	0.129689	0.000215911	Q01637	r-l	0.0731821	0.0865908	0.0233835	0.0972766	0.110745	-0.0728131	0.086805	-0.0621272	FALSE
-0.115814	0.292758	0.101079	0.67877	-0.149825	0.415966	0.0670686	0.640716	0.0487454	0.88198	0.0340108	0.986202	Q53YH3	Calr	0.0970373	0.105689	0.085917	0.105965	0.203693	0.0765822	0.163549	0.0768585	FALSE
0.225173	0.00314911	0.458351	0.383574	0.0287285	0.605504	0.261906	0.840401	-0.487079	0.345156	0.196445	0.0107622	Q9VLL3	Akap200	0.843668	-0.0275833	0.000862031	0.291506	0.951598	0.00501089	0.0428169	0.3241	FALSE
0.022866	0.994532	-0.148477	0.121602	-0.184986	0.299516	-0.356329	0.0522346	0.333463	0.0585013	0.207852	0.281686	E2QCG7	eIF3b	0.563547	0.0156346	0.107396	0.0390124	0.00971439	-0.0960427	0.0358565	-0.0726649	FALSE
-0.280452	0.154814	-0.0493544	0.906694	-0.157219	0.347947	0.0738785	0.534883	0.206573	0.391408	-0.123233	0.648698	E1JJR3	pcm	0.170765	-0.0922147	0.12889	-0.167632	0.321652	0.0492526	0.256163	-0.124669	FALSE
-0.0348207	0.36219	-0.0861886	0.129306	-0.0412181	0.679831	-0.092586	0.0942963	0.127407	0.00878554	0.00639733	0.786632	Q9VSA3	Q9VSA3	0.462578	0.0488679	0.995455	-0.000448305	0.819819	0.0158574	0.402144	-0.0651737	FALSE
-1.21693	1.57551e-05	-0.919436	0.00194676	-0.0147584	0.421324	0.282736	0.0592403	0.934195	0.000230806	-1.20217	0.000480702	Q9VCW3	Nup133	0.000709227	-0.347951	0.000388294	-0.500657	0.0255639	-0.120815	0.536144	-0.0318904	FALSE
-0.102898	0.222105	-0.340296	0.310087	0.00883279	0.725494	-0.228566	0.116682	0.331463	0.0705953	-0.111731	0.930985	Q9VWE7	Ranbp21	0.615799	0.0171382	0.525211	0.0432863	0.728253	-0.0154768	0.858421	0.0106713	FALSE
-0.287028	0.106487	0.486779	0.105768	-0.169418	0.171097	0.604388	0.0685498	-0.31736	0.235845	-0.11761	0.387899	M9PBZ3	spen	0.152278	-0.0378738	0.637498	-0.0576981	0.0641127	0.176795	0.0992635	-0.196619	FALSE
-0.155296	0.181627	-0.355729	0.273826	-0.0556907	0.365017	-0.256124	0.746458	0.41142	0.159102	-0.0996053	0.347506	P50882	RpL9	0.0236432	-0.0536722	0.854235	-0.00481485	0.0191305	0.0694304	0.408577	-0.020573	FALSE
-0.494911	0.000633386	-0.547225	0.00062927	-0.0892615	0.189295	-0.141575	0.189975	0.636486	0.000189152	-0.40565	0.00196645	Q9V3U6	26-29-p	0.00682289	-0.342887	0.00568789	-0.370628	0.889677	0.0134479	0.656542	-0.0142927	FALSE
-0.457824	0.00563801	-0.311212	0.196597	-0.376634	0.0284024	-0.230022	0.310677	0.687846	0.0161654	-0.0811901	0.39541	Q9VB10	Hsdl2	0.00198153	-0.133929	0.0021052	-0.124266	0.00019808	-0.291168	1.82328e-05	0.300831	FALSE
-1.55555	8.13385e-05	-0.780619	5.94465e-05	0.0945905	0.12977	0.869525	0.000401492	0.686029	0.00117446	-1.65014	1.26814e-05	Q9VWE6	Elys	0.000206585	-0.607954	0.00140332	-0.706325	0.318711	-0.0291583	0.262817	-0.127529	FALSE
-0.403005	0.00560556	-0.292804	0.0500745	-0.0641494	0.227429	0.0460525	0.871001	0.356953	0.032763	-0.338856	0.00643322	Q9VY97	mus101	0.0957058	-0.134654	0.0488507	-0.163324	0.318008	-0.0357766	0.93278	0.00710658	FALSE
0.147169	0.956129	0.100346	0.223677	-0.0481595	0.235677	-0.0949819	0.30388	-0.0521868	0.6518	0.195328	0.122126	Q7K4N3	Cbp80	0.0198105	0.197725	0.104464	0.128146	0.48793	0.0400446	0.655343	-0.0295338	FALSE
-0.198992	0.0177488	-0.174274	0.239675	-0.312698	0.00107366	-0.28798	0.0258104	0.486972	0.00404968	0.113706	0.0255184	Q9VHY6	EMC1	0.887077	-0.00361513	0.734043	-0.00999454	0.00236418	-0.142467	0.00758084	-0.148847	FALSE
0.497209	7.79672e-05	0.522995	0.0132083	-0.110043	0.945308	-0.0842579	0.289255	-0.412952	0.000888123	0.607253	0.00675876	Q9Y134	Mtr4	0.00114962	0.330052	0.00119513	0.402954	0.0317322	0.102101	0.621677	-0.0291993	FALSE
-0.285892	0.00544102	-0.222735	0.00483526	-0.0505941	0.275687	0.0125623	0.56608	0.27333	0.0065306	-0.235298	0.002347	Q9U5L1	SrpRalpha	0.612219	-0.0112674	0.690986	0.011368	0.0691646	0.0663943	0.0114224	0.0890297	FALSE
-0.418642	0.00118429	-0.282777	0.0374908	-0.483601	0.00281407	-0.347736	0.00551132	0.766378	0.000452414	0.0649584	0.319926	Q0KI00	SP1029	0.00435035	-0.327883	0.0100056	-0.27563	0.648816	-0.0285781	0.704805	0.0236745	FALSE
-0.0614799	0.451879	0.376262	0.413524	-0.171137	0.491636	0.266605	0.913373	-0.205125	0.612192	0.109657	0.258776	Q9VXK6	eIF5	0.00223093	0.268041	0.0317407	0.219673	0.508981	0.0291058	0.310941	-0.0774734	FALSE
0.0842969	0.0946049	-0.0623451	0.505626	0.140108	0.0241979	-0.00653411	0.89522	-0.0777627	0.300409	-0.055811	0.291266	Q9XZ10	Vha100-1	0.429924	0.0421079	0.787937	0.0111722	0.117644	0.116563	0.0116302	0.0856272	FALSE
-0.215869	0.0202319	-0.12751	0.769073	-0.249475	0.00509091	-0.161116	0.588068	0.376985	0.189116	0.0336058	0.186318	Q9VVU1	GH07925p	0.356138	-0.0112483	0.31248	-0.0445681	1.97164e-05	-0.239469	0.00214592	-0.272788	FALSE
-0.116761	0.771493	-0.471496	0.633486	-0.0255706	0.559793	-0.380306	0.0205149	0.497067	0.040557	-0.0911904	0.597625	Q9V3G7	Rpn7	0.643263	0.0165998	0.31967	-0.0294487	0.127376	0.0659421	0.460241	0.0198936	FALSE
-1.51736	7.11708e-06	-1.14259	0.0103999	0.220764	0.931799	0.595542	0.00132188	0.921821	0.000142523	-1.73813	0.00155687	A0A0B4K859	Nup188	0.000236775	-0.496518	0.000378034	-0.497684	0.03487	0.0963258	0.138759	0.0951607	FALSE
-1.67117	0.259048	-0.489531	0.0748416	0.187358	0.287378	1.369	0.261253	0.302174	0.743235	-1.85853	0.0344513	Q9VWT1	HisRS	0.895356	-0.0112921	0.60165	-0.0488794	0.683528	0.036385	0.989281	-0.00120233	FALSE
7.49478	0.000580335	7.55933	0.00208413	0	0.746451	0.0645564	0.647134	-7.55933	0.00065944	7.49478	0.00191489	Q86P36	Ptr	0.000530933	3.50144	0.000254619	3.32765	0.521031	-0.101673	0.542717	-0.275466	FALSE
0.0776622	0.754754	-0.349599	0.393204	-0.342794	0.0952358	-0.770055	0.0234605	0.692393	0.0304368	0.420456	0.0707584	Q9VKV1	LManII	0.245089	-0.0393487	0.441643	-0.0481946	0.000126958	-0.432814	0.00141078	-0.44166	FALSE
0.0639941	0.481237	0.107613	0.807821	0.15105	0.158611	0.194669	0.188667	-0.258663	0.101184	-0.0870558	0.288571	Q9W289	GM130	0.00624821	0.169347	0.759016	-0.00814589	0.00406859	0.0639869	0.0442127	-0.113506	FALSE
-0.181572	0.290562	-0.245986	0.00742431	0.248926	0.141426	0.184512	0.149264	-0.00293986	0.820387	-0.430498	0.00680131	O01666	ATPsyngamma	0.721259	-0.00543746	0.0747185	-0.0196061	0.488392	0.0103525	0.0556378	-0.0245211	FALSE
-1.85257	6.60471e-07	-1.76632	0.0129127	-0.203091	0.442182	-0.116842	0.684901	1.96941	0.00903596	-1.64948	0.000103526	Q0KIB9	mtd	5.89715e-05	-1.45816	1.30982e-05	-1.56698	0.968765	0.00349652	0.142397	-0.105325	FALSE
0.000353315	0.970255	-0.30291	0.145844	-0.453192	0.558663	-0.756455	0.0412214	0.756102	0.0526838	0.453545	0.530478	A0A0B4LGV1	EMC1	0.805923	0.0291012	0.986726	0.00230559	0.178592	-0.220158	0.0781455	-0.246953	FALSE
-0.294788	0.0972436	-0.360891	0.0166869	-0.0723835	0.388065	-0.138487	0.0299756	0.433275	0.0329403	-0.222404	0.074772	Q9VWN5	mindy3	0.64209	0.0151078	0.333668	-0.0270248	0.9211	0.00319318	0.185395	-0.0389394	FALSE
-1.89697	0.116173	0	0.373901	-1.89697	0.515793	0		1.89697	0.116173	0	0.373901	Q9VMN5	Hsp60C		0		0		0		0	FALSE
0.126147	0.0380362	-0.105066	0.978761	-0.0510848	0.372504	-0.282298	0.0057593	0.156151	0.140888	0.177232	0.0692219	Q7KUA4	Uba2	0.0312538	0.127983	0.000703067	0.125941	0.328187	0.0308456	0.404391	0.028804	FALSE
-0.287517	0.0068922	-0.345093	0.0109769	-0.072662	0.629073	-0.130237	0.076753	0.417755	0.00440865	-0.214855	0.028502	Q9VW13	Dmel\CG9330	0.201931	-0.0497536	0.171178	-0.0669472	0.534001	0.020991	0.931579	0.00379739	FALSE
0.178113	0.0280924	0.0893194	0.505844	-0.101903	0.485653	-0.190697	0.0715915	0.0125839	0.978628	0.280017	0.0762413	Q9W4K1	rb	0.000386178	0.20413	0.00863006	0.225369	0.142574	-0.0774948	0.106776	-0.0562563	FALSE
-0.310675	0.0128072	-0.248987	0.00170299	-0.191381	0.00133206	-0.129693	0.157329	0.440368	0.00029722	-0.119294	0.121403	Q9VYS3	Upf1	0.00751168	-0.144885	0.00855602	-0.164758	0.0313138	-0.0830584	0.0492403	-0.102932	FALSE
-0.117542	0.207112	-0.252854	0.162653	0.190344	0.900383	0.0550321	0.420028	0.0625094	0.372082	-0.307886	0.0496039	Q9VVL7	E3	0.478837	-0.014809	0.388869	-0.0382724	0.677944	0.00794561	0.478141	-0.031409	FALSE
-0.269018	0.0069913	-0.36979	0.00174828	0.0545847	0.173981	-0.0461876	0.444705	0.315205	0.00705162	-0.323602	0.00142934	Q9V3D8	grsm	0.568439	-0.0256164	0.481089	-0.0539845	0.0750369	0.126613	0.183478	0.0982449	FALSE
-0.202003	0.195251	-0.0779751	0.981615	-0.295244	0.155723	-0.171215	0.740679	0.373219	0.391421	0.0932403	0.616996	Q8MMD2	Eps-15	0.307925	-0.206685	0.273608	-0.139648	0.00469563	0.569325	0.0516527	-0.502288	FALSE
-0.34498	0.107645	-0.392593	0.00518068	0.256798	0.0486079	0.209185	0.16799	0.135795	0.378742	-0.601778	0.00534248	B7YZK4	Jabba	0.0179427	-0.122025	0.300555	-0.0540977	0.000243188	-0.497534	0.000120735	0.565461	FALSE
-0.509921	0.000967021	-0.272014	0.264632	-0.139378	0.110609	0.0985303	0.0041626	0.411391	0.00193804	-0.370544	0.116433	Q5EAK6	tefu	0.00106197	-0.413499	0.00250487	-0.309507	0.0850491	0.0866917	0.0257233	0.190684	FALSE
0.925936	0.000121535	0.924355	0.00518407	0.00572582	0.395709	0.00414473	0.649443	-0.930081	0.0034691	0.92021	0.00114971	N0D8I3	Spt6	8.66736e-05	0.578176	1.77727e-05	0.664027	0.226156	-0.0517348	0.278021	0.0341159	FALSE
0.559122	0.0777509	0.514886	0.00111675	-0.221172	0.08812	-0.265408	0.0135168	-0.293714	0.550863	0.780295	2.62004e-05	Q27268	Hel25E	0.000188438	0.352674	0.000430995	0.398929	0.000342197	-0.199352	0.0223925	-0.153097	FALSE
-0.875336	0.0849778	-1.41675	0.0654519	0.103986	0.803652	-0.437428	0.641936	1.31276	0.0992195	-0.979322	0.0232706	Q9VD13	lqfR	0.738555	-0.0359371	0.30883	-0.109312	0.648437	0.039905	0.778005	-0.0334701	FALSE
-0.19426	0.000358863	-0.288665	0.0349594	-0.0338042	0.5336	-0.128209	0.114247	0.322469	0.0265366	-0.160456	0.0117467	Q9VXF9	rngo	0.716298	0.0229037	0.174777	0.0536589	0.193085	-0.0399028	0.889996	-0.00914761	FALSE
-0.252916	0.0381191	-0.168387	0.407103	-0.145376	0.646026	-0.0608472	0.913199	0.313763	0.217979	-0.10754	0.194019	Q9VKX2	Mdh1	0.447318	-0.0288688	0.087907	-0.105949	0.0472919	-0.100601	0.018392	-0.177681	FALSE
-0.306053	0.00153241	-0.225773	0.13317	-0.116497	0.0976284	-0.0362169	0.204051	0.34227	0.00230859	-0.189556	0.243552	Q9VAQ0	Cul5	0.0782519	-0.0929973	0.0362873	-0.0339972	0.124582	0.0715185	0.00189062	0.130519	FALSE
-0.1877	0.0170889	-0.311772	0.0595478	0.00618	0.743811	-0.117892	0.101147	0.305592	0.0133968	-0.19388	0.156898	Q9VBP9	Npl4	0.0472106	-0.0692809	0.0556535	-0.0847922	0.732347	0.0131949	0.901782	-0.00231637	FALSE
-0.323793	0.00177518	-0.273792	0.0519061	-0.0338531	0.600423	0.0161486	0.533547	0.307645	0.00145391	-0.28994	0.0418725	Q9W111	Eps-15	0.000820262	-0.287917	0.000552805	-0.297539	0.294048	0.0306749	0.316298	-0.0402966	FALSE
0.651628	8.3865e-05	0.755772	0.000102213	-0.0961529	0.23431	0.00799074	0.605058	-0.659619	4.37394e-05	0.747781	0.000142911	Q9VGE4	GCC185	5.08688e-05	0.726468	8.47116e-05	0.682856	0.509843	0.0237545	0.696722	-0.0198571	FALSE
0.300685	0.00016914	0.147787	0.0952319	0.0566714	0.746072	-0.0962267	0.657796	-0.204458	0.0267038	0.244013	0.0456886	Q24311	Cul1	0.000301589	0.534358	0.000552459	0.518006	0.724586	0.022214	0.341833	-0.0385661	FALSE
-0.143168	0.0147333	-0.160227	0.563366	0.0109684	0.223261	-0.00609033	0.758733	0.149259	0.683211	-0.154137	0.00343207	Q8T8W3	Past1	0.767038	-0.0226637	0.707461	0.0288131	0.468826	0.0551252	0.962993	-0.00364846	FALSE
-0.143445	0.907498	-0.0448544	0.804342	-0.292124	0.0884816	-0.193533	0.237467	0.336979	0.0944855	0.148679	0.274666	A0A0B4LI25	ncd	0.000182096	0.305003	0.00677543	0.205376	0.494413	-0.0292605	0.00621881	-0.128888	FALSE
0.429604	0.000249865	0.609986	0.00868832	-0.172311	0.0216193	0.0080709	0.662077	-0.437675	0.0290884	0.601915	0.000418011	Q7KND8	Mad1	0.000330019	0.434443	0.0110836	0.376531	0.931266	-0.00161176	0.547468	-0.0595241	FALSE
0.526611	0.019857	0.916308	0.109281	-0.137232	0.916247	0.252465	0.933928	-0.779076	0.15581	0.663844	7.00665e-06	Q86BS3	Chro	0.00645101	0.314545	0.0753505	0.172405	0.7584	0.0104121	0.211338	-0.131728	FALSE
-0.00754253	0.682005	-0.124474	0.405435	-0.00441942	0.656782	-0.121351	0.332512	0.128893	0.268618	-0.00312312	0.909337	Q9VJG0	ApepP	0.108245	0.100765	0.0908755	0.0406409	0.921686	0.00372099	0.214024	-0.0564027	FALSE
0.260955	0.00972137	0.831435	0.0204009	-0.00768819	0.667401	0.562791	0.00116091	-0.823747	6.76545e-05	0.268643	0.477561	Q8IMV6	Saf-B	0.000175031	0.475555	0.0062642	0.537753	0.115128	0.129471	0.481889	-0.0672726	FALSE
-0.257627	0.00190163	-0.248999	0.0486143	-0.0147788	0.837376	-0.00615076	0.43245	0.263778	0.0142056	-0.242848	0.0434805	Q9V3E9	spag	0.349903	-0.0517908	0.844398	-0.0094968	0.979664	0.00122001	0.42742	0.043514	FALSE
-0.541291	0.136936	-0.0335394	0.33739	-0.274042	0.615489	0.23371	0.91546	0.307581	0.292717	-0.267249	0.0248793	Q8SWR8	Atx2	2.32895e-05	-0.254126	0.302644	-0.0229652	0.295998	-0.0220361	4.09106e-05	0.253197	FALSE
0.44563	0.0124457	0.47828	0.0452039	-0.0492428	0.842764	-0.016592	0.662378	-0.429038	0.0777108	0.494872	0.00205973	Q9VUH9	Helz	0.00160238	0.342621	0.0138166	0.261711	0.154588	-0.0415763	0.169901	-0.122487	FALSE
-0.0278844	0.485391	-0.115214	0.468107	-0.0541504	0.778088	-0.14148	0.194997	0.169364	0.825141	0.026266	0.373047	Q7KSM5	Aos1	0.198074	0.0409193	0.0826707	0.0430186	0.841725	0.00639456	0.745572	-0.00429522	FALSE
-0.265402	0.00294988	-0.385827	0.234223	-0.0352433	0.345962	-0.155669	0.0100021	0.42107	0.00123797	-0.230158	0.730284	Q27580	Ahcy	0.770814	-0.0103915	0.325422	-0.0362701	0.0876834	-0.0661295	0.326113	0.0402509	FALSE
-0.148216	0.394019	0.549583	0.878579	0.158547	0.46021	0.856347	0.0748133	-0.70813	0.300917	-0.306763	0.263369	Q7K1Q6	Jabba	0.977372	0.0105884	0.768509	-0.0588055	0.738868	0.126636	0.766391	0.0572425	FALSE
3.07389	1.12745e-05	3.03492	0.0011123	0.0904324	0.66016	0.0514625	0.494128	-3.12536	0.000871329	2.98346	7.16463e-05	A0A0B4K6Y7	pyd		0		0		0		0	FALSE
0.211783	0.0481263	0.0743689	0.63334	-0.00589788	0.52449	-0.143312	0.231861	-0.0684711	0.820903	0.217681	0.0246085	Q9VGS2	Tctp	0.00151054	0.160878	0.00403776	0.219436	0.97731	0.000982772	0.094613	0.0595413	FALSE
0.0195623	0.56306	0.167619	0.171048	0.0498672	0.921357	0.197924	0.857971	-0.217486	0.237299	-0.0303049	0.568994	X2JFR1	nonA	0.32858	0.0857866	0.526722	0.0377739	0.124366	-0.153934	0.0170403	-0.201946	FALSE
-0.130103	0.152364	-0.133672	0.844206	-0.00988516	0.276328	-0.0134543	0.764269	0.143558	0.155331	-0.120218	0.765103	Q86B44	Gss2	0.0194883	-0.0576827	0.686588	-0.0136429	0.0251656	-0.0562892	0.712825	-0.0122495	FALSE
0.194898	0.0208599	-0.207438	0.202283	0.136643	0.163394	-0.265692	0.0578634	0.0707943	0.688291	0.0582542	0.124633	P48592	RnrS	0.15671	0.0653767	0.31158	0.0346882	0.001478	0.195659	0.015726	0.16497	FALSE
-0.0329543	0.309453	-0.0691382	0.53819	0.165158	0.569311	0.128974	0.067679	-0.0960199	0.982017	-0.198112	0.874841	Q9VFC8	GlyS	0.24448	0.0257953	0.0738789	0.0565882	0.916355	0.00185491	0.315162	0.028938	FALSE
-0.271463	0.062054	-0.108769	0.0941174	-0.11835	0.381868	0.0443443	0.322327	0.227119	0.102941	-0.153113	0.0534563	A0A0B4K7T7	RhoGEF2	0.710367	-0.024216	0.105262	-0.112597	0.0538677	-0.103334	0.055541	-0.191715	FALSE
-0.277626	0.0341243	-0.21042	0.283342	-0.0161754	0.870144	0.0510298	0.327372	0.226596	0.38968	-0.26145	0.00409116	Q9VBP6	Ssadh	0.0322692	-0.0423541	0.189039	-0.0188765	0.046167	0.0396018	0.0047265	0.0630793	FALSE
-3.60034	3.78343e-05	-3.02837	0.00433733	-0.33857	0.0283896	0.233401	0.415895	3.36694	0.00316024	-3.26177	5.32503e-05	Q9XZ32	Dmel\CG10254	0.000129306	-2.45991	1.55595e-05	-2.38678	0.823593	-0.0370737	0.771698	0.036056	FALSE
-0.281179	0.023019	-0.255713	0.0303043	-0.0538616	0.601159	-0.0283953	0.543813	0.309575	0.0218486	-0.227318	0.0329375	O77460	Nurf-38	0.0723917	-0.105297	0.206353	-0.0773613	0.577885	-0.0253701	0.963411	0.00256564	FALSE
-0.171076	0.654955	-0.776805	0.0251061	-0.089852	0.539761	-0.695581	0.00622898	0.866657	0.0146005	-0.0812238	0.762503	Q9VKI8	GH26	0.00195473	-0.0465854	0.19329	-0.038695	0.000939634	-0.175903	0.000448382	-0.168012	FALSE
-0.123788	0.149354	-0.272221	0.192281	0.241699	0.626559	0.0932663	0.968294	0.030522	0.289931	-0.365487	0.0873818	A1Z9A8	A1Z9A8	0.00465689	-0.11375	0.379207	-0.0407617	0.147578	-0.0674464	0.84253	0.00554184	FALSE
0.152529	0.0830142	0.0219782	0.702716	0.00979108	0.414907	-0.120759	0.109363	-0.0317693	0.461892	0.142737	0.376918	Q9VXU2	Gmap	0.102219	0.0532038	0.399705	0.0231796	0.175791	-0.0322452	0.943103	0.00222102	FALSE
-0.217979	0.223521	-0.235857	0.221158	-0.145267	0.565357	-0.163145	0.616094	0.381125	0.040857	-0.072712	0.525644	Q9VUH8	Tdrd3	0.332336	-0.0949075	0.0757874	-0.0787238	0.421994	-0.0458301	0.718727	-0.0296465	FALSE
-0.593193	0.015983	-0.233901	0.051029	-0.187861	0.796696	0.17143	0.330763	0.421763	0.0234646	-0.405332	0.0303428	Q9VL72	Etl1	0.141389	-0.150141	0.109461	-0.124876	0.284745	-0.103003	0.257704	-0.0777382	FALSE
-0.329111	0.0152272	-0.353909	0.0629768	-0.0858831	0.225568	-0.110681	0.444853	0.439792	0.0199425	-0.243228	0.0783913	P52304	polo	0.000391967	-0.179234	0.0024587	-0.211358	0.178971	-0.0263657	0.862574	-0.00575829	FALSE
-0.397886	0.147759	-0.496684	0.261758	-0.108482	0.525067	-0.20728	0.153807	0.605167	0.0244935	-0.289404	0.667459	A0A6M3Q7C8	SRPK	0.926654	-0.00371329	0.421139	0.022429	0.258031	0.0391122	0.725167	-0.0129699	FALSE
-0.350805	9.41612e-05	-0.214612	0.0183974	-0.0510808	0.515667	0.0851129	0.419205	0.265692	0.0033962	-0.299725	0.00442445	M9NDA1	Mbs	0.500129	0.269983	0.136762	-0.451599	0.184118	0.67238	0.718596	-0.049202	FALSE
-0.484613	0.0648506	-0.357719	0.0682699	-0.0478157	0.86947	0.0790778	0.617122	0.405535	0.0484785	-0.436797	0.0951482	Q9VNV3	Ddx1	0.0985585	-0.0889735	0.76213	-0.0162187	0.87883	0.00757519	0.223514	0.0651795	FALSE
-0.554407	0.00461987	-0.650039	0.0168727	-0.138833	0.113029	-0.234466	0.0267242	0.788873	3.47864e-05	-0.415574	0.203306	Q9VP27	Glg1	0.0220692	-0.164193	0.0966963	-0.137974	0.844181	-0.0111631	0.805605	0.0150556	FALSE
-0.243158	0.00388245	-0.275766	0.163598	-0.0021122	0.389983	-0.0347207	0.677535	0.277878	0.00845868	-0.241046	0.18436	Q9VCA5	beta-PheRS	0.0530313	-0.049067	0.120928	-0.0527179	0.653379	0.0106502	0.78259	0.00699925	FALSE
-0.113896	0.119181	-0.0579373	0.990424	-0.0857645	0.113554	-0.0298056	0.881719	0.143702	0.208378	-0.0281317	0.727852	Q9V3D9	Srp54k	0.0103447	0.0739276	0.00283994	0.107576	0.548225	-0.00851409	0.258818	0.0251339	FALSE
-0.226179	0.00621414	-0.243712	0.0432607	0.0626275	0.228914	0.045094	0.143727	0.181085	0.0185756	-0.288806	0.0179368	Q7K2D2	DCTN2-p50	0.229606	-0.0371011	0.386263	-0.0344746	0.00175366	-0.103799	0.0636974	0.106425	FALSE
-0.195515	0.0176545	-0.130642	0.043442	-0.00128926	0.803792	0.063584	0.427246	0.131932	0.0451724	-0.194226	0.0176202	P25007	Cyp1	0.640849	-0.0501915	0.0308414	-0.0310384	0.326861	0.0840378	0.192524	0.103191	FALSE
-0.307206	0.0301045	-0.319484	0.0725332	-0.166528	0.899935	-0.178806	0.0726655	0.486012	0.00230392	-0.140678	0.212281	P02517	Hsp26	0.121052	-0.0657706	0.0911492	-0.0781407	0.538353	-0.0225451	0.377816	-0.0349152	FALSE
-0.0522114	0.361516	-0.0290819	0.289744	-0.123785	0.256666	-0.100656	0.0174188	0.152867	0.0563861	0.0715739	0.513088	Q9W4D2	Rnp4F	0.915621	-0.011877	0.403499	-0.0728089	0.525057	-0.0586769	0.29882	-0.119609	FALSE
0.011305	0.506874	-0.341105	0.562836	0.0815721	0.703067	-0.270838	0.0613565	0.259533	0.967909	-0.0702671	0.765923	A1Z7J7	Sec31	0.767824	0.0122009	0.754112	-0.00830357	0.768284	-0.0119254	0.757516	-0.00857913	FALSE
-3.91595	6.10043e-05	-0.938744	0.0445699	-0.0204623	0.540088	2.95675	0.000190071	0.959206	0.00211385	-3.89549	0.000356559	Q0E9A5	muskelin	0.00186228	-1.45544	0.0895078	-0.545965	1.7332e-05	-3.1924	0.0013446	-2.28293	FALSE
0.417225	0.000628401	0.438494	0.132714	-0.130774	0.0859655	-0.109505	0.16729	-0.30772	0.277303	0.547999	0.000850349	Q9VYV4	Amun	0.00202723	0.405044	0.00627213	0.371452	0.551182	-0.0268747	0.494845	-0.0604673	FALSE
-0.698738	0.0570222	-0.612655	0.0615776	0.13167	0.617272	0.217753	0.332856	0.480985	0.16317	-0.830408	0.0212905	Q9VV75	UQCR-C2	0.954294	-0.00198064	0.206134	-0.0370872	0.75761	-0.00880025	0.441665	-0.0263063	FALSE
-0.236396	0.00243223	-0.264034	0.0153894	-0.0794434	0.0639071	-0.107081	0.0965186	0.343478	0.0038292	-0.156953	0.0374432	Q9VGK7	Elp1	0.643308	-0.0165442	0.0279337	-0.0267932	0.910792	-0.00217897	0.792569	-0.00806999	FALSE
0.284013	0.39397	0.61113	0.173137	-0.392141	0.347928	-0.0650228	0.666183	-0.21899	0.361997	0.676153	0.0935443	Q9V426	vig	0.00281388	0.289937	0.0416799	0.373757	0.0760825	-0.192836	0.364347	-0.109015	FALSE
-0.293195	0.0436743	-0.340965	0.00192854	0.0171143	0.873571	-0.0306557	0.300112	0.32385	0.000358755	-0.310309	0.0599171	Q7JR58	Echs1	0.772369	0.00289681	0.26402	0.0130427	0.00132403	0.0972738	7.28152e-05	0.10742	FALSE
0.0726934	0.568883	0.11895	0.86314	-0.0206447	0.675109	0.0256117	0.552665	-0.098305	0.758468	0.0933381	0.300624	Q9VEP9	Sf3a1	0.000338581	0.149065	0.0970806	0.0516978	0.0568701	-0.0227976	0.0450776	-0.0745698	FALSE
0.798391	0.000917913	0.934667	0.0805015	0.22476	0.796602	0.361037	0.291562	-1.15943	0.0732718	0.57363	0.0441022	M9PD18	Vha68-1		0		0		0		0	FALSE
-0.297444	0.000440076	-0.263431	0.146691	-0.024405	0.744582	0.00960781	0.500146	0.287836	0.131021	-0.273039	0.0130489	Q9W457	Shmt	0.214955	-0.0374885	0.32949	-0.0292651	0.137643	-0.0476868	0.0989051	0.0559102	FALSE
-0.216693	0.00551894	-0.219859	0.266355	-0.000980661	0.772603	-0.00414638	0.863212	0.22084	0.121356	-0.215712	0.111405	P22817	Ide	0.0298239	-0.0494415	0.013133	-0.0704131	0.269602	0.0216034	0.967577	0.000631842	FALSE
1.02596	0.000182566	1.01332	0.0343585	0.00760928	0.803596	-0.00502334	0.730198	-1.02093	0.0374303	1.01835	0.000101073	Q8SY33	gw	0.000185639	0.953755	9.37598e-05	0.858646	0.873471	0.0101077	0.194265	-0.105217	FALSE
-0.576342	0.111267	-0.413493	0.0927231	-0.00120535	0.711735	0.161644	0.848709	0.414699	0.226788	-0.575137	0.0163265	Q9W3M7	mahe	0.00270567	-0.304432	0.00320109	-0.241147	0.625614	0.0266923	0.314374	0.0365923	FALSE
0.0472462	0.352659	0.00740483	0.610161	-0.0957264	0.384474	-0.135568	0.0112364	0.0883216	0.473841	0.142973	0.102214	Q9VC93	Dis3	0.00167389	0.0452922	0.78786	0.00470716	0.0926977	-0.0320973	0.00159322	-0.0726824	FALSE
-0.289736	0.00164884	-0.0337861	0.616653	-0.161929	0.771266	0.0940212	0.457478	0.195715	0.375419	-0.127807	0.16275	Q9VEB1	Mdh2	0.490711	-0.0259803	0.274723	-0.0424175	0.555422	0.0182144	0.421116	-0.0346516	FALSE
-0.296876	0.00193409	-0.423733	0.00628743	0.149996	0.455582	0.0231387	0.963289	0.273737	0.00593321	-0.446872	0.00310723	Q9VUH6	mop	0.0487594	-0.115045	0.00212862	-0.161767	0.0465013	-0.0776089	0.465634	0.0308868	FALSE
-0.0505245	0.819094	-0.00814514	0.471023	-0.110711	0.393911	-0.0683321	0.113364	0.118857	0.0970449	0.060187	0.343459	Q9VAL7	Cnx99A	0.55712	-0.0231836	0.904981	0.00472391	0.41706	-0.0343944	0.863181	-0.00648694	FALSE
0.581502	0.00574281	0.45164	0.0327205	0.0307367	0.842671	-0.0991254	0.186672	-0.482377	0.0303638	0.550766	0.0078844	A1Z7T3	Pkn	0.000197587	0.594587	2.00283e-05	0.679958	0.0199974	0.138261	0.25115	-0.0528899	FALSE
-0.230158	0.534275	-0.381091	0.125371	-0.0226997	0.933643	-0.173632	0.17	0.40379	0.154406	-0.207459	0.389355	P06606	alphaTub67C	0.00726015	-0.0896552	0.0445995	-0.0403459	0.275816	0.0200113	0.0125808	0.0693206	FALSE
-0.331244	0.00220376	-0.434756	0.794859	-0.0795864	0.337293	-0.183099	0.0469808	0.514342	0.00226179	-0.251657	0.889184	Q9VQ78	TBCD	0.0697017	-0.0676628	0.38011	-0.02899	0.100982	0.0578516	0.0312218	0.0965244	FALSE
-0.631056	0.0638561	-0.344938	0.0271074	0.138883	0.208647	0.425001	0.135495	0.206055	0.335609	-0.769939	0.00734805	Q94511	ND-75	0.124183	-0.0421525	0.0853916	-0.0731684	0.559377	0.0115372	0.600697	-0.0194787	FALSE
-0.187927	0.00258153	-0.124638	0.573601	0.128321	0.554719	0.19161	0.0815406	-0.00368332	0.891808	-0.316248	0.0652107	M9PC99	Sec24CD	0.00705958	-0.0674893	0.118394	-0.0442482	0.0935464	0.0530234	0.00126282	0.0762644	FALSE
-0.086286	0.973555	-0.296748	0.0178835	0.00825182	0.700259	-0.20221	0.0662691	0.288496	0.0221254	-0.0945378	0.789862	I0DHK3	Prosalpha6	0.102571	0.0385174	0.343201	0.0422853	0.512702	-0.012598	0.701175	0.0163659	FALSE
-0.221449	0.217441	-0.173921	0.0725004	-0.286088	0.138306	-0.238559	0.010964	0.460008	0.0357667	0.0646384	0.325453	Q7YU24	Marf	0.682259	-0.0154165	0.967581	-0.00148404	0.0743415	0.0843554	0.108254	-0.070423	FALSE
-1.42706	0.00460408	-1.44312	0.159232	-0.188153	0.318533	-0.204218	0.912057	1.63128	0.123858	-1.23891	0.00862664	A0A0B4K7G9	Nurf-38	0.000522266	-0.743033	0.001447	-0.799072	0.00615136	0.548226	0.00224599	0.492187	FALSE
0.244636	0.0212845	0.318253	0.121934	-0.0344884	0.778812	0.0391281	0.723007	-0.283764	0.134967	0.279125	0.025495	Q32KD2	egg	0.00147236	0.245775	0.000273881	0.258711	0.336659	0.0316436	0.494008	-0.0187073	FALSE
-0.30328	0.00169361	-0.341886	0.0878294	-0.0383065	0.272484	-0.0769122	0.318432	0.380193	0.00331085	-0.264974	0.166859	P22465	AnxB10	0.0559959	-0.0974301	0.0646174	-0.102387	0.964303	-0.00167331	0.881307	-0.00663018	FALSE
-0.188377	0.0144016	-0.284581	0.590096	-0.0452218	0.299165	-0.141425	0.670101	0.329803	0.0404521	-0.143156	0.748618	Q9V3J1	VhaSFD	0.242347	-0.0362728	0.208132	-0.0554229	0.870713	0.00386336	0.719317	-0.0152868	FALSE
-0.185416	0.0334035	-0.246739	0.441498	-0.106259	0.320969	-0.167582	0.300425	0.352998	0.00898229	-0.0791571	0.737501	Q960D4	EG:22E5.5	0.705606	0.0189409	0.69468	-0.0183228	0.207281	-0.0516262	0.802301	0.0143625	FALSE
-0.303107	0.00954626	-0.19589	0.408874	0.0226974	0.896877	0.129914	0.450698	0.173193	0.401901	-0.325804	0.00390746	Q9VUY9	Pgm1	0.0734437	-0.0255473	0.219499	-0.0374547	0.472328	0.0162707	0.208605	-0.0281781	FALSE
0.040647	0.262138	-0.00872943	0.384363	-0.173814	0.00235875	-0.22319	0.00262935	0.182543	0.00125284	0.214461	0.0038085	A1ZBE8	A1ZBE8	0.800782	0.0259772	0.520794	-0.0189492	0.0757344	0.148582	0.0687013	-0.193509	FALSE
-0.388656	0.0107326	-0.570726	0.00425219	0.086714	0.402133	-0.0953557	0.350339	0.484012	0.0109436	-0.47537	0.00238637	Q9VC63	Cftr	0.00683837	-0.114264	0.0178333	-0.114213	0.861471	-0.00524547	0.838045	-0.00519424	FALSE
0.348566	0.49716	-0.0503681	0.445728	0.417534	0.445648	0.0185992	0.326045	-0.367166	0.223012	-0.0689673	0.784526	A0A0C4DHE7	Gdh	0.821866	0.0503427	0.589995	-0.0944788	0.34218	0.259519	0.351865	0.114697	FALSE
-0.485703	0.00343304	-0.29138	0.0128399	-0.132067	0.120333	0.0622552	0.847325	0.423447	0.0032651	-0.353635	0.0141282	Q9W1K4	egl	0.037248	-0.149089	0.010563	-0.179627	0.521909	0.0154873	0.810132	-0.0150501	FALSE
-0.159169	0.218299	-0.191729	0.564704	-0.0668794	0.361508	-0.0994391	0.956957	0.258608	0.236073	-0.0922899	0.504989	O77410	eIF3e	0.413878	0.0401628	0.262582	0.0137163	0.45344	-0.0191921	0.306687	-0.0456386	FALSE
-0.339425	0.0120615	-0.308185	0.330696	-0.0117192	0.343451	0.0195201	0.963314	0.319904	0.00325682	-0.327705	0.365373	Q8MSU4	Sym	0.116646	-0.0607187	0.0216657	-0.086847	0.53834	-0.0106527	0.35497	-0.0367811	FALSE
2.00461	2.71982e-05	1.65319	0.0275301	0.123459	0.200182	-0.227956	0.572173	-1.77665	0.023725	1.88115	1.11375e-05	A1Z9J3	shot	0.000525594	0.79868	0.00263597	0.85968	0.144479	-0.192835	0.285656	-0.131835	FALSE
-0.290079	0.000600505	-0.1123	0.276537	0.0686371	0.58428	0.246416	0.0358597	0.043663	0.322467	-0.358716	0.00645384	Q9W1B0	gek	0.77552	-0.0202862	0.594582	0.0358703	0.446931	-0.0515215	0.948462	0.00463501	FALSE
-0.0603881	0.519706	-0.149378	0.964742	0.000844727	0.616284	-0.0881452	0.792767	0.148533	0.600281	-0.0612328	0.765046	P40796	La	0.909585	0.0064889	0.822419	-0.0144257	0.606424	0.0247357	0.535312	-0.0456503	FALSE
0.640255	0.0128456	0.576722	0.356394	-0.0943584	0.498806	-0.157891	0.45874	-0.482364	0.4594	0.734613	0.0092611	Q9VU76	cmb	0.00290474	0.313293	0.0130051	0.253476	0.847018	0.0133145	0.319362	-0.0465022	FALSE
-0.473899	0.000585071	-0.445007	0.00688442	-0.257385	0.0142654	-0.228493	0.0105807	0.702392	0.000559294	-0.216514	0.0556597	Q9VKM7	CG6089	0.0204267	-0.178247	0.203034	-0.0672781	0.0852326	-0.109514	0.975198	0.00145454	FALSE
0.436659	0.00517017	0.225523	0.154084	-0.122347	0.347121	-0.333483	0.0177381	-0.103176	0.429079	0.559006	0.00657178	Q7PLP4	Dmel\CG41099	0.000199839	0.37188	0.000929876	0.323725	0.0116182	0.135229	0.00642156	-0.183384	FALSE
0.117917	0.149261	-0.0987225	0.255058	-0.12845	0.446784	-0.345089	0.0225055	0.227173	0.187733	0.246367	0.00363444	Q9V475	Cul3	0.676774	-0.0111372	0.0674266	-0.11755	0.202804	0.0553196	0.0142917	-0.161732	FALSE
0.0289179	0.566366	-0.0124722	0.258436	-0.070194	0.559447	-0.111584	0.0840027	0.0826662	0.115888	0.0991119	0.62697	Q9VYV3	prtp	0.159324	0.0800314	0.686081	-0.0184104	0.848329	0.0098218	0.0547725	-0.108264	FALSE
-1.02615	2.48077e-05	-1.01144	0.0699677	-0.128826	0.451593	-0.114112	0.628276	1.14026	0.0530796	-0.897325	0.000218398	Q9VN14	Cont	2.15028e-05	-0.523938	7.52556e-05	-0.602003	0.348651	0.0241924	0.20966	-0.053872	FALSE
-1.64598	7.37984e-05	-1.51175	0.00658707	-0.0871942	0.981047	0.0470312	0.27101	1.59895	0.00465317	-1.55878	0.000344379	Q95RE4	yps	0.000113606	-0.887926	0.00130112	-0.840335	0.631733	-0.0198084	0.819152	0.0277829	FALSE
0.116165	0.148546	0.186352	0.387925	-0.132565	0.612329	-0.0623774	0.358683	-0.0537877	0.708001	0.24873	0.0136367	Q9VP05	MED1	0.00123626	0.251214	0.00210217	0.296049	0.357761	0.0484862	0.880503	-0.00365187	FALSE
-0.0813796	0.182697	-0.132994	0.114526	0.0685434	0.0829441	0.016929	0.618738	0.0644506	0.63885	-0.149923	0.00573365	A0A0B4JCW4	ScsbetaA	0.766745	0.0104463	0.519239	-0.0176545	0.454484	-0.0279858	0.996367	-0.000115068	FALSE
-0.155344	0.987708	-0.344399	0.00153897	-0.016802	0.436947	-0.205857	0.00428352	0.361201	0.349566	-0.138542	0.0137073	P17917	PCNA	0.0104042	-0.108348	0.0647295	-0.0974375	0.270967	-0.0387589	0.213342	0.0496692	FALSE
-0.317395	0.0107748	-0.194455	0.104213	-0.146645	0.0762449	-0.0237041	0.300316	0.3411	0.0371027	-0.17075	0.0248575	Q9VJ57	Grip71	0.586778	-0.026169	0.0136071	-0.109807	0.0819575	-0.0851634	0.00929151	-0.168801	FALSE
2.3663	0.000688347	1.62306	0.00165276	0.587457	0.17029	-0.155788	0.54455	-2.21052	0.00254029	1.77885	3.71016e-05	Q9VHK1	pyd	7.41427e-05	2.09678	0.000141064	2.13198	0.113489	-0.214368	0.335062	-0.179169	FALSE
-0.157691	0.12748	-0.152191	0.321181	0.088678	0.0843324	0.0941778	0.448732	0.0635128	0.975591	-0.246369	0.00485129	M9NHG9	slgA	0.596516	-0.0284095	0.730259	-0.0161078	0.776467	0.0130935	0.637325	0.0253952	FALSE
0.0982234	0.184031	-0.0370131	0.332468	-0.210182	0.240766	-0.345418	0.0345496	0.247195	0.0936917	0.308405	0.0570731	Q9W0T7	Dis3l2	0.0152247	0.221442	0.0294996	0.130597	0.932562	-0.00506364	0.0799416	-0.0857806	FALSE
0.883361	0.000683133	0.901793	0.0216214	0.0942511	0.626066	0.112683	0.79863	-0.996044	0.0206794	0.78911	0.00263621	G7H829	ck	3.46638e-05	0.773417	7.9801e-05	0.898982	0.273664	-0.0752157	0.170946	0.0503496	FALSE
-0.376484	0.0243843	-0.0151762	0.655847	-0.0765214	0.23285	0.284786	0.10125	0.0916976	0.0422404	-0.299963	0.101659	Q8MLW2	dom	0.0568208	-0.169497	0.000123358	-0.280662	0.639911	0.00819945	0.138664	-0.119365	FALSE
0.0680586	0.495515	-0.161076	0.587194	0.0258212	0.860035	-0.203314	0.159967	0.135255	0.476091	0.0422374	0.386833	Q7KVL7	Vps35		0		0		0		0	FALSE
0.698087	6.77764e-06	0.923934	0.0860076	-0.227698	0.178473	-0.00185139	0.515301	-0.696236	0.145551	0.925785	0.000951338	M9NE54	Gug	0.00596865	0.463321	0.00163777	0.560384	0.0222623	0.220994	0.268796	-0.123931	FALSE
0.194707	0.00608837	0.101048	0.0700353	0.0458137	0.160826	-0.047845	0.508987	-0.146861	0.0219643	0.148893	0.0210281	Q9W5R5	Slmap	0.000691862	0.502281	0.000226269	0.488549	0.474468	-0.0439575	0.170957	-0.0576892	FALSE
-0.3261	0.455944	-0.326564	0.0719866	-0.440832	0.55457	-0.441296	0.203257	0.767396	0.0655802	0.114732	0.755377	P38979	sta	0.0126861	-0.0761966	0.890388	-0.00792359	0.0807476	-0.0805351	0.798842	-0.012262	FALSE
1.26717	1.66827e-05	1.2019	0.00133752	-0.0302916	0.463694	-0.0955628	0.2268	-1.17161	0.00149416	1.29746	2.43315e-05	P40797	pnut	1.33056e-05	0.525027	0.00305459	0.489803	0.276788	0.0737726	0.109584	-0.108997	FALSE
-0.19113	0.00706109	-0.157502	0.0278291	0.266131	0.000694772	0.299759	0.0168086	-0.108629	0.398841	-0.457261	0.000321976	Q9VSK9	Pus7	0.114176	-0.0608225	0.130711	-0.0841156	0.00319231	0.284578	0.000867727	0.261285	FALSE
0.0969444	0.371507	0.195375	0.319957	-0.147182	0.521419	-0.0487512	0.791027	-0.0481932	0.656961	0.244126	0.0846899	A0A0B4KHX7	Gcn2	0.0930005	0.296836	0.0752429	0.238013	0.711248	0.0311815	0.577021	-0.0900043	FALSE
0.364123	0.0126724	0.542683	0.0205536	-0.151687	0.940016	0.0268725	0.731333	-0.390996	0.0328714	0.515811	0.00564074	Q9VP77	Dmel\CG10565	0.00131576	0.374231	0.000178786	0.352918	0.438732	0.0343144	0.194707	-0.0556272	FALSE
-0.36343	0.000263746	-0.221656	0.126088	-0.47057	0.04187	-0.328796	0.00345522	0.692226	8.02616e-05	0.10714	0.8216	P02518	Hsp27	0.67618	-0.0339492	0.368035	-0.096526	0.25134	-0.102681	0.692484	0.0401044	FALSE
-0.929905	0.000200966	-0.885502	0.0279396	-0.0761868	0.152568	-0.0317834	0.891626	0.961689	0.0198105	-0.853718	2.8229e-05	Q9W330	Hex-A	0.0863552	-0.254718	0.119998	-0.318599	0.451881	0.0599178	0.536513	-0.123799	FALSE
-0.0414087	0.956391	0.0635016	0.863302	0.0111557	0.686823	0.116066	0.234274	-0.0746572	0.437181	-0.0525644	0.609801	Q8IML4	Vha100-1	0.560711	0.0434192	0.288258	0.0891103	0.121001	-0.167733	0.0148074	0.213424	FALSE
-0.215254	0.00412527	-0.193068	0.219322	-0.0280968	0.354614	-0.00591175	0.651534	0.221165	0.0525632	-0.187157	0.182716	Q9W555	deltaCOP	0.707431	-0.0135579	0.579227	-0.0138907	0.427866	0.0287505	0.309835	0.0284177	FALSE
0.0489081	0.989483	-0.0973324	0.0630932	-0.13208	0.192456	-0.27832	0.0803395	0.229412	0.0197282	0.180988	0.362749	Q9VCK0	eIF3d1	0.440927	0.032418	0.188793	0.0276195	0.0574409	-0.0606369	0.133946	-0.0654353	FALSE
-0.166076	0.0542099	-0.307879	0.00401214	0.0322895	0.339742	-0.109514	0.118522	0.27559	0.0139359	-0.198365	0.011415	Q9W1H8	Mtpbeta	0.960086	-0.0019716	0.0507269	-0.11547	0.645467	0.0178918	0.0885572	-0.0956071	FALSE
-0.933493	1.12216e-07	-1.01597	1.9422e-05	0.113705	0.000631543	0.0312262	0.28217	0.902267	2.99463e-05	-1.0472	9.36144e-08	Q961D3	rdog	0.00671433	-0.275496	0.0978278	-0.225642	0.103203	-0.101686	0.230805	0.15154	FALSE
0	0.878746	0	0.373901	0	0.373901	0	0.589405	0	0.658195	0	0.373901	Q8IQA6	Gug		0		0		0		0	FALSE
-0.399116	0.0844147	-0.385791	0.0199436	0.237381	0.175325	0.250705	0.0241006	0.14841	0.709357	-0.636496	0.000191115	Q9W4W8	Spg7	0.00239819	-0.0959176	0.0905719	-0.0546725	0.270082	-0.0311927	0.524568	0.0100524	FALSE
-0.322409	0.0032966	-0.354897	0.021275	-0.0804654	0.143364	-0.112953	0.178572	0.435362	0.010293	-0.241944	0.0113285	P29613	Tpi	0.300586	-0.087809	0.0110201	-0.0988675	0.282563	-0.0935213	0.00309718	-0.10458	FALSE
0.332256	0.011272	0.208898	0.556526	-0.054842	0.567767	-0.178201	0.29109	-0.154056	0.699977	0.387098	0.00344949	Q7K112	twin	0.00145072	0.300021	0.00130744	0.287323	0.43077	0.0361081	0.207527	-0.0488064	FALSE
0.546036	0.000578748	0.257882	0.110749	-0.105872	0.0748634	-0.394026	0.0213376	-0.15201	0.395538	0.651908	0.0011537	Q9W437	raptor	0.00316442	0.427855	0.00958245	0.27906	0.527205	0.0275592	0.208415	-0.121236	FALSE
1.08092	3.94524e-05	0.978154	0.00742567	-0.00898371	0.392336	-0.111747	0.272475	-0.969171	0.00862403	1.0899	0.000123012	X2JC00	RhoGAP1A	6.19898e-05	0.905913	3.38767e-05	0.922601	0.131686	-0.1029	0.107785	-0.086212	FALSE
-0.295593	0.00136721	-0.217202	0.282733	-0.258827	0.00267233	-0.180436	0.42702	0.476029	0.0373448	-0.0367662	0.224328	Q9VAC1	anon-WO0153538.36	0.60074	-0.0292805	0.38495	-0.0249798	0.0561275	-0.070898	0.262458	-0.0665973	FALSE
-0.0633538	0.838149	0.0610562	0.243917	-0.0765756	0.389107	0.0478344	0.576759	0.0155194	0.716379	0.0132218	0.501171	Q9VPC0	Pitslre	0.0129672	0.437044	0.000115244	0.308224	0.270054	0.0297108	0.385476	-0.0991096	FALSE
0.95274	0.0012085	1.03035	0.00314602	-0.128673	0.793407	-0.0510682	0.427048	-0.901672	0.00842252	1.08141	3.88831e-05	M9PEY6	Rat1	0.000964013	0.645399	0.000408946	0.645453	0.522046	-0.0397225	0.630079	0.0397766	FALSE
-0.142668	0.675579	-0.141068	0.0153383	-0.162015	0.457265	-0.160415	0.0721852	0.303084	0.139438	0.0193472	0.571017	Q24276	Cdc37	0.741346	-0.0172739	0.76781	0.0130959	0.468692	0.0289637	0.324125	0.0593335	FALSE
1.02186	0.000358601	1.11247	0.0297934	0.121656	0.4894	0.212265	0.962303	-1.23413	0.0268281	0.900209	9.99483e-05	Q9W3R9	Dmel\CG1677	0.00488931	0.661078	0.0268583	0.510485	0.326423	0.106208	0.800657	-0.044385	FALSE
-0.217533	0.154796	-0.0167468	0.41501	-0.200844	0.283815	-5.79942e-05	0.563294	0.217591	0.233116	-0.0166888	0.288047	Q9VKD8	Dmel\CG6686	0.0117861	0.196526	0.00226978	0.115972	0.737944	-0.0152039	0.0415676	-0.0653503	FALSE
-0.368564	0.00685856	-0.27303	0.00417831	-0.208154	0.000347837	-0.11262	0.174275	0.481184	0.000688421	-0.16041	0.0836423	Q9VHR5	Dmel\CG9684	0.129587	-0.0558477	0.0163784	-0.0653148	0.00739752	-0.125693	0.00380096	-0.135161	FALSE
0.523771	0.010958	0.674635	0.0806476	-0.00945382	0.430054	0.14141	0.993145	-0.665181	0.125036	0.533225	0.00272321	A1Z9W4	Pcf11	0.000203403	0.483195	0.000817497	0.449312	0.450594	0.0252209	0.335935	-0.0591045	FALSE
-0.289296	0.119746	-0.31002	0.020183	-0.0794929	0.638989	-0.100217	0.061007	0.389513	0.0368542	-0.209804	0.10247	Q9VVU6	Prp6	0.475494	-0.0275201	0.426929	0.0227805	0.179532	-0.0619282	0.607419	-0.0116276	FALSE
0.0400521	0.545136	-0.0111505	0.963701	0.0263291	0.489843	-0.0248735	0.839198	-0.0151786	0.508013	0.0137231	0.763193	P45594	tsr	0.144741	0.0526443	0.201157	0.0353339	0.676528	-0.0131811	0.252391	-0.0304915	FALSE
-0.27836	0.00942662	-0.313637	0.0049097	0.0110601	0.83603	-0.024217	0.700906	0.302577	0.0116248	-0.28942	0.00282428	Q9VH81	PpD3	0.505211	0.0112971	0.483281	0.00801801	0.622875	-0.00295611	0.743379	-0.00623524	FALSE
0.0261047	0.519038	-0.116114	0.80512	0.112893	0.731443	-0.0293248	0.930139	0.00322007	0.491967	-0.0867887	0.842941	Q7K3D4	zda	0.0244179	0.091519	0.0115346	0.0621841	0.0141467	0.0920453	0.0328942	0.0627104	FALSE
-0.0142911	0.546713	-0.134352	0.721526	-0.171638	0.139535	-0.291699	0.0471558	0.30599	0.0106965	0.157347	0.27061	Q9VTU4	eIF3l	0.579907	-0.00724225	0.195356	0.0424397	0.150319	-0.0478255	0.892647	0.00185645	FALSE
0.188271	0.287087	0.250753	0.219465	-0.188374	0.12316	-0.125892	0.521641	-0.0623787	0.838015	0.376645	0.0849189	Q5U0Y0	Sin3A	0.224396	0.0934394	0.00146498	-0.247124	0.0421115	-0.171305	0.000289112	-0.511868	FALSE
-0.309439	0.130404	-0.0869759	0.510432	-0.230814	0.307309	-0.00835039	0.857423	0.31779	0.104539	-0.0786256	0.6036	Q9VZ20	Dlic	0.797588	0.0107097	0.348647	0.0526655	0.573446	0.0314202	0.78922	0.0105356	FALSE
0.076363	0.645179	0.183096	0.56174	-0.100128	0.62387	0.0066041	0.896021	-0.0829671	0.735256	0.176491	0.500863	Q7PLL3	eIF4B	0.00172543	0.175413	0.0219517	0.144088	0.409501	-0.0328538	0.0918268	-0.0641784	FALSE
0.020612	0.736306	0.10448	0.233494	-0.150243	0.271404	-0.0663751	0.675414	0.0457631	0.962964	0.170855	0.214261	Q7K110	OstDelta	0.0280648	0.0757132	0.00194987	0.110911	0.528565	-0.0104758	0.335078	0.0247222	FALSE
1.10147	0.000153437	1.26806	0.00656429	-0.138304	0.463956	0.028284	0.51413	-1.12975	0.00868195	1.23977	0.000140045	Q0E8J0	MEP-1	0.000446906	0.73616	0.000203577	0.69514	0.469331	-0.0459318	0.944379	0.00491173	FALSE
-0.527931	0.263268	-0.333015	0.0667991	0.180626	0.47918	0.375542	0.159637	0.152389	0.695003	-0.708557	0.0196486	F3YDF1	YME1L	0.435494	-0.103591	0.482187	-0.0948482	0.944705	0.0109844	0.827483	0.0197274	FALSE
-0.3808	0.00314106	-0.29879	0.0136921	0.0587835	0.785948	0.140793	0.243537	0.240007	0.0102466	-0.439584	0.00447302	X2JFA0	AMPdeam	0.0216912	-0.148039	0.0401479	-0.116478	0.183805	-0.0655816	0.0652359	0.0971428	FALSE
-0.134392	0.108394	-0.0752484	0.490052	-0.0328452	0.210077	0.0262985	0.78158	0.108094	0.129585	-0.101547	0.501529	A1Z8W8	garz	0.171937	-0.0714016	0.944307	0.0028672	0.417418	-0.0484017	0.295741	0.0258671	FALSE
-0.256951	0.0218944	-0.141712	0.0274363	0.306501	0.0677432	0.42174	0.0055206	-0.164789	0.675553	-0.563452	0.000672943	Q9VB05	ALiX	0.391104	-0.0356364	0.252894	-0.0491633	0.357851	0.038038	0.238864	-0.0515649	FALSE
-0.256929	0.00101449	-0.203763	0.0163067	0.0395784	0.235759	0.0927448	0.066237	0.164184	0.0201892	-0.296507	0.00139114	Q9VH07	pont	0.000551236	-0.0766072	0.612709	-0.00913856	0.271616	-0.0190428	0.00123213	0.0865114	FALSE
-0.0519661	0.873286	-0.648379	0.053471	0.262608	0.239364	-0.333805	0.111103	0.385771	0.0998148	-0.314574	0.216649	Q9VL06	Ufd4	0.00837306	0.192114	0.743443	0.0115216	0.061371	-0.107522	0.000676549	-0.288114	FALSE
-0.12719	0.0281981	-0.12086	0.785907	0.0433508	0.794191	0.0496808	0.492232	0.0775095	0.606744	-0.170541	0.218302	Q9W0H2	Herc4	0.0385798	0.138734	0.424562	0.0496363	0.11006	0.100712	0.836756	0.011614	FALSE
-0.152736	0.310597	-0.462741	0.721354	0.485828	0.0297343	0.175823	0.26622	-0.0230864	0.3639	-0.638564	0.0240626	Q9W246	Dmel\CG4554	0.0229136	-0.272308	0.0188825	-0.317338	0.00924894	0.273904	0.076402	0.228874	FALSE
-0.72706	0.000282635	-0.331033	0.169426	-0.120781	0.316343	0.275245	0.0616638	0.451814	0.0543407	-0.606278	0.00258695	Q9VWK5	Ulp1	0.00532063	-0.178328	0.00257666	-0.269457	0.174045	0.0658825	0.484081	-0.0252459	FALSE
-1.16678	0.000265613	-0.819698	0.00341514	-0.0862153	0.26216	0.260867	0.0922811	0.905913	0.00115669	-1.08057	0.000791611	Q9XZ06	Nup93-1	0.00104702	-0.217124	0.00436974	-0.307601	0.0839936	0.059753	0.590942	-0.0307238	FALSE
-0.160891	0.0541032	-0.0719431	0.137862	-0.0693236	0.956866	0.0196242	0.577214	0.141267	0.0318455	-0.0915673	0.126273	Q9VAV2	mIF2	0.978698	-0.000602627	0.93748	-0.00191388	0.84431	0.00445728	0.89722	0.00314602	FALSE
-0.307952	0.000953956	-0.210949	0.488626	-0.0505151	0.145859	0.0464883	0.570664	0.261464	0.356213	-0.257437	0.00253401	Q9VYD9	ALT	0.074081	-0.0286587	0.095559	-0.0499819	0.982039	-0.000447745	0.309427	-0.0208754	FALSE
0.896734	0.000665545	0.592552	0.0491991	-0.109598	0.0423854	-0.41378	0.0809748	-0.482954	0.0995457	1.00633	0.000307594	E1JIN6	osa	2.57293e-05	0.438952	0.00142981	0.27624	0.206913	-0.0319446	0.0193225	-0.130768	FALSE
-0.198014	0.135264	-0.297661	0.0343427	0.0397538	0.609715	-0.0598937	0.597805	0.257907	0.114124	-0.237768	0.021662	Q9VWH4	Idh3a	0.23673	-0.0319396	0.051277	-0.0245893	0.0304915	-0.0582815	0.0406667	-0.0509313	FALSE
-0.310231	0.462411	-0.429885	0.0606659	0.33954	0.110762	0.219885	0.102545	0.0903457	0.726362	-0.649771	0.0167359	X2JB48	sesB	0.214923	0.116062	0.698297	-0.0229393	0.063977	0.0800044	0.551475	-0.0589964	FALSE
-0.486205	0.00638724	-0.31596	0.0843361	0.0206638	0.876841	0.190908	0.265101	0.295296	0.0825264	-0.506868	0.00874118	Q7K0X3	Ctr9	0.0107239	-0.250803	0.00199499	-0.306247	0.487785	0.0224843	0.631542	-0.0329598	FALSE
-0.346998	0.00208471	-0.578943	0.246895	0.0552938	0.435268	-0.176651	0.274551	0.52365	0.010013	-0.402292	0.43466	Q9VE34	Epg5	0.071325	-0.109782	0.361494	-0.0560059	0.251149	-0.0489562	0.164431	0.102732	FALSE
-0.298454	0.0199097	-0.241801	0.138449	-0.0159665	0.920615	0.0406869	0.552281	0.257767	0.14858	-0.282488	0.00837015	Q7K0D8	Nup50	0.00158758	-0.114089	0.0104357	-0.238067	0.262123	0.0193755	0.11651	-0.104602	FALSE
-0.317116	0.0281663	-0.342598	0.000605486	-0.0968006	0.185542	-0.122283	0.0420602	0.439398	0.00119574	-0.220315	0.0547018	Q9VL89	und	0.259357	-0.0896939	0.00740866	-0.103272	0.750807	-0.0188984	0.508228	-0.0324769	FALSE
-0.715304	0.00374215	-1.04456	0.568001	0.246573	0.0516151	-0.0826837	0.523501	0.797988	0.74141	-0.961877	0.000913698	Q7KTG2	Apoltp	0.00853712	-0.381263	0.0089371	-0.280404	0.16241	0.166589	0.0142883	-0.0657303	FALSE
-0.704352	0.00106023	-0.734112	0.019758	0.0724127	0.936568	0.0426519	0.370974	0.6617	0.00275256	-0.776764	0.0107963	Q9VDS9	Ask1	0.0030797	-0.290738	0.00793647	-0.237131	0.487536	0.0328171	0.16209	0.0864233	FALSE
-0.0993312	0.25458	-0.156434	0.0948472	-0.0224935	0.638331	-0.0795967	0.202983	0.178928	0.0905988	-0.0768377	0.28184	Q9VZW7	CPT2	0.0509558	0.0483251	0.275021	0.0363892	0.86649	0.00400288	0.769075	-0.00793301	FALSE
-0.238691	0.00567364	-0.171091	0.17041	-0.110976	0.154363	-0.0433754	0.212683	0.282067	0.00281532	-0.127716	0.378442	Q7K486	Q7K486	0.882414	-0.0125968	0.632675	-0.025492	0.320122	0.0840439	0.285237	0.0711487	FALSE
-0.385359	0.0077334	-0.318335	0.109029	-0.0110079	0.843009	0.0560158	0.413698	0.329343	0.0902155	-0.374351	0.0199555	Q9VAN7	Pglym78	0.386575	-0.0118888	0.189541	-0.0638844	0.619142	0.0206523	0.0148251	-0.072648	FALSE
-0.602659	0.0277204	-0.406274	0.00562805	-0.115455	0.202531	0.0809303	0.718009	0.521729	0.00261648	-0.487205	0.0554397	D0IQK3	AMPdeam	0.076198	-0.358996	0.135868	-0.416973	0.84769	0.0456487	0.939404	-0.0123277	FALSE
0.135798	0.873935	0.252876	0.177916	-0.23826	0.158878	-0.121181	0.513874	-0.0146165	0.758997	0.374058	0.0126231	Q9VY91	Pdcd4	0.000303157	0.194915	0.0247918	0.206388	0.00482691	0.115512	0.145606	-0.104039	FALSE
-1.23253	0.000256701	-0.961808	0.00595162	0.00990782	0.485419	0.280632	0.0479685	0.9519	0.00233501	-1.24244	0.00113336	Q9VH64	Dmel\CG8507	0.0122064	-0.216474	0.0433598	-0.202956	0.0609688	0.0678981	0.54086	-0.0543803	FALSE
1.76311	5.65536e-05	1.93136	0.000790985	-0.135833	0.849798	0.0324112	0.595763	-1.79552	0.000210375	1.89894	0.000522548	Q9VNX6	Nopp140	0.00279725	0.853517	0.00120525	1.12468	0.861573	-0.0138566	0.212807	0.257309	FALSE
-0.210351	0.00113751	-0.23792	0.195995	0.0940967	0.016068	0.066528	0.468379	0.143823	0.51544	-0.304448	8.73721e-05	Q9VTK9	Akr1B	0.143276	-0.0344298	0.142999	-0.0668237	0.114589	-0.0684937	0.012574	-0.100888	FALSE
-0.200221	0.730627	-0.237989	0.133875	-0.181469	0.627996	-0.219237	0.0368374	0.419458	0.174017	-0.0187521	0.684086	A1Z8S6	pds5	0.897827	-0.00665867	0.543093	0.0187624	0.0673106	-0.060068	0.533263	-0.034647	FALSE
-0.0879489	0.0804847	-0.0263176	0.528201	0.109892	0.168854	0.171523	0.019459	-0.0835739	0.0461139	-0.19784	0.0494713	Q0KHZ6	ETFB	0.545688	0.0171171	0.172696	0.0531286	0.24129	0.0298291	0.133685	0.0658405	FALSE
-1.02318	0.000179146	-1.05419	0.00175139	0.081232	0.973783	0.050216	0.819522	0.97296	0.000887162	-1.10441	0.000637352	Q8MQX9	Ankle2	0.000210697	-0.412949	0.000321021	-0.54009	0.104021	0.0718202	0.288302	-0.0553209	FALSE
-0.461387	0.0149557	-0.28806	0.0571917	-0.051425	0.272001	0.121902	0.104964	0.339485	0.0244774	-0.409962	0.0277499	Q9VY76	AMPdeam		0		0		0		0	FALSE
-0.779083	0.0231102	-1.14632	0.0198899	0.0160951	0.787322	-0.35114	0.0836945	1.13022	0.0118512	-0.795178	0.070544	P98159	ndl	0.00110475	-0.448785	0.00968441	-0.463157	0.932608	0.00645923	0.93225	-0.0079126	FALSE
-0.272561	0.160052	-0.244519	0.111319	-0.170131	0.345404	-0.142089	0.432893	0.41465	0.0446638	-0.10243	0.408328	Q9W5R8	RpL5	0.323593	-0.0385895	0.959297	-0.00254269	0.234725	-0.0653771	0.441612	-0.0293303	FALSE
-0.244543	0.022789	-0.104988	0.357836	0.120878	0.245408	0.260432	0.0446826	-0.0158891	0.598776	-0.365421	0.0678592	Q8T0Q4	shrb	0.666704	0.0161237	0.829997	0.0202606	0.903246	0.00462221	0.995866	-0.000485296	FALSE
-0.195108	0.19376	-0.275431	0.0735808	-0.0335952	0.630679	-0.113918	0.0440645	0.309026	0.0317569	-0.161513	0.494579	Q9Y112	dm1	0.204954	-0.139705	0.118723	-0.163048	0.727684	0.0421945	0.727911	0.0188512	FALSE
-0.337216	0.00400593	-0.324093	0.022329	-0.152836	0.108895	-0.139714	0.0409343	0.47693	0.00220871	-0.184379	0.117045	Q9VF02	Hel89B	0.0293744	-0.283698	0.10804	-0.224211	0.890732	-0.017534	0.57569	0.0419538	FALSE
-7.13202	0.000367839	-4.79086	0.0131013	-0.339524	0.0118452	2.00163	0.105171	5.13039	0.00998324	-6.79249	0.000445665	Q7KWG9	Marf1	8.68932e-05	-2.81736	2.47027e-05	-2.89026	0.732781	-0.0480549	0.893616	-0.0248511	FALSE
-0.170155	0.00578999	-0.237102	0.00767493	-0.00566253	0.451884	-0.0726092	0.099802	0.242764	0.00765524	-0.164493	0.00220799	Q9VRD9	Cbs	0.638635	0.0086787	0.923358	0.00190286	0.369195	0.0152567	0.69691	0.00848084	FALSE
-0.422618	0.051966	-0.39685	0.233145	-0.14327	0.180097	-0.117501	0.53293	0.54012	0.0193408	-0.279349	0.506438	Q9VBL3	Dmel\CG5886	0.0228127	-0.14205	0.00743499	-0.163756	0.0288904	-0.141697	0.00471915	-0.163403	FALSE
-0.436993	0.00153781	-0.506859	0.000995001	-0.01538	0.725331	-0.0852452	0.266629	0.522239	0.00211602	-0.421613	0.000326303	Q9VCU9	Dcr-1	0.085504	-0.0991147	0.000115695	-0.198667	0.254196	0.0333248	0.157074	-0.0662273	FALSE
0.0739907	0.24902	-0.14152	0.011258	-0.0093727	0.882888	-0.224883	0.00342765	0.150893	0.0738461	0.0833634	0.122714	Q9W4M9	Nsun2	0.358485	0.0410511	0.845333	-0.0111786	0.184845	0.0677374	0.778729	0.0155077	FALSE
-0.287111	0.593373	-0.325212	0.136686	0.152082	0.366908	0.113981	0.768197	0.17313	0.673179	-0.439192	0.152134	Q0E8E8	Mpcp2	0.51044	-0.0367006	0.959142	-0.00306509	0.429483	-0.0454936	0.226049	0.0791291	FALSE
-0.177806	0.0106746	-0.326014	0.0904485	-0.0169566	0.814881	-0.165165	0.201024	0.34297	0.0826313	-0.160849	0.024772	Q7K4I5	Dmel\CG8892	0.000825515	-0.111183	0.0331344	-0.123251	0.0139807	-0.0682666	0.204056	0.0561985	FALSE
-0.223044	0.0213709	-0.114925	0.269447	-0.0455497	0.245249	0.0625692	0.322597	0.160474	0.0423391	-0.177494	0.0893624	Q9VJ74	Dmel\CG10333	0.0666548	-0.0940424	0.316571	-0.0681636	0.367974	-0.038281	0.845069	-0.0124022	FALSE
0.212314	0.0061434	-0.0853262	0.305896	-0.213709	0.0233311	-0.51135	0.0475178	0.299035	0.11017	0.426023	0.00204326	Q9VNH5	Dmel\CG2091	0.0279343	0.120607	0.0842321	0.0864329	1.41742e-05	-0.226054	0.0071008	-0.260228	FALSE
1.79898	1.29419e-05	1.76806	0.000241384	-0.0972588	0.115736	-0.128178	0.124064	-1.6708	0.000361111	1.89624	5.42086e-06	P08111	l(2)gl	0.000147168	1.03864	0.000181027	1.10158	0.183743	-0.100148	0.704367	-0.0372086	FALSE
-0.0933084	0.000311645	-0.206193	0.105527	-0.0717835	0.294683	-0.184668	0.150957	0.277976	0.0377358	-0.021525	0.347404	Q0KIB3	Hat1	0.130127	0.0369336	0.0237968	0.0617708	0.148465	0.0383475	0.0130381	0.0631848	FALSE
0.155395	0.0601904	0.151633	0.21046	-0.387585	0.0126096	-0.391347	0.00377658	0.235952	0.00398419	0.54298	0.00599875	Q9W4C3	Usp16-45	0.000370789	0.31433	0.00104985	0.268681	0.0487757	0.0922982	0.00662512	-0.137947	FALSE
0.0599216	0.239073	-0.101402	0.528167	0.0410112	0.286045	-0.120312	0.518517	0.0603904	0.788824	0.0189104	0.912069	Q9VJD4	Sgt	0.0365624	0.0564148	0.0151391	0.0677074	0.169605	0.028505	0.389665	-0.0172124	FALSE
-0.3659	0.00117538	-0.284575	0.0235733	-0.0669817	0.625116	0.0143428	0.830341	0.351557	0.00203004	-0.298918	0.0215657	Q9W0H6	Acat2	0.187492	-0.0849226	0.0453778	-0.148663	0.588135	-0.0394459	0.0328579	-0.103186	FALSE
-0.692757	0.00317009	-0.294269	0.0372641	-0.12861	0.3182	0.269878	0.0345575	0.422879	0.00871293	-0.564148	0.00952241	P35875	Parp	0.756942	-0.0230574	0.887717	0.0121404	0.251037	0.104312	0.127866	0.13951	FALSE
-0.797397	5.27516e-05	-0.24756	0.22109	-0.0457895	0.558477	0.504048	0.0240983	0.293349	0.172618	-0.751608	0.000171089	A4V448	Gclc	0.107111	-0.209564	0.0230276	-0.334214	0.0162431	0.138004	0.119791	-0.262655	FALSE
-0.081733	0.150055	0.0244468	0.817623	-0.141862	0.0653078	-0.0356818	0.591375	0.117415	0.0585659	0.0601286	0.559418	Q9W147	Fcp1	0.480456	-0.0504491	0.922977	0.00539052	0.521907	-0.0552107	0.982832	0.000628911	FALSE
-1.4214	0.000163155	-1.12727	0.00341551	-0.0841498	0.744896	0.209977	0.245814	1.21142	0.00267118	-1.33725	0.00043279	Q9VVK7	NUCB1	0.000361487	-0.815384	0.000102389	-0.770236	0.963027	-0.0036248	0.374121	0.048773	FALSE
-0.37532	2.99949e-05	-0.348899	0.0281752	-0.22179	0.0460201	-0.195369	0.0017609	0.570689	3.18874e-05	-0.15353	0.28655	Q5U0V7	Synj	0.0196522	-0.152346	0.229003	-0.0582593	0.0196291	-0.121695	0.594063	-0.0276081	FALSE
1.44055	0.00135117	1.6529	0.014044	0.310575	0.190325	0.52292	0.478278	-1.96347	0.00929953	1.12998	0.00242232	Q9XZ34	Rif1	0.00120804	0.549672	0.0263643	0.370114	0.875075	0.0133982	0.166851	-0.16616	FALSE
-0.256386	1.4489e-06	-0.230497	0.431925	-0.0743863	0.0589749	-0.0484977	0.784402	0.304883	0.160384	-0.181999	0.0178294	Q9V7N5	Vha44	0.768512	-0.01068	0.436081	0.0177405	0.720878	-0.0122335	0.529068	0.016187	FALSE
0.205037	0.0608177	0.65731	0.14415	-0.215888	0.754671	0.236385	0.710831	-0.441422	0.149339	0.420925	0.0900383	O46307	EG:8D8.4	0.00158218	0.48129	0.00205778	0.633501	0.7195	-0.0284029	0.0880188	0.180614	FALSE
-0.880457	0.00245803	-0.833447	0.00351947	-0.0444843	0.764777	0.00252597	0.539918	0.877931	0.00318436	-0.835972	0.00273455	Q9VV79	spd-2	0.000328989	-0.561001	0.000154947	-0.817083	1.80235e-06	0.356324	0.257436	0.100242	FALSE
4.96725	0.000538137	6.77247	0.0152135	-1.83481	0.496861	-0.0295825	0.315021	-4.93766	0.000554895	6.80206	0.0143477	Q9VHD0	phu	0.0031468	2.22371	0.00182752	1.79026	0.0519138	-0.559893	0.752546	0.126439	FALSE
-0.164218	0.161566	-0.215049	0.056245	-0.147141	0.38034	-0.197973	0.0977324	0.362191	0.00381601	-0.0170766	0.65031	Q9VHI8	anon-WO0118547.327	0.787682	0.0137066	0.395894	-0.0550939	0.370146	0.0594607	0.850345	-0.00933976	FALSE
-0.272472	0.0541277	-0.210575	0.728138	-0.0893284	0.179756	-0.0274322	0.85097	0.299904	0.180412	-0.183143	0.518289	Q9VA91	RpS7	0.0548443	-0.0477876	0.278336	-0.0387205	0.0559963	0.0711467	0.0584454	-0.0620797	FALSE
-0.413788	0.000872213	-0.279004	0.0195296	-0.0542241	0.128588	0.0805602	0.980794	0.333228	0.0129622	-0.359564	0.000261525	M9PGC9	SMC5	0.0667996	-0.209697	0.000403763	-0.283771	0.671338	0.0123966	0.501394	-0.0616767	FALSE
-0.350865	0.00254556	-0.307744	2.5289e-05	-0.0384225	0.652967	0.00469876	0.307827	0.346167	0.00274445	-0.312443	5.0651e-05	Q9W3N9	154229_at	0.024904	-0.108567	0.00787411	-0.114005	0.532998	-0.0222065	0.466594	0.0167683	FALSE
0.106772	0.0377339	0.0655951	0.472332	-0.107218	0.0121977	-0.148395	0.0286215	0.0416227	0.173505	0.21399	0.00553743	M9PDZ8	Ubr3	0.015245	0.137758	0.00313267	0.138623	0.721862	-0.00722959	0.831019	0.00809527	FALSE
-1.10445	0.00127732	-0.248495	0.213089	-0.0668512	0.396312	0.789108	0.049069	0.315346	0.164225	-1.0376	0.00144844	Q9W3W6	sov	0.0198259	-0.444043	0.0697233	-0.337509	0.523744	-0.0371285	0.708965	0.0694057	FALSE
-0.665114	0.0852048	-0.535046	0.0183147	0.234502	0.291796	0.36457	0.068135	0.300544	0.343379	-0.899616	0.00529753	A0A023GQA5	l(2)37Cc	0.0275809	-0.0661842	0.0615778	-0.0656238	0.216805	-0.0300556	0.282736	0.030616	FALSE
0.86605	4.91438e-05	0.791064	0.0178501	-0.0192589	0.742381	-0.0942442	0.321341	-0.771805	0.018205	0.885309	0.000116971	Q9V3W9	Rad23	0.00119358	0.59535	0.000368585	0.671262	0.418575	-0.0568659	0.798764	0.0190457	FALSE
-0.236047	0.326685	-0.0967256	0.0057696	-0.136834	0.631676	0.00248686	0.664617	0.23356	0.2426	-0.0992125	0.166567	Q9GU68	eEF5	0.089912	0.039588	0.161742	0.0622104	0.85117	0.00415543	0.483093	0.0267779	FALSE
-0.00957743	0.804887	-0.0367373	0.298577	-0.0859993	0.879404	-0.113159	0.077174	0.122737	0.0344155	0.0764219	0.817919	Q95083	Prosalpha5	0.104458	0.035044	0.643763	0.0229907	0.421203	0.0206447	0.852153	0.00859144	FALSE
-0.263069	0.00156637	-0.156718	0.0320684	-0.150505	0.136065	-0.0441537	0.0954647	0.307223	0.000761446	-0.112565	0.0878975	O18404	scu	0.615124	0.0110671	0.261324	0.0154273	0.43943	0.0174531	0.137522	0.0218133	FALSE
-0.025784	0.156803	-0.0969359	0.0720674	-0.230166	0.00125158	-0.301318	0.00116549	0.327102	0.000819926	0.204382	0.00196805	Q9XZ61	Uch-L5	0.146695	0.0697101	0.667552	0.0294962	0.000940134	-0.374417	0.00246419	-0.414631	FALSE
-0.166605	0.0474214	-0.254091	0.0761251	0.0489731	0.989443	-0.0385123	0.766957	0.205118	0.116752	-0.215579	0.016109	X2J4N6	Dmel\CG6907	0.427028	-0.0238334	0.142307	-0.059448	0.259277	0.0437653	0.770394	0.00815071	FALSE
-0.204177	0.0629777	-0.156625	0.374164	0.0509609	0.344153	0.0985128	0.157952	0.105664	0.946814	-0.255138	0.0707371	Q9VM14	muc	0.506574	-0.00743073	0.464129	0.0284757	0.00109322	-0.0979182	0.149068	-0.0620118	FALSE
3.25457	3.03752e-06	3.15494	0.00039228	-0.283374	0.144733	-0.383	0.0473993	-2.87157	0.000329453	3.53794	2.50454e-05	Q95RI5	fax	0.00208177	1.60449	0.00172883	1.68496	0.534811	-0.128593	0.860771	-0.0481241	FALSE
-0.215812	0.065757	-0.365328	0.0828246	-0.00268899	0.956724	-0.152206	0.159451	0.368017	0.043037	-0.213123	0.195021	Q9VDV2	Dmel\CG6195	0.00211013	-0.0422191	0.0427287	-0.0583714	0.00835648	0.0967389	0.000155915	0.0805866	FALSE
-0.585636	0.0213391	-0.653799	0.0200698	0.095688	0.321414	0.0275251	0.912886	0.55811	0.0206088	-0.681324	0.02096	Q9VNE4	asl	0.275164	-0.0732573	0.0113578	-0.284715	0.981582	-0.001724	0.0142567	-0.209733	FALSE
-2.56318	1.12765e-06	-2.33507	0.00787684	-0.174322	0.0516764	0.0537839	0.456493	2.50939	0.00605648	-2.38886	1.89092e-06	X2JAX8	Nost	0.0210966	-0.686953	0.00922167	-0.801534	0.0134533	-0.0799894	0.482499	-0.19457	FALSE
0.806119	0.00184827	0.65663	0.0679268	-0.089779	0.418457	-0.239268	0.705155	-0.566851	0.00738167	0.895898	0.0536052	Q9VJ87	ncm	0.000391591	0.515801	6.40073e-05	0.576418	0.00595192	-0.128841	0.261108	-0.0682229	FALSE
-0.475545	0.00125894	-0.365973	0.00396157	-0.0804099	0.178952	0.0291629	0.611902	0.446383	0.00324988	-0.395135	0.00101783	Q9VKW3	RfC3	0.00140345	-0.19081	0.0392622	-0.11365	0.0910874	0.0505971	0.0294652	0.127756	FALSE
-1.2747	1.82316e-05	-1.09014	0.0310769	-0.0620719	0.330256	0.122497	0.0828274	1.15221	0.000135589	-1.21263	0.0146924	A1YK02	Nup75	0.000210836	-0.347736	1.26611e-05	-0.453774	0.00428984	0.0794528	0.412576	-0.0265849	FALSE
-0.42855	0.00222155	-0.31719	0.0739379	0.247237	0.0895327	0.358597	0.013589	0.0699526	0.616805	-0.675787	0.00556342	O97477	Inos	0.0852666	-0.0951291	0.0182739	-0.157097	0.0107332	0.200278	0.021891	0.13831	FALSE
-0.336421	0.0193643	-0.304888	0.125997	0.00909436	0.536517	0.0406271	0.863221	0.295794	0.0290048	-0.345515	0.0996315	Q9VUQ9	dop	2.8147e-05	0.414156	0.000465038	0.490221	0.0495783	0.102595	0.485836	-0.0265304	FALSE
-2.13841	1.36496e-06	-1.98429	0.19903	0.140539	0.447527	0.294659	0.255591	1.84376	0.226664	-2.27895	5.34108e-05	Q9VG31	Men	5.75181e-05	-0.861973	0.000700874	-0.83806	0.0162447	0.324788	0.00431216	0.348701	FALSE
-0.264131	0.0539465	-0.375732	0.00384006	-0.223721	0.00842501	-0.335322	0.024315	0.599453	0.00114629	-0.0404103	0.646945	Q9VJD1	GCS2beta	0.596546	0.015574	0.624729	0.0216673	0.282706	-0.034454	0.52239	-0.0283607	FALSE
0.428377	0.00570975	0.152423	0.112022	0.168682	0.276018	-0.107272	0.639359	-0.321105	0.0476845	0.259694	0.0126633	A8DYJ3	CalpA	0.939877	-0.00355713	0.362597	0.0768044	0.0995905	-0.123122	0.547053	-0.0427606	FALSE
-0.291808	0.000858311	-0.400245	0.093393	-0.0263971	0.348566	-0.134834	0.232758	0.426642	0.0044761	-0.265411	0.16936	T2FFI3	mei-9	0.271756	-0.0938845	0.924539	-0.00699901	0.744886	0.0266701	0.162171	0.113556	FALSE
-0.185414	0.00734366	0.106012	0.891414	-0.245373	0.188906	0.0460526	0.283259	0.139361	0.00163323	0.059959	0.767034	Q9VVA6	nudC	0.797072	0.0160665	0.267383	0.0807109	0.747053	-0.0164767	0.536037	0.0481678	FALSE
-0.214649	0.00414449	-0.132388	0.413907	-0.0751311	0.248526	0.00712969	0.576176	0.207519	0.0351584	-0.139518	0.539287	Q9VTY2	anon-WO0172774.89	0.548936	-0.0171554	0.848123	0.00191951	0.181844	-0.0392332	0.213394	-0.0201584	FALSE
1.17184	0.000335431	1.34388	0.00146511	-0.298249	0.261365	-0.126209	0.073695	-1.04563	0.000427295	1.47009	0.00111276	Q9W179	Slik	0.00162756	1.16143	0.00119483	0.951205	0.0285616	-0.138523	0.136536	-0.348745	FALSE
-0.215337	0.168802	-0.298426	0.113678	0.0193043	0.647686	-0.0637847	0.283174	0.279122	0.156469	-0.234641	0.0169777	A1Z7K8	AIMP1	0.183243	-0.0730299	0.187915	-0.0143149	0.411044	-0.0321581	0.429714	0.0265569	FALSE
0.244181	0.0588926	0.282785	0.0221228	0.00264387	0.973606	0.0412485	0.7326	-0.285429	0.0549805	0.241537	0.0184267	Q9W0R0	Cdc5	0.000296255	0.308926	0.000144877	0.28293	0.0958001	-0.043851	0.0551153	-0.0698464	FALSE
-0.274444	0.0335198	-0.320689	0.00247778	0.0371939	0.159377	-0.0090507	0.654964	0.283495	0.0262112	-0.311638	0.00277096	Q9VV61	CG10162	0.488338	-0.0552081	0.157593	-0.102199	0.0665966	-0.151945	0.21279	0.104954	FALSE
-0.614337	0.00551484	-0.609857	0.00162681	-0.103612	0.174563	-0.0991318	0.104758	0.713469	0.00420468	-0.510725	0.000648837	P42271	gammaTub37C	0.00109465	-0.278109	8.65675e-05	-0.302897	0.166833	0.0261427	0.216483	-0.0509307	FALSE
-7.10825	0.000160266	-5.92129	0.0187707	-0.192088	0.408682	0.994878	0.214925	6.11337	0.0167896	-6.91616	0.000185617	X2JEK3	wisp	0.00160081	-3.58717	0.00152803	-3.26308	0.79241	-0.0166057	0.617905	0.340698	FALSE
-0.152913	0.0140883	-0.13905	0.176507	-0.114149	0.925893	-0.100287	0.36807	0.253199	0.0904784	-0.0387636	0.268859	E2QD63	HIP-R	0.499672	0.0366627	0.364523	0.0420714	0.395509	-0.0512677	0.261663	-0.045859	FALSE
0.496609	0.000180111	0.478213	0.00291094	0.143021	0.0223591	0.124625	0.290917	-0.621234	0.00115049	0.353588	0.000483384	Q9VTZ4	nst	0.0049942	0.431862	0.00152562	0.436571	0.766812	-0.0197046	0.846917	-0.0149957	FALSE
-0.250971	0.712645	-0.738769	0.233727	-0.0459563	0.522789	-0.533754	0.0437967	0.784725	0.0424091	-0.205015	0.638967	Q6NL44	Dmel\CG33722	0.565692	-0.073579	0.588112	-0.0589834	0.347583	0.131042	0.280435	-0.116446	FALSE
-0.238865	0.0948857	-0.109371	0.553127	0.04117	0.852159	0.170663	0.187215	0.0682014	0.534628	-0.280035	0.0503916	P46415	Fdh	0.743544	-0.0151486	0.942862	-0.00330089	0.000734549	-0.449065	0.000316493	-0.437217	FALSE
0.358421	0.0176757	0.537466	0.00813658	-0.174327	0.0789412	0.00471844	0.954347	-0.363139	0.00832287	0.532748	0.0111065	P35220	alpha-Cat	0.000149969	0.586245	0.00092286	0.627939	0.113847	-0.0446586	0.972128	-0.00296401	FALSE
1.32535	5.4968e-05	1.1077	0.00191066	-0.163418	0.106431	-0.381073	0.0191483	-0.944279	0.00419489	1.48877	2.95921e-05	Q7KTS2	Atg17	0.00469047	0.731332	0.0282989	0.489555	0.651875	-0.0297316	0.214739	-0.271509	FALSE
0.135574	0.0409449	0.148159	0.255878	-0.10056	0.285083	-0.0879748	0.0826381	-0.0475989	0.562643	0.236134	0.188811	A0A0B4KEU5	coro	0.00426931	0.154465	0.0026088	0.140246	0.0587787	0.0789482	0.00358657	-0.0931669	FALSE
-0.234606	0.831377	0.34057	0.00928421	-0.170099	0.71169	0.405076	0.182166	-0.17047	0.117535	-0.0645067	0.981616	Q9V8V8	par-1	0.00209991	0.801278	0.014065	0.809655	0.525884	-0.13443	0.279204	0.142806	FALSE
-0.178241	0.00373055	-0.077664	0.218483	-0.0533301	0.0536659	0.0472471	0.630872	0.130994	0.0454919	-0.124911	0.0309066	A0A4D6K4F6	Dmel\CG1354	0.659973	-0.0172858	0.347027	-0.0355836	0.227506	0.055153	0.0752359	-0.0734507	FALSE
0.737365	0.010939	0.732467	0.00730974	0.0709163	0.667699	0.0660184	0.812395	-0.803383	0.0181959	0.666448	0.00105225	Q9V460	Spt5	5.89975e-05	0.545528	3.61189e-05	0.623761	0.0675569	-0.0856441	0.796309	-0.00741048	FALSE
-0.0620459	0.0943698	-0.0854414	0.199437	-0.230526	0.0367684	-0.253922	0.115126	0.315968	0.0546114	0.16848	0.344275	Q9U9Q4	eIF3h	0.161568	0.0451114	0.19085	0.0266913	0.0363241	-0.0415856	0.101152	-0.0600057	FALSE
-0.124562	0.00530096	-0.233159	0.917727	-0.0710435	0.242615	-0.17964	0.105477	0.304202	0.0154797	-0.0535183	0.545397	Q7JY94	Atg7	0.0303458	0.0949333	0.0490288	0.0734327	0.103576	-0.0412538	0.136517	-0.0627544	FALSE
-0.042357	0.26099	-0.215769	0.0292133	0.163609	0.0404362	-0.00980268	0.894266	0.0521596	0.474738	-0.205966	0.00498204	Q9VM33	mEFG1	0.304977	0.0486395	0.308131	0.0459006	0.0321142	-0.135113	0.0269729	0.132374	FALSE
-0.449677	0.000423906	-0.213189	0.0397354	-0.0875077	0.903328	0.14898	0.105863	0.300697	0.00638502	-0.362169	0.00986041	A0A4D6K3W6	ras	0.0565299	-0.101952	0.00224833	-0.19122	0.543302	-0.0293129	0.022599	-0.0599553	FALSE
0.00705695	0.578065	-0.0590818	0.48272	0.385041	0.0178808	0.318902	0.329042	-0.325959	0.301396	-0.377984	0.0535308	M9MRD1	Msp300	0.573398	-0.0758373	0.370186	0.128567	0.309626	0.163414	0.725371	0.0409904	FALSE
-0.210887	0.989354	0.0865832	0.858105	0.0124292	0.62583	0.309899	0.735381	-0.0990124	0.780051	-0.223316	0.517434	Q9VSC5	anon-WO0172774.138	0.106177	0.0513847	0.0527428	0.0614041	0.664284	0.0137787	0.20779	0.023798	FALSE
-1.23441	0.000695786	-1.39799	0.000464885	0.138204	0.505839	-0.0253806	0.819181	1.25979	0.00242269	-1.37261	2.35387e-06	O76904	fs(1)N	0.000784588	-0.712031	0.0183601	-0.490042	0.704782	-0.0260346	0.219685	0.195954	FALSE
-0.247124	0.101751	-0.306319	0.260917	-0.156632	0.16625	-0.215827	0.646617	0.462952	0.037556	-0.0904919	0.531216	P41042	RpS4	0.116528	-0.111321	0.155483	-0.0333312	0.118339	-0.105902	0.32526	-0.0279125	FALSE
0.0125701	0.802438	-0.224396	0.618178	0.164729	0.879514	-0.0722366	0.211249	0.0596665	0.244279	-0.152159	0.944037	Q8INH7	timeout	0.551334	0.0198448	0.96268	0.00171354	0.0401373	-0.109605	0.0305448	0.0914742	FALSE
-0.475576	0.00282962	-0.68246	0.00298055	0.0528407	0.801347	-0.154044	0.255383	0.629619	0.00208089	-0.528416	0.0041974	Q9W3D1	Caf1-180	5.48337e-05	-0.71716	6.91551e-05	-0.813107	0.573016	-0.0188456	0.0998471	-0.114792	FALSE
-0.106989	0.18934	-0.162525	0.578962	-0.183497	0.0731664	-0.239033	0.153859	0.346022	0.00758011	0.0765081	0.440458	Q9VIH3	Mtp	0.102345	-0.0760025	0.140653	-0.0698544	0.985526	-0.000250928	0.905796	0.00639905	FALSE
-0.187707	0.473044	-0.372416	0.239034	-0.263817	0.411039	-0.448527	0.235016	0.636233	0.0781818	0.0761102	0.936416	O18640	Rack1	0.0148304	-0.0717512	0.0723133	-0.0478882	0.0403319	0.064485	0.0555254	-0.0406219	FALSE
-0.49508	0.00649621	-0.223108	0.0271746	0.0152947	0.770306	0.287267	0.227958	0.207814	0.0436347	-0.510375	0.00345159	Q9GYU8	mbo	0.443967	-0.013645	0.000343514	-0.142071	5.89211e-05	0.180642	0.0417048	0.0522161	FALSE
0.470118	0.00104482	0.502165	0.0265493	-0.0527295	0.360494	-0.0206823	0.600811	-0.449435	0.0045499	0.522847	0.0176063	M9NE73	CalpB	0.000226077	0.459226	0.000424469	0.397467	0.0491848	-0.0904226	0.0198126	-0.152181	FALSE
0.491471	0.00203198	0.0791085	0.160842	-0.0461186	0.305298	-0.458481	0.00642401	-0.03299	0.483652	0.537589	0.00219732	E1JJF4	sws	0.00372975	0.262925	0.106765	0.144373	0.117843	0.127777	0.0083996	-0.246329	FALSE
-0.360287	0.0091984	-0.335988	0.00146743	0.00492162	0.663508	0.0292205	0.204542	0.331067	0.0190504	-0.365209	0.000545353	Q9W1X4	Nup214	0.208604	0.032953	0.0218393	-0.0768402	0.0417246	0.0637742	0.0991721	-0.046019	FALSE
-0.351422	0.000568546	-0.436093	0.00370682	0.0740447	0.0453958	-0.0106265	0.320736	0.362048	0.00698105	-0.425466	0.000299213	Q9VXF1	CanA-14F	0.284709	-0.036249	0.0319452	-0.136066	0.60465	0.0240166	0.0120035	-0.123833	FALSE
0.00421149	0.950521	-0.0809865	0.613584	-0.144857	0.256512	-0.230055	0.0928779	0.225843	0.109224	0.149068	0.233435	Q9W3C3	Dmel\CG2004	0.177571	0.0517606	0.0960904	0.0889821	0.934609	0.00404422	0.151587	0.0412658	FALSE
-0.161381	0.115365	-0.232364	0.0571195	0.0184601	0.377227	-0.0525228	0.808479	0.213904	0.177513	-0.179841	0.0255532	Q9VYI6	Coq8	0.269258	0.0682904	0.204582	-0.0440171	0.692229	0.0168321	0.106888	-0.0954754	FALSE
-0.26002	0.0951541	-0.377348	0.0320005	-0.297107	0.0972983	-0.414436	0.13981	0.674455	0.000889883	0.0370876	0.623785	M9PB84	RpS2	1.26157e-05	-0.19582	0.110313	-0.0414698	0.000472478	-0.204296	0.00568126	-0.0499461	FALSE
-0.15721	0.527696	-0.229516	0.79348	-0.286523	0.37567	-0.358828	0.925837	0.516039	0.337508	0.129312	0.939107	A0A4P1SA55	Mal-B2	0.62989	-0.0468141	0.721513	-0.0179184	0.00353558	-0.391429	0.00597358	0.420325	FALSE
-0.328467	0.0768665	-0.157552	0.73209	-0.217959	0.0946381	-0.047045	0.698564	0.375512	0.745253	-0.110507	0.895557	A0A0B4KEJ7	coro	0.679555	-0.0470185	0.130609	0.198534	0.279824	-0.128695	0.33723	0.116857	FALSE
-0.162253	0.165267	-0.185701	0.366309	-0.0784163	0.555328	-0.101864	0.963912	0.264117	0.148953	-0.083837	0.393484	Q9VTP4	RpL10Ab	0.245665	-0.0284297	0.968556	0.00156708	0.319064	0.0375109	0.796726	-0.00751413	FALSE
0.309698	0.00707633	0.387373	0.0358596	-0.154144	0.0140001	-0.0764695	0.252328	-0.233228	0.234189	0.463842	0.000772567	Q9VB22	pins	0.0214648	0.186446	0.0369452	0.154098	0.881489	0.010308	0.498552	-0.0220402	FALSE
0.163572	0.00982788	0.241427	0.0481734	-0.0726856	0.18654	0.00516974	0.75087	-0.168742	0.117897	0.236258	0.0134548	Q9I7T7	Larp4B	0.999204	3.20739e-05	0.989304	0.000633031	0.116	-0.0740175	0.132222	-0.0734165	FALSE
-0.180496	0.0203374	-0.259627	0.0207452	-0.0144945	0.302282	-0.0936256	0.481128	0.274122	0.0147054	-0.166002	0.0306221	Q9VKZ7	Q9VKZ7_DROME	0.125468	-0.102689	0.0461019	-0.0919487	0.590799	0.0350787	0.1968	-0.0243389	FALSE
-0.800556	0.00714286	-0.675256	0.0483778	-0.0222744	0.696246	0.103026	0.301296	0.69753	0.0659987	-0.778282	0.00072647	Q9V9T5	Mccc1	0.00502817	-0.242572	0.00685992	-0.247315	0.0129988	0.181195	0.019275	-0.185938	FALSE
-0.580376	0.0300277	-0.4467	0.00797399	-0.0390764	0.892678	0.0945997	0.61261	0.485776	0.0594158	-0.5413	0.000379599	Q9VGI8	Blm	0.0398838	-0.0664492	0.00432974	-0.14684	0.0213741	-0.0956741	0.00113425	-0.176065	FALSE
-0.386071	0.00477092	-0.30332	0.0885269	-0.237949	0.800712	-0.155198	0.201172	0.541269	0.0362975	-0.148122	0.178565	M9PIC9	Spc105R	0.0269928	-0.318677	0.0592636	-0.331432	0.458843	0.109935	0.210928	-0.12269	FALSE
0.360025	5.34278e-05	0.293165	0.0920863	0.174521	0.0175511	0.107662	0.387188	-0.467686	0.0329105	0.185503	0.00807453	Q9W401	kdn	3.58129e-05	0.235813	0.00663401	0.187843	4.53241e-05	-0.0891508	0.337821	0.0411809	FALSE
-0.241413	0.000332376	-0.388337	0.0409692	-0.247173	0.0975156	-0.394096	0.0478771	0.635509	0.0110816	0.00575956	0.392678	M9MRD0	Uch	0.0267886	-0.0450816	0.160914	-0.0705565	0.148729	-0.0609849	0.0304243	-0.0864598	FALSE
-0.307101	0.0737674	-0.197875	0.243639	-0.234083	0.0804787	-0.124857	0.700916	0.431958	0.0343051	-0.073018	0.461049	P50887	RpL22	0.609824	-0.0752797	0.0260314	-0.149889	0.570224	-0.0844126	0.0191313	-0.159022	FALSE
0.306188	0.01703	0.0502465	0.586237	0.0181496	0.426687	-0.237791	0.225619	-0.0683961	0.90429	0.288038	0.104089	Q9VRV8	Tnpo	0.000633384	0.292132	0.000123644	0.389394	0.106847	-0.0608045	0.252981	0.0364578	FALSE
0.674945	0.000400936	0.666519	0.00322593	0.0044259	0.404306	-0.00399957	0.918363	-0.670945	0.00371775	0.670519	0.000455541	Q9W517	wapl	1.8081e-05	0.970828	4.62309e-05	0.89547	0.297517	0.0498128	0.611774	-0.0255447	FALSE
-0.370555	0.00934848	-0.355821	0.0112293	-0.136267	0.543752	-0.121533	0.480491	0.492089	0.00192192	-0.234288	0.0335735	P41572	Pgd	0.441889	-0.0329229	0.346144	-0.0441492	0.432971	-0.0353457	0.573953	0.0241194	FALSE
-0.182426	0.0754007	0.0371635	0.614562	0.078769	0.539712	0.298359	0.0308332	-0.115932	0.424744	-0.261195	0.000962341	Q9VDD2	SNF4Agamma	0.0048377	0.310067	0.00585854	0.283806	0.206087	-0.111599	0.00172929	-0.13786	FALSE
-0.583679	0.0239951	-0.0802551	0.136908	-0.315593	0.0464549	0.187832	0.534391	0.395848	0.0131563	-0.268087	0.149666	Q9VF26	spn-E	0.00422594	0.176227	0.00386904	0.184602	0.187069	-0.0471447	0.280948	-0.03877	FALSE
-0.110035	0.0453075	-0.171886	0.279592	-0.0670102	0.214996	-0.128861	0.611682	0.238896	0.0484034	-0.0430252	0.427192	Q24208	eIF2gamma	0.314671	-0.0267604	0.408393	-0.0131693	0.787288	0.00748484	0.515178	0.00610626	FALSE
-0.218809	0.627379	-0.0763538	0.243221	0.0934055	0.253029	0.235861	0.0271811	-0.0170517	0.487989	-0.312215	0.00060173	Q9VDZ7	CG117799	0.813315	0.0205434	0.441035	-0.0732949	0.414564	0.0745349	0.832075	-0.0193035	FALSE
-0.243357	0.0165723	-0.0809165	0.377569	-0.218426	0.0833366	-0.0559861	0.379524	0.299343	0.0204963	-0.0249305	0.738536	Q7JWF1	Etf-QO	0.827294	-0.011551	0.536813	-0.0449754	0.0580691	-0.145811	0.0443509	-0.179236	FALSE
-0.880054	0.00475253	-0.57347	0.875114	0.178204	0.0556753	0.484787	0.116814	0.395266	0.790931	-1.05826	0.00164457	Q03427	LamC	0.00942194	-0.397257	0.00862906	-0.55538	0.0541488	0.264208	0.36865	0.106085	FALSE
-0.394323	0.0657751	-0.173043	0.11495	-0.0301626	0.858876	0.191118	0.291622	0.203205	0.142517	-0.36416	0.0395003	Q8MMC4	Q8MMC4	0.799833	0.0378938	0.590869	0.0879113	0.467412	-0.0942932	0.440377	0.144311	FALSE
-1.13528	0.000747718	-0.948602	0.000967946	-0.226485	0.325296	-0.0398104	0.745299	1.17509	0.000251843	-0.908792	0.00212272	X2JC02	Svil	0.00105323	-0.499914	0.00167666	-0.811568	0.758692	-0.0161778	0.0586929	-0.295477	FALSE
0.692128	0.00117369	0.766473	0.000450382	-0.0809674	0.969063	-0.00662257	0.249323	-0.685505	0.0014845	0.773095	0.000388118	Q08473	sqd	0.00323221	0.319821	0.00224253	0.341903	0.0386703	-0.0930448	0.327052	-0.0709628	FALSE
-0.359462	0.287263	-0.421132	0.238368	0.176658	0.654864	0.114988	0.541135	0.244474	0.442765	-0.53612	0.158975	Q9V4E0	ND-49	0.465305	0.0209661	0.949847	0.00203798	0.359905	-0.0296309	0.157235	-0.0485591	FALSE
1.4087	9.53479e-05	1.66958	0.00150502	-0.126558	0.686059	0.134324	0.203715	-1.54303	0.000239939	1.53526	0.00152874	P13469	mod	0.00376467	0.944968	0.00162803	0.994037	0.605178	-0.0802615	0.840431	-0.0311927	FALSE
-0.335786	0.0147253	-0.303055	0.0124008	0.0242166	0.529276	0.0569476	0.742838	0.278839	0.0396549	-0.360003	0.0023273	Q9VQQ6	Snx1	0.0691743	-0.11166	0.0788691	-0.0880282	0.048903	0.0940031	0.218474	-0.0703715	FALSE
-0.254171	0.0330468	0.060076	0.602529	-0.00671638	0.884647	0.30753	0.248978	-0.0533597	0.620736	-0.247454	0.034608	O61604	Fim	0.342408	-0.0543236	0.355734	-0.032959	0.271149	-0.0573877	0.408053	-0.0360232	FALSE
-0.221558	0.00951895	-0.332566	0.18753	-0.079497	0.180181	-0.190505	0.0739074	0.412063	0.00121102	-0.142061	0.63898	Q9VPB3	tzn	0.324002	-0.0334358	0.928092	-0.00577786	0.541694	-0.0332318	0.907177	-0.00557386	FALSE
-0.649232	0.343012	-0.86129	0.287808	-0.0650046	0.667369	-0.277063	0.121188	0.926295	0.0822469	-0.584228	0.857972	P53034	RfC4	0.00608882	-0.287032	0.0616358	-0.14165	0.812531	0.0168837	0.0140524	0.162266	FALSE
0.0148101	0.665932	-0.200075	0.882897	0.077777	0.549785	-0.137109	0.970676	0.122298	0.734998	-0.062967	0.806989	Q07327	Rop	0.496786	-0.0736767	0.121936	-0.155091	0.601244	0.0691254	0.733682	-0.0122888	FALSE
-0.00929702	0.583288	-0.265119	0.747044	0.0861289	0.582647	-0.169694	0.209484	0.178991	0.179813	-0.0954259	0.67805	Q9VH80	Tti1	0.259843	-0.0385492	0.78594	-0.0109674	0.188073	0.0605748	0.0376588	0.0881567	FALSE
-0.0991338	0.326498	-0.126728	0.303346	0.262536	0.805676	0.234942	0.0532816	-0.135809	0.83841	-0.36167	0.0460133	Q9VAY9	mRpS22	0.163441	0.0668981	0.360518	0.0286894	0.220721	-0.0595324	0.442451	0.0213237	FALSE
1.43916	0.000433557	1.42737	0.00499546	0.00400382	0.639993	-0.00778662	0.871219	-1.43138	0.00450511	1.43516	0.000877085	Q9VUS0	Phs	3.56858e-05	0.711677	0.000143708	0.883291	0.616797	-0.033634	0.0180022	0.13798	FALSE
-0.606599	0.16519	-0.691702	0.0401696	-0.178578	0.414839	-0.263681	0.267478	0.87028	0.0487051	-0.428021	0.246021	Q9W149	Dmel\CG11414	0.257863	-0.0289232	0.172481	-0.147241	0.982141	0.000886708	0.232378	-0.117431	FALSE
-0.0866157	0.0252231	-0.140008	0.0395704	-0.0535002	0.117524	-0.106893	0.0364138	0.193508	0.00939464	-0.0331155	0.331249	Q9VL18	eEF1delta	0.126684	0.0672095	0.0180593	0.0622615	0.721435	0.0134739	0.299992	-0.0184219	FALSE
-0.0340312	0.421788	0.0701556	0.643589	-0.113688	0.2327	-0.00950166	0.585681	0.0435328	0.450142	0.0796573	0.680268	Q9V3I1	dUTPase	0.204748	0.0599244	0.160607	0.0882117	0.720085	-0.0183284	0.831712	0.00995889	FALSE
1.43126	1.46814e-06	1.36486	0.000598001	-0.0476354	0.312376	-0.114037	0.289416	-1.31722	0.000113667	1.4789	0.000230331	M9PCQ1	Cpr	0.00068827	1.04009	6.56145e-05	1.09696	0.0532299	-0.249458	0.0916968	-0.19259	FALSE
-0.170777	0.00189435	-0.310299	0.0344219	-0.0954452	0.211366	-0.234967	0.00784605	0.405744	0.000812799	-0.075332	0.485972	A0A6F7R657	wdb	0.124828	-0.04227	0.517704	-0.00449214	0.324455	0.0228795	0.212474	0.0148983	FALSE
0.203077	0.00583606	0.0473146	0.391611	-0.0610144	0.429296	-0.216776	0.0198932	0.0136998	0.833229	0.264091	0.0220113	A8JV22	Dmel\CG1440	0.00102756	0.151189	0.000600362	0.142978	0.0448628	0.0482409	0.0225264	-0.0564517	FALSE
-0.125802	0.310893	-0.349323	0.0813527	0.17456	0.400815	-0.0489603	0.519029	0.174762	0.244527	-0.300362	0.0568191	Q9VLQ9	Snx6	0.950797	0.00262596	0.125996	-0.073295	0.043612	-0.0879366	0.8075	0.0120157	FALSE
0.0576879	0.05877	0.109464	0.346237	0.151679	0.00354733	0.203455	0.0456405	-0.261142	0.0186846	-0.0939906	0.0206016	Q7KN94	wal	0.00517397	0.136094	0.000173814	0.102067	0.000884119	-0.212268	4.68072e-05	0.17824	FALSE
-0.154284	0.662395	-0.288645	0.0194497	-0.135311	0.369688	-0.269673	0.0639514	0.423956	0.00334042	-0.0189729	0.91074	P22769	Prosalpha4	0.0739202	0.0864107	0.236653	0.0437462	0.174104	-0.048396	0.886489	0.00573152	FALSE
3.75274	3.67595e-07	4.1364	0.000633928	-0.322798	0.141731	0.0608659	0.86462	-3.8136	0.000161707	4.07553	0.000272175	Q9VLK2	Q9VLK2	0.000477403	1.83339	0.000148208	2.12791	0.192368	-0.11095	0.452542	0.183575	FALSE
-0.216898	0.00316933	-0.280043	0.000273387	0.0135844	0.897638	-0.0495612	0.364115	0.266459	0.00032156	-0.230482	0.00290679	O18332	Rab1	0.105147	-0.0572504	0.937973	-0.00249976	0.974527	0.00122671	0.0418527	0.0559774	FALSE
-0.164047	0.230524	-0.315189	0.0641964	-0.143022	0.196546	-0.294163	0.0501095	0.458211	0.0274382	-0.0210256	0.771272	Q8SX57	CG11005	0.855242	-0.00745348	0.317416	0.0111365	0.125438	0.0427736	0.501397	-0.0241836	FALSE
-0.852299	0.00112619	-0.643844	0.000246944	-0.0314137	0.390344	0.177042	0.0506376	0.675257	0.0013755	-0.820885	0.000610123	A1Z9K0	EP(2)2054	0.256876	-0.0580617	0.139431	0.150518	0.93379	-0.00311405	0.0749559	0.205466	FALSE
0.896339	0.000132766	0.98419	0.000693339	-0.0256999	0.712532	0.0621509	0.46895	-0.95849	0.00109921	0.922039	1.99141e-05	Q8T0D3	Dek	0.000240691	0.613088	8.52105e-06	0.708415	0.43535	-0.0422974	0.105397	0.0530296	FALSE
0.517078	0.0105489	0.202262	0.170662	0.0889287	0.656893	-0.225887	0.0628179	-0.291191	0.0762912	0.428149	0.022901	Q59DP9	PMCA	0.00270988	0.321394	0.000466792	0.492643	0.365223	-0.0617405	0.0220038	0.109509	FALSE
-0.791033	0.000711876	-0.197502	0.788261	-0.139517	0.828683	0.454014	0.134387	0.337019	0.835321	-0.651516	0.01413	Q963E5	par-1		0		0		0		0	FALSE
-0.220044	0.781086	-0.305796	0.0116346	0.170118	0.114225	0.0843654	0.133005	0.135678	0.852788	-0.390161	0.00449585	Q9VG69	Srlp	0.0029711	-0.086949	0.281298	-0.0271121	0.185311	-0.027213	0.163472	0.032624	FALSE
0.629414	0.00561745	0.763304	0.00827578	0.00867437	0.817318	0.142565	0.683308	-0.771979	0.00405692	0.620739	0.0109235	Q9VJ12	Acn	0.0970081	0.163914	0.696287	0.0247	0.823482	-0.0188547	0.0438665	-0.158069	FALSE
-0.597395	0.00456706	-0.464695	0.0235796	-0.205895	0.0372759	-0.0731949	0.321245	0.67059	0.000485527	-0.3915	0.112573	Q7K581	Dmel\CG8963	0.0877264	0.0584549	0.51144	-0.0198053	0.28289	0.0319793	0.0163895	-0.11024	FALSE
-0.565563	0.00303703	-0.824242	0.0336249	0.280881	0.148354	0.0222017	0.357574	0.543361	0.113877	-0.846444	1.94448e-05	Q9VE75	Vha100-2	6.00406e-05	-0.382478	0.00287096	-0.450907	0.127602	-0.0477214	0.163493	-0.11615	FALSE
-0.181346	0.705452	-0.0695867	0.891572	-0.168375	0.636944	-0.0566162	0.947199	0.237962	0.671611	-0.0129706	0.854339	Q7JRH5	Dmel\CG5726	0.0304915	0.094158	0.328451	0.0430463	0.0154264	-0.0786099	0.0423725	-0.129722	FALSE
-0.243621	0.0430778	-0.319669	0.0856205	-0.0677263	0.518341	-0.143774	0.3052	0.387396	0.054202	-0.175895	0.0859508	Q9VE52	CstF64	0.702635	-0.0212932	0.211835	-0.0541149	0.605596	0.0173813	0.793914	-0.0154405	FALSE
-0.338691	0.112184	-0.374534	0.088479	-0.274791	0.0598805	-0.310634	0.26918	0.649325	0.0136795	-0.0638997	0.715226	Q9W0A8	RpL23A	0.218946	-0.0632396	8.23968e-05	-0.131984	0.20958	-0.0592218	0.00276034	-0.127966	FALSE
-0.214147	0.759739	-0.184366	0.00731344	0.00498092	0.427914	0.0347619	0.630179	0.179385	0.856572	-0.219128	0.00253327	Q9W3Y3	Dmel\CG3226	0.808795	-0.00950314	0.588108	0.0237117	0.168542	0.0541292	0.118239	0.0873441	FALSE
-0.31934	0.0664236	-0.241616	0.23895	-0.359414	0.0173676	-0.28169	0.143869	0.60103	0.0176587	0.040074	0.539442	Q7JWR9	Q7JWR9	0.0513389	-0.0585469	0.786319	-0.0220576	0.0180547	-0.160206	0.139773	-0.123716	FALSE
-0.200907	0.0737665	0.0941196	0.587117	-0.00519722	0.728465	0.28983	0.0144189	-0.0889224	0.989224	-0.19571	0.0279004	Q7KMH9	wde	0.0235256	-0.1231	0.00699873	-0.138015	0.0430394	0.0988292	0.0401557	0.0839149	FALSE
-0.251765	0.104628	-0.177098	0.488829	-0.257038	0.100731	-0.182371	0.9488	0.434136	0.117866	0.0052731	0.495183	P29327	RpS6	0.0254885	-0.210643	0.0952272	-0.17771	0.195996	-0.113976	0.313297	-0.0810426	FALSE
-0.103901	0.149821	-0.015961	0.783638	-0.312785	0.0263217	-0.224845	0.02085	0.328746	0.0112521	0.208884	0.0656332	X2JDZ8	nonC	0.206805	0.0596699	0.185553	0.0489706	0.0944313	0.0782129	0.0642429	-0.0889121	FALSE
-0.106972	0.115494	-0.161453	0.0327275	-0.0394367	0.280651	-0.0939178	0.188707	0.20089	0.0625876	-0.0675352	0.011036	P54611	Vha26	0.0968449	0.0758777	0.219758	0.0326409	0.597609	0.0230705	0.132072	-0.0201664	FALSE
-0.331903	0.0128839	-0.255363	0.00591924	-0.103873	0.242478	-0.0273324	0.941686	0.359236	0.00103922	-0.22803	0.0342574	P41374	eIF2alpha	0.0335154	-0.0732504	0.0614739	-0.0620738	0.838441	-0.00416696	0.809784	0.00700964	FALSE
-0.438089	0.000381963	-0.323765	0.00370262	-0.0266971	0.193127	0.087627	0.466562	0.350462	0.00323417	-0.411392	0.000200968	Q9U9Q1	RfC38	0.0100893	-0.139641	0.0855433	-0.100881	0.0337507	0.0771256	0.0732791	0.115885	FALSE
-0.13889	0.635332	-0.534649	0.0729434	0.0203721	0.907415	-0.375387	0.00879537	0.514277	0.05128	-0.159262	0.594322	Q8MQJ9	brat	0.105182	0.211241	0.723729	-0.037328	0.278816	-0.0989353	0.269998	-0.149633	FALSE
-0.345717	0.00168845	-0.401917	0.357572	-0.126402	0.243223	-0.182603	0.0271656	0.52832	0.000902021	-0.219314	0.795682	Q9W196	Dmel\CG3356	0.198126	-0.0821781	0.0811665	-0.0703226	0.590638	-0.0320208	0.503639	-0.0201652	FALSE
-2.09927	9.98745e-05	-2.11467	0.000612897	-0.243013	0.255095	-0.258413	0.700696	2.35769	0.000282013	-1.85626	0.000304131	Q9W3U0	Dmel\CG4586	0.00109144	-0.754222	0.000639228	-0.767139	0.236496	0.096593	0.439082	0.083676	FALSE
0.464312	0.00585036	0.308308	0.115254	0.0313358	0.663073	-0.124669	0.2025	-0.339643	0.035982	0.432976	0.0582242	Q9VX91	Ubr1	0.000266513	0.488276	9.64952e-05	0.368832	0.0146979	0.0744338	0.354458	-0.0450103	FALSE
0.120255	0.246665	-0.172943	0.899988	-0.0463768	0.983749	-0.339575	0.145589	0.21932	0.934662	0.166632	0.121695	P29310	14-3-3zeta	0.00286667	0.164408	0.00967665	0.140638	0.949728	0.00214917	0.321764	-0.0259198	FALSE
1.17028	0.000284346	0.876882	0.011482	-0.00558263	0.326654	-0.298981	0.0921369	-0.8713	0.0215713	1.17586	4.65772e-05	A8DYA3	tou	0.0154739	0.297868	0.0547111	0.135063	0.39567	-0.051004	0.190849	-0.111801	FALSE
0.0296035	0.482507	-0.0980867	0.820197	-0.315318	0.0291682	-0.443008	0.145401	0.413405	0.0882076	0.344922	0.0446099	Q9VC06	Dmel\CG11771	0.0171089	0.0522684	0.173008	0.0682396	9.89455e-05	0.157777	0.0280759	-0.141806	FALSE
0.681953	0.000346326	0.726392	0.059993	-0.208751	0.0194787	-0.164313	0.246406	-0.517641	0.176336	0.890704	5.90902e-05	A8JUV0	sno	0.00183998	0.292859	0.00196208	0.383282	0.0306918	-0.14099	0.374614	-0.0505668	FALSE
-0.32551	0.552496	-0.092443	0.493974	-0.255671	0.778035	-0.0226043	0.636412	0.348114	0.41743	-0.0698387	0.699056	B7Z098	anon-WO0118547.243	0.108936	0.127469	0.00495998	0.203816	0.352471	0.0219095	0.226262	0.0982564	FALSE
0.24414	0.067313	0.0513807	0.518787	0.224913	0.0559322	0.0321539	0.591394	-0.276293	0.129467	0.0192268	0.783436	Q9V470	ScsbetaG	0.118004	0.158917	0.0260554	0.125268	0.745768	-0.0153362	0.554253	-0.0489852	FALSE
-0.31676	0.0335236	-0.490573	0.0137265	0.0182875	0.245024	-0.155526	0.265067	0.472286	0.0383743	-0.335048	0.00618051	M9PEU5	APP-BP1	0.875451	-0.0076004	0.0609768	-0.0574496	0.0626272	0.079904	0.492978	0.0300548	FALSE
-0.304131	0.0733157	-0.210598	0.371311	-0.186811	0.25442	-0.0932779	0.970875	0.397409	0.106595	-0.117321	0.30821	P41094	RpS18	0.0593808	-0.0652449	0.700018	-0.0149911	0.117873	-0.0745385	0.349976	-0.0242846	FALSE
4.21262	0.00340888	4.34291	0.000608183	-0.26053	0.341881	-0.130244	0.706516	-4.08238	0.00513935	4.47315	0.000127741	B7YZG3	shot		0		0		0		0	FALSE
-0.285702	0.00607375	-0.196599	0.0968601	-0.080473	0.13662	0.00862964	0.949064	0.277072	0.0152895	-0.205229	0.057204	Q9W3J5	alpha-PheRS	0.029358	-0.083847	0.0402175	-0.06116	0.834164	-0.00321854	0.423834	0.0259055	FALSE
-0.566697	3.00415e-05	-0.453464	0.0256522	-0.0189742	0.372298	0.0942589	0.361137	0.472438	0.0129743	-0.547723	0.000605368	Q9VM62	SA	0.0085744	-0.26877	0.000417675	-0.276376	0.00887535	0.133826	0.0820669	0.12622	FALSE
-0.0669645	0.673371	-0.0683288	0.899808	0.192497	0.332078	0.191133	0.12434	-0.124168	0.388377	-0.259462	0.0140194	X2JEB6	Idgf4	0.456678	-0.043064	0.192741	-0.103891	0.396867	0.0665193	0.909702	0.00569222	FALSE
0.188227	0.182397	0.0394237	0.691584	-0.104983	0.19419	-0.253786	0.078075	0.0655594	0.158898	0.29321	0.0843272	P55162	Hem	0.0903917	0.0172273	0.142899	0.0297044	0.0355317	0.0252115	0.474814	-0.0127344	FALSE
-0.301033	0.154595	-0.145558	0.0170271	-0.25338	0.258522	-0.0979045	0.0527954	0.398938	0.0313488	-0.0476531	0.448539	Q9W1A2	Naa35	0.516103	0.0217509	0.680765	-0.0119731	0.573709	-0.0229625	0.0241257	-0.0566864	FALSE
1.92838	8.93597e-05	1.80556	0.000339216	0.102501	0.842896	-0.0203154	0.429418	-1.90806	0.000756694	1.82588	5.92021e-07	O97394	sdk	0.000190704	1.26611	0.000217933	1.23707	0.225562	-0.0837513	0.412021	-0.112788	FALSE
-0.408228	0.128913	0.241816	0.783591	-0.227874	0.441278	0.42217	0.369117	-0.013942	0.795481	-0.180354	0.135597	Q9VVI2	Edc3	0.00522891	-0.212831	0.0285084	0.208981	9.32072e-05	-0.202405	0.0383538	0.219406	FALSE
-0.254941	0.00791157	-0.478464	0.0528371	-0.120082	0.0807258	-0.343606	0.0872131	0.598547	0.0256053	-0.134859	0.212844	Q95RX5	Kcmf1	0.0949009	0.196168	0.126404	0.09233	0.884143	-0.0143604	0.106034	-0.0894777	FALSE
-0.119331	0.0033124	-0.36649	0.0509989	-0.0128732	0.693356	-0.260033	0.0296463	0.379364	0.0087036	-0.106458	0.443887	A4V4A5	Ran	0.242049	-0.0472133	0.0923659	-0.0671095	0.916421	0.00352154	0.650165	-0.0163746	FALSE
-0.292338	0.00387697	-0.409169	0.0260564	0.0450189	0.738169	-0.0718116	0.374749	0.36415	0.00758917	-0.337357	0.0280975	Q7K0Q2	Impbeta11	0.162711	-0.0653745	0.342081	-0.0201272	0.103386	0.0634269	0.0224266	0.108674	FALSE
0.460008	0.00912877	0.277884	0.185587	-0.193008	0.20175	-0.375132	0.0190171	-0.0848766	0.812882	0.653016	0.0151673	Q24323	Sema2a	0.000740773	0.381602	0.000136393	0.310393	0.12426	0.0741958	0.914654	0.00298723	FALSE
-0.176475	0.075342	-0.051253	0.322485	-0.172869	0.0788703	-0.0476469	0.666805	0.224122	0.0673393	-0.00360606	0.485996	Q9V9X4	Q9V9X4	0.544727	0.0322207	0.360812	-0.0240709	0.166894	-0.0762116	0.0111032	-0.132503	FALSE
0.1185	0.509672	-0.0960153	0.517419	0.0827661	0.645192	-0.131749	0.290853	0.0132492	0.896489	0.0357335	0.956565	Q9V345	CSN4	0.105891	0.0541069	0.0573902	0.0962289	0.178727	-0.0381544	0.102918	0.0802764	FALSE
0.44259	0.00198603	0.657024	0.00451209	-0.0690862	0.407995	0.145348	0.68151	-0.587938	0.00966617	0.511676	0.000196192	A1Z9L3	pea	0.000984832	0.509282	0.000650907	0.465001	0.657013	0.0293861	0.758018	-0.014895	FALSE
-0.135613	0.014294	-0.303288	0.0721668	-0.107414	0.0912782	-0.275088	0.0253307	0.410701	0.0066141	-0.0281991	0.834393	Q8MRI4	Dmel\CG1578	0.230734	0.104968	0.648513	0.0340594	0.196127	0.128922	0.0265699	-0.19983	FALSE
0.0292806	0.587936	-0.0548293	0.70107	-0.0276024	0.363912	-0.111712	0.231766	0.0824317	0.309917	0.056883	0.234523	Q9W3N6	p115	0.464717	0.0411847	0.0658814	0.0984649	0.78315	0.0137506	0.380637	0.0435296	FALSE
-0.221424	0.0651719	-0.301743	0.0396485	-0.301179	0.0718226	-0.381498	0.159138	0.602922	0.0038815	0.0797552	0.547974	P19889	RpLP0	0.0464998	-0.073349	0.154608	-0.0338534	0.0372085	-0.0752779	0.161861	-0.0357823	FALSE
-0.145125	0.138781	-0.0850095	0.999393	0.0552961	0.798292	0.115412	0.234061	0.0297134	0.782673	-0.200421	0.285213	Q94522	Scsalpha1	0.179616	0.0418555	0.86475	-0.0050387	0.00378302	0.179356	0.00488815	0.132461	FALSE
-0.17826	0.937118	-0.180328	0.302765	0.0880871	0.37612	0.0860191	0.661034	0.0922409	0.753412	-0.266347	0.113792	Q9W1H5	DCP1	0.00799104	-0.0916492	0.0643454	-0.0956455	0.528234	-0.0197034	0.638291	0.0157072	FALSE
-0.204908	0.068609	-0.104922	0.96484	0.0417269	0.289441	0.141713	0.15163	0.063195	0.576414	-0.246635	0.0155883	Q0KIA8	CRAT	0.885156	-0.00362325	0.119004	-0.0381285	0.0536953	-0.0737443	0.0443524	0.039239	FALSE
-0.750544	0.000132881	-0.517046	0.104774	0.0216449	0.394724	0.255143	0.00658245	0.495401	0.000195388	-0.772189	0.0227936	Q9W1C5	IntS1	0.00308256	-0.408827	0.0087913	-0.418453	0.283531	0.093575	0.341235	0.0839493	FALSE
-0.296914	0.0639294	-0.420183	0.118383	0.324227	0.243805	0.200958	0.141904	0.095956	0.227782	-0.621141	0.0462367	P05389	RpLP2	0.354477	-0.10592	0.556045	0.0873277	0.224003	0.149992	0.762548	0.0432556	FALSE
-0.380364	0.0545695	-0.147631	0.0710468	-0.135384	0.19802	0.0973482	0.642132	0.283016	0.0364546	-0.244979	0.116094	Q9VHC7	rump	0.0173662	-0.120036	0.0419122	-0.140802	0.0963762	-0.0471138	0.264744	-0.0678794	FALSE
-0.187442	0.278988	-0.434465	0.0904001	0.0358083	0.791446	-0.211214	0.0366924	0.398656	0.0319871	-0.22325	0.563999	Q9VVM8	Dmel\CG5290	0.207461	-0.049368	0.0068479	-0.0692928	0.578436	0.0193285	0.97105	-0.000596308	FALSE
0.0268866	0.290237	-0.228249	0.103166	0.00227377	0.601621	-0.252861	0.0289176	0.225975	0.282135	0.0246128	0.501714	Q9VND3	Pi4KIIalpha	0.00273747	0.138983	0.0165895	0.110024	0.832899	0.00605438	0.359421	-0.022905	FALSE
-0.119307	0.0945401	-0.14232	0.111198	0.0804492	0.484151	0.0574357	0.0923102	0.0618709	0.373039	-0.199756	0.0321836	P32748	Dhod	0.320828	0.052583	0.0188274	0.0856451	0.306225	-0.0567328	0.254721	-0.0236707	FALSE
-0.230023	0.0950915	-0.167019	0.399954	0.126638	0.127304	0.189642	0.159244	0.0403813	0.828752	-0.356661	0.0226572	Q9VB96	Dmel\CG31075	0.0450679	-0.0581958	0.122055	-0.0713394	0.00045512	-0.202276	0.00694696	0.189132	FALSE
-0.317954	0.00239645	-0.365406	0.00747785	0.0712065	0.511714	0.0237549	0.360685	0.294199	0.00648105	-0.389161	0.00377382	M9NE01	Pp2B-14D	0.0243174	-0.0541642	0.109094	-0.064272	0.575118	-0.0181767	0.677603	0.00806896	FALSE
-0.197694	0.0425343	-0.170277	0.047962	-0.126552	0.0493621	-0.0991359	0.467166	0.296829	0.0150666	-0.0711412	0.164302	Q9VLL5	ESTS:172F5T	0.954295	0.0019896	0.461463	-0.0292588	0.988844	0.000538559	0.396163	-0.0307099	FALSE
-0.419587	0.00564874	-0.323634	0.00586908	-0.0496448	0.577431	0.0463076	0.0979021	0.373279	0.0172821	-0.369942	0.0011265	Q7K4L8	Dmel\CG7878	0.0480311	-0.134066	0.639187	-0.0397716	0.642455	-0.032434	0.396356	0.0618604	FALSE
0.750888	0.00724069	0.79711	0.278288	-0.040057	0.683171	0.00616504	0.432577	-0.757053	0.327283	0.790945	0.0162869	A4V2S3	CtBP	0.0415387	0.509512	0.0222697	0.474797	0.858956	-0.0319952	0.984904	-0.00272048	FALSE
-0.311712	0.11869	-0.303392	0.142032	-0.109817	0.307582	-0.101497	0.627624	0.413209	0.0287696	-0.201896	0.388953	P55830	RpS3A	0.0842074	-0.0343645	0.248286	-0.0769591	0.0638742	-0.144333	0.000292197	-0.186928	FALSE
-0.00662193	0.935225	0.0142866	0.887318	-0.0611141	0.365926	-0.0402056	0.339956	0.0468276	0.35152	0.0544922	0.357083	A1Z9G2	fand	0.797738	0.0100336	0.507084	-0.0244225	0.22979	0.0610511	0.341726	0.0265949	FALSE
-0.1912	0.0050306	-0.442722	0.445771	0.0829704	0.536171	-0.168552	0.191599	0.359752	0.0173177	-0.27417	0.811735	Q9W4X9	Zw10	0.0366324	-0.0775524	0.332025	-0.030973	0.127999	0.0525801	0.0184054	0.0991595	FALSE
-0.489312	0.0194427	-0.508205	0.219166	-0.147358	0.394718	-0.166251	0.360269	0.655563	0.132551	-0.341954	0.238047	A0A0B4LGI9	anon-EST:fe2C9	0.880989	-0.0366508	0.620786	0.111354	0.990145	0.00238911	0.581324	0.150394	FALSE
0.30372	0.00519052	0.552786	0.0219824	-0.151799	0.0687737	0.0972677	0.969335	-0.400987	0.0631334	0.455519	0.00151126	Q8T6B9	hfp	0.00111357	0.363416	0.00145449	0.356911	0.0991964	0.0847348	0.136429	-0.09124	FALSE
-0.0248336	0.259044	-0.118537	0.0845344	-0.0772384	0.443696	-0.170942	0.161398	0.195776	0.0131691	0.0524048	0.700954	Q8T0N3	Mal-A5		0		0		0		0	FALSE
0.131176	0.139852	-0.00176928	0.335385	-0.0874506	0.325104	-0.220396	0.0346396	0.0892199	0.867617	0.218627	0.104462	Q9VW47	kto	0.963818	0.00248586	0.320039	-0.0476994	0.17909	-0.0777072	0.583869	0.0275219	FALSE
-0.194463	0.978513	-0.561277	0.0618383	-0.0742784	0.923737	-0.441092	0.016062	0.635555	0.0745031	-0.120185	0.869243	A0A0B4K5Z8	Sec23	0.676807	0.0121567	0.217914	-0.0381741	0.286103	-0.0379324	0.596349	-0.0123984	FALSE
-0.248508	0.893557	-0.0387504	0.584707	-0.256455	0.949134	-0.0466977	0.421727	0.295206	0.703091	0.00794729	0.933841	Q9VPH7	eRF1	0.0804335	-0.0449229	0.47141	-0.0156715	0.605031	-0.0117007	0.385918	0.0175507	FALSE
0.214135	0.255989	-0.284848	0.130067	0.216987	0.13327	-0.281996	0.225488	0.0678615	0.691686	-0.00285202	0.343892	Q9VH76	Snap24	0.00449502	0.324722	2.89411e-05	0.449064	0.00907451	-0.244625	0.0175054	-0.120283	FALSE
0.443878	0.507346	-1.57417	0.706358	0.841614	0.0393251	-1.17643	0.58476	0.732555	0.543251	-0.397736	0.112346	Q7KQP6	bt	0.702664	-0.0452159	0.982889	0.00289295	0.176361	0.19589	0.279121	-0.147781	FALSE
-0.318198	0.0409531	-0.242844	0.118464	0.0796116	0.476049	0.154965	0.194153	0.163233	0.29465	-0.39781	0.0170566	Q9W4H6	Pdha	0.400795	0.0314446	0.131588	-0.0655359	0.465879	0.0268125	0.114169	-0.0701679	FALSE
1.08315	0.00190912	1.12952	0.00471367	0.0788212	0.82758	0.125192	0.797261	-1.20834	0.00516383	1.00433	0.00145617	Q9V431	cass	0.00446659	0.397273	0.00766683	0.521615	0.476826	0.0925043	0.499395	0.031838	FALSE
0.670274	4.36367e-05	0.683803	0.00403429	-0.0737123	0.440997	-0.0601829	0.42216	-0.610091	0.00346495	0.743986	0.000353375	Q9VCC9	Tsc1	3.2033e-05	0.631671	0.000126997	0.645538	0.563333	-0.0264664	0.724171	-0.0125994	FALSE
-1.31405	4.34194e-05	-1.32605	0.00629108	0.420657	0.0675725	0.408658	0.0569465	0.90539	0.0112513	-1.73471	0.000327687	Q9V9T4	Acf	0.000874023	-1.0248	0.00347162	-1.04583	0.00091838	-0.448419	0.0970306	0.427388	FALSE
-0.539382	0.136632	-0.219362	0.0682674	0.132724	0.399021	0.452745	0.0680941	0.0866374	0.66667	-0.672107	0.00286116	P91929	ND-42	0.0433899	0.070082	0.0175338	0.0978312	0.00298291	-0.0704603	0.26485	-0.0427111	FALSE
-0.416013	0.000897562	-0.349849	0.0183225	-0.194575	0.0433823	-0.128412	0.214732	0.544425	0.00501885	-0.221437	0.0051663	Q9XYZ4	mre11	0.00107689	-0.217306	0.000981821	-0.322268	0.0707324	-0.0855783	0.536941	-0.0193837	FALSE
-0.193805	0.00412415	-0.205519	0.0568573	-0.0806872	0.291148	-0.0924009	0.0278424	0.286206	0.00166099	-0.113118	0.220788	Q9V436	Rpn12	0.996995	0.000129706	0.576672	0.0140114	0.668857	0.0137244	0.353801	0.0276061	FALSE
-0.250803	0.265032	-0.316278	0.00628542	-0.16493	0.647257	-0.230404	0.0484128	0.481207	0.0701898	-0.0858734	0.0580177	Q9VVG4	Sec3	0.123576	-0.0532503	0.527384	-0.0231558	0.000931972	0.264471	0.00164206	-0.234376	FALSE
-0.420686	0.00266941	-0.631621	0.00342432	-0.0104036	0.715023	-0.221339	0.167834	0.642024	0.00345034	-0.410282	0.0024149	Q9VZ62	feo	0.169239	-0.129496	0.515345	-0.0674598	0.289328	0.084444	0.834857	-0.0224074	FALSE
-0.205378	0.00186488	-0.107517	0.507603	-0.17077	0.00281033	-0.0729099	0.753965	0.278287	0.0128012	-0.0346074	0.579765	F0JAI1	Art4	0.05844	-0.0423935	0.0359913	-0.0773781	0.990318	0.00029079	0.147151	-0.0346939	FALSE
0.344943	0.540981	1.21279	0.783422	-2.20697	0.538051	-1.33913	0.25815	0.994182	0.612919	2.55192	0.263426	A0A0B4LGH1	betaTub60D	0.083969	2.1904	0.381593	1.31517	0.390522	0.403362	0.466774	-1.27859	FALSE
-0.236141	0.0103622	-0.398808	0.0455007	0.0707519	0.834549	-0.0919148	0.226117	0.328056	0.0246447	-0.306893	0.0772839	Q8IRL9	DNA2	0.00170817	-0.193559	0.997882	-5.81955e-05	0.970952	0.000950616	0.000969556	0.19255	FALSE
0.342045	0.0167745	0.320917	0.0916555	-0.157571	0.189364	-0.178698	0.0921277	-0.163346	0.334891	0.499616	0.0104645	A8JRE3	woc	0.000319647	0.546946	3.67111e-06	0.547843	0.778423	-0.0107532	0.753233	0.0116498	FALSE
0.372407	0.000209025	0.30619	0.00467294	-0.00647885	0.675116	-0.0726956	0.478884	-0.299711	0.00445986	0.378886	0.000370311	P39205	cin	0.000966641	0.249935	0.000317311	0.329303	0.255153	0.0333649	0.0236285	0.112733	FALSE
-0.223073	0.00108737	-0.147854	0.0191239	-0.0035132	0.650138	0.071706	0.0319308	0.151367	0.0116109	-0.21956	0.00342163	Q0E8X6	eIF2Bdelta	0.0718221	-0.071214	0.0955027	-0.0324894	0.0562228	0.0419938	0.0489143	0.0807183	FALSE
-0.102186	0.0284734	-0.451253	0.0189105	0.0513881	0.636537	-0.297679	0.0431001	0.399865	0.0146556	-0.153574	0.0960439	P26270	Rpn8	0.189585	-0.0649909	0.0230402	-0.10847	0.668162	0.0206439	0.408357	-0.0228355	FALSE
-0.189886	0.134822	-0.13117	0.522719	-0.0941759	0.448686	-0.03546	0.503957	0.225346	0.279088	-0.0957101	0.178604	Q9XZ22	Dmel\CG3679	0.000269229	0.57944	0.000412357	0.538019	0.697348	0.0147308	0.676395	-0.0266903	FALSE
-1.80137	0.000552413	-1.15005	0.00456016	-0.0760044	0.546809	0.575319	0.0212502	1.22605	0.00807191	-1.72537	0.000311934	Q9GQR5	stai	0.00143154	-0.67063	0.000248484	-0.759384	0.435662	-0.0480894	0.67344	-0.0406648	FALSE
0.749849	0.000512914	0.420915	0.000730774	0.237996	0.0509328	-0.0909384	0.0170599	-0.658911	0.000774435	0.511853	0.000409612	A8JR25	Fas1	0.0269865	0.209986	0.0105423	0.283031	0.091422	0.0639391	0.91769	0.0091054	FALSE
0.206652	0.0289032	0.185429	0.591843	0.0034354	0.498732	-0.017788	0.434893	-0.188864	0.891255	0.203217	0.107869	M9MS57	Ranbp16	0.00379644	0.255669	0.000860441	0.287366	0.823253	0.00178538	0.60004	0.0299114	FALSE
-0.785883	5.20079e-05	-0.889754	0.002334	0.237175	0.0200177	0.133304	0.337749	0.652579	0.00579686	-1.02306	0.000160733	A1ZBW7	A1ZBW7	0.000908533	-0.376989	0.0293974	-0.250737	0.0335704	0.139892	0.0236132	0.266143	FALSE
1.73983	1.44259e-05	0.561051	0.00647522	-0.220766	0.354652	-1.39955	1.69604e-05	-0.340285	0.0123444	1.9606	1.63122e-05	Q9VGI4	Lk6	0.00191534	0.805028	0.0076378	0.324836	0.00748282	-0.450384	0.000538037	-0.930576	FALSE
-0.0539142	0.072847	-0.193332	0.665201	-0.0406431	0.340957	-0.180061	0.17184	0.233975	0.0409777	-0.013271	0.683257	Q9W060	mv	0.0769527	0.153792	0.066193	0.20501	0.209957	-0.1014	0.560955	-0.0501823	FALSE
-0.327225	0.0027348	-0.269467	0.0382093	-0.00661399	0.936809	0.0511441	0.759352	0.276081	0.0153932	-0.320611	0.0240502	Q7K3W2	CG8728-RA	0.0391963	-0.0883176	0.0798775	-0.0639496	0.661512	-0.0104091	0.357402	0.0347771	FALSE
-0.26023	0.172696	-0.265695	0.000654497	-0.156964	0.306153	-0.162429	0.00856833	0.422659	0.0267275	-0.103266	0.177564	Q9NCC3	SH3PX1	0.236872	-0.0576725	0.586611	-0.0181385	0.00468656	0.124433	0.143719	-0.0848987	FALSE
0.0688124	0.567234	-0.226383	0.0183966	0.0051732	0.546869	-0.290022	0.0326172	0.22121	0.290197	0.0636392	0.999444	P18053	Prosalpha3	0.0469299	0.0543813	0.285623	0.0405464	0.0729523	0.0526566	0.282036	0.0388217	FALSE
-0.483598	0.000438973	-0.433523	0.00991585	-0.0364114	0.608245	0.0136628	0.681897	0.469935	0.0033039	-0.447186	0.00454134	E8NH77	sw	0.0114365	-0.211313	0.0125381	-0.0829358	0.0245911	0.119091	0.822194	0.00928651	FALSE
-0.0911481	0.587891	-0.273411	0.052044	-0.1452	0.163643	-0.327463	0.019653	0.418611	0.0177004	0.0540522	0.263712	Q9W1Q5	Dmel\CG3520	0.161425	0.0534085	0.635423	0.0790491	0.14537	-0.175557	0.29246	-0.149917	FALSE
1.86123	8.11666e-06	1.84474	0.00109506	-0.124477	0.183949	-0.140967	0.259837	-1.72026	0.00134134	1.9857	8.68538e-06	Q9W321	nej	0.000180706	1.23495	4.49859e-05	1.32992	0.469362	0.0698101	0.757064	0.0251585	FALSE
-0.0610997	0.91499	0.111482	0.394431	-0.2345	0.0686688	-0.0619181	0.514881	0.123018	0.475894	0.1734	0.0801985	B7Z0G7	Su(var)3-3	0.000291273	0.379824	0.00278487	0.35477	0.289684	0.067713	0.220648	0.0426592	FALSE
0.556212	0.000562336	0.655296	0.00458459	-0.134625	0.0604331	-0.035541	0.379952	-0.520671	0.0124301	0.690837	0.000135431	Q9VGH5	glo	0.000361001	0.301611	0.00429441	0.311717	0.32864	0.0529795	0.300923	-0.0428728	FALSE
-0.780287	0.00979324	-0.952343	0.0208093	-0.0405828	0.546654	-0.212639	0.0412691	0.992926	0.00356509	-0.739705	0.0873892	Q9W1N4	wmd	0.00791047	-0.153953	0.00954025	-0.305727	0.194778	0.0364607	0.16856	-0.115313	FALSE
-0.133398	0.185894	-0.333781	0.033874	0.0789304	0.953947	-0.121453	0.218463	0.25485	0.0949987	-0.212328	0.01563	Q7K8Y3	Spn42Da	0.786521	-0.0254978	0.402719	-0.0819533	0.428598	0.0933359	0.59903	0.0368804	FALSE
-0.247574	0.0578546	-0.331901	0.00361353	-0.222044	0.0699033	-0.306371	0.0127976	0.553945	0.00296674	-0.0255298	0.603958	Q9W253	mRpS29	0.160167	-0.0768168	0.00648745	-0.0853328	0.433206	-0.0329675	0.442279	0.0244515	FALSE
0.901118	3.08302e-06	1.21625	0.00930697	-0.182899	0.0719102	0.132234	0.762618	-1.03335	0.0144347	1.08402	8.20078e-05	M9W963	su(sable)	0.0015723	0.667879	0.000411247	0.678572	0.281094	0.0769512	0.493024	-0.0662587	FALSE
-0.289985	0.0041575	-0.263397	0.0828398	-0.0616327	0.215016	-0.0350449	0.477959	0.325029	0.00568342	-0.228352	0.103661	A0A0B4LFH2	casp	0.00112203	-0.162416	0.00586813	-0.154121	0.299578	0.0355075	0.201269	-0.0272124	FALSE
0.374143	0.00686675	0.349047	0.279658	0.114799	0.432416	0.0897033	0.895491	-0.463847	0.194853	0.259344	0.0281624	Q9VTC1	DmRH27	0.0118249	0.253655	0.00748049	0.284495	0.524959	-0.0523195	0.51875	-0.0214798	FALSE
0.0963205	0.634717	-0.0866453	0.60212	-0.0669841	0.907317	-0.24995	0.235849	0.153629	0.545769	0.163305	0.504643	F6J1D0	sqh	0.16434	0.0546441	0.0216864	0.0713027	0.0598848	-0.0771807	0.0589131	-0.0605221	FALSE
-0.21678	0.0833334	-0.0834696	0.966843	0.00872495	0.80243	0.142035	0.220353	0.0747446	0.855347	-0.225505	0.0340003	Q9W347	c12.2	0.817871	-0.0197248	0.142292	-0.0913544	0.481171	0.0561367	0.81174	-0.0154928	FALSE
0.235673	0.0348491	0.111759	0.0351828	-0.0421057	0.54959	-0.16602	0.194841	-0.0696538	0.0718693	0.277779	0.0224851	Q9VKJ6	Dmel\CG6230	0.0238192	0.104386	0.0689535	0.153365	0.416688	0.0256153	0.727939	0.0233638	FALSE
0.0881995	0.0819165	0.1197	0.0669069	-0.0981889	0.210712	-0.0666882	0.252883	-0.0215114	0.375339	0.186388	0.0186984	A0A0B4K6K7	Ufl1	0.397486	-0.0763576	0.60991	-0.0651308	0.327774	-0.109936	0.393051	-0.0987092	FALSE
-0.162858	0.788336	-0.297375	0.120409	0.220114	0.162705	0.085597	0.0409497	0.0772612	0.627645	-0.382972	0.0463789	Q9VD14	Dmel\CG13850	0.242043	-0.0578086	0.365672	0.0395614	0.0033096	-0.218753	0.0556799	-0.121383	FALSE
0.257072	0.165777	0.811893	0.0107804	-0.117795	0.137304	0.437026	0.216103	-0.694098	0.0201626	0.374867	0.0600833	Q9VC36	polybromo	0.768194	-0.0341494	0.419873	0.0891288	0.881887	0.0114428	0.351397	0.134721	FALSE
-0.910226	0.00144398	-0.801996	0.0322484	-0.0665702	0.199854	0.0416595	0.236874	0.868567	0.0219112	-0.843656	0.00135411	Q9VM69	nop5	0.0069848	-0.623957	0.00784531	-0.54738	0.153532	-0.0210626	0.585217	0.0976392	FALSE
-5.97784	0.000292844	-3.83675	0.0154522	-0.543772	0.00938144	1.59732	0.157727	4.38052	0.00965691	-5.43407	0.000453544	Q9VQM0	toc	0.00375588	-1.8896	0.00119691	-1.69546	0.0571697	-0.224161	0.938324	-0.0300139	FALSE
-0.187684	0.0535555	-0.138559	0.290202	-0.118843	0.110461	-0.0697187	0.492713	0.257402	0.0417114	-0.0688408	0.554341	Q9VEK8	sds22	0.236381	0.0343323	0.403814	0.0160838	0.0200854	0.0707039	0.088727	0.0524554	FALSE
-0.0453345	0.514069	-0.108439	0.237228	-0.0117852	0.941904	-0.0748893	0.0343969	0.120224	0.105788	-0.0335493	0.69308	P40304	Prosbeta6	0.925982	-0.00529049	0.513301	-0.0453607	0.704179	-0.031558	0.789217	-0.00851222	FALSE
0.0225898	0.748569	0.0797453	0.942653	-0.0656434	0.158341	-0.00848795	0.47413	-0.0141019	0.507183	0.0882332	0.135305	Q9VAJ2	Bub3	0.0590652	0.0847549	0.029987	0.0893618	0.833288	0.00778333	0.90171	-0.0031765	FALSE
1.71559	0.000205872	1.5896	0.00187575	0.101295	0.44453	-0.0246944	0.543243	-1.69089	0.00229699	1.61429	2.30058e-05	M9PDY5	Girdin	0.000317394	1.24392	0.000145219	1.24583	0.459666	0.10573	0.109392	-0.103821	FALSE
1.77145	0.000988912	2.07897	0.00115491	-0.375772	0.0321011	-0.0682518	0.736146	-1.70319	0.0025193	2.14722	0.000455633	Q9VWP5	htk	0.0222529	0.42884	0.0971286	0.266462	0.812367	0.0328072	0.310888	-0.129571	FALSE
0.377354	0.117491	0.696169	0.0866195	0.100877	0.572173	0.419692	0.490669	-0.797046	0.0790532	0.276477	0.131413	M9PHZ0	e(y)3	0.0125069	0.319365	0.0681891	0.27686	0.987707	0.00164373	0.645147	-0.0441486	FALSE
0.0242714	0.234085	0.627303	0.0196048	-0.0413141	0.76828	0.561718	0.0429177	-0.585989	0.0206133	0.0655855	0.194511	Q9VV52	RAF2	0.0235789	0.321011	0.00299191	0.301071	0.428691	0.088603	0.00115279	-0.108544	FALSE
-0.169355	0.00675718	-0.169709	0.769696	0.300738	0.435232	0.300383	0.0106578	-0.131029	0.202595	-0.470092	0.139722	Q9VPY7	Dmel\CG5126	0.442002	-0.0452775	0.586582	-0.0290888	0.00109517	-0.287693	0.00890989	0.303881	FALSE
-0.10378	0.287339	-0.128952	0.674213	-0.260139	0.0339871	-0.285311	0.238852	0.389091	0.0919599	0.156359	0.144636	Q9W4X7	eIF3g1	0.601744	0.0567877	0.964615	-0.00360938	0.675234	-0.0493153	0.156735	-0.109712	FALSE
0.807616	0.00129685	0.711299	0.18401	-0.0962027	0.737023	-0.192519	0.17882	-0.615097	0.242197	0.903818	8.67742e-07	A0A0B4KGG9	CtBP	1.25815e-05	0.512036	0.000631898	0.55133	0.928394	-0.00406308	0.365405	0.0433573	FALSE
-0.157017	0.100881	0.376234	0.511843	-0.23276	0.505827	0.300491	0.288297	-0.143474	0.832306	0.0757435	0.842868	Q24595	Xpc	0.532389	0.0430972	0.122011	0.200922	0.209308	-0.064979	0.455327	0.0928458	FALSE
-0.167414	0.0231231	-0.175145	0.083201	-0.0330492	0.683094	-0.0407798	0.565458	0.208194	0.0663181	-0.134365	0.0258714	Q9I7S8	Paics	0.703954	0.0155227	0.757728	-0.01594	0.992044	-0.000402729	0.545438	-0.0318654	FALSE
-0.186315	0.228216	-0.283826	0.0700442	-0.027978	0.444395	-0.12549	0.413752	0.311804	0.0122451	-0.158337	0.506668	P48809	Hrb27C	0.000345452	-0.144932	0.355879	-0.0574018	0.085791	-0.0669284	0.691079	0.0206014	FALSE
2.18063	6.48293e-07	2.30425	0.000288767	-0.206493	0.0778626	-0.0828708	0.355361	-2.09776	0.000217924	2.38712	3.24577e-05	Q7KVD1	trio	0.000396456	1.36149	0.000158721	1.48582	0.0955256	-0.248839	0.350818	-0.124512	FALSE
-0.966061	0.000665364	-0.745068	0.0269366	-0.0385831	0.404807	0.18241	0.447946	0.783652	0.0238278	-0.927478	0.000546102	O16810	Orc1	0.0917457	-0.680696	0.0622167	-0.474532	0.0117102	-0.22691	0.290273	0.433074	FALSE
-0.774272	0.00320499	-0.609138	0.00190285	-0.0621974	0.376445	0.102936	0.507721	0.671335	0.00478705	-0.712074	0.00100891	Q9VAG5	ca	0.00836738	-0.228181	0.00357431	-0.173185	0.592054	-0.0231796	0.107169	0.0781754	FALSE
-0.106252	0.0172354	-0.145379	0.0824431	-0.0718701	0.797011	-0.110998	0.0693934	0.217249	0.0052616	-0.0343814	0.285398	Q9V5C6	Prosalpha7	0.0841897	0.0635246	0.160974	0.0644584	0.0607268	0.0421549	0.380545	0.0430887	FALSE
-0.0739722	0.478845	0.12254	0.921882	-0.0511792	0.765171	0.145333	0.625637	-0.071361	0.898203	-0.022793	0.319271	Q9VY54	Prp16	0.856868	-0.0106417	0.950611	0.00300131	0.896188	-0.00878074	0.892619	0.00486226	FALSE
-0.0281145	0.569751	0.152548	0.866638	-0.0740074	0.81319	0.106655	0.912067	-0.0785401	0.767442	0.0458929	0.384137	A0A0B4LEV8	coil	0.00148521	0.1597	0.0108369	0.146274	0.203485	-0.0560476	0.0173351	0.0426214	FALSE
-0.333843	0.00187411	-0.305799	0.574586	0.158352	0.176797	0.186395	0.363987	0.147448	0.818779	-0.492194	0.000676225	P00334	Adh	0.285422	-0.0430156	0.0900646	-0.0801224	0.378177	0.0269833	0.8218	-0.0101234	FALSE
0.231781	0.112597	0.339565	0.465353	-0.179417	0.938409	-0.0716334	0.22352	-0.160148	0.504301	0.411198	0.108188	Q960Q8	Dmel\CG3511	0.0234237	0.101478	0.0213179	0.0874049	0.400702	0.0250505	0.692021	0.0109773	FALSE
-0.293223	0.272166	-0.621361	0.022644	0.211824	0.1525	-0.116314	0.363775	0.409537	0.172346	-0.505047	0.00188654	Q9VXY7	Lsd-2	0.0205835	-0.167762	0.0834304	-0.12442	0.287641	0.0655928	0.0769421	0.108935	FALSE
0.438597	0.075597	0.197119	0.614282	0.0657484	0.638005	-0.175731	0.133604	-0.262867	0.931658	0.372849	0.00218047	Q9W0G1	Ptp61F	0.00998362	0.379664	0.000102535	0.386005	0.439937	-0.0675806	0.151074	-0.0612402	FALSE
0.142659	0.0254998	-0.0670623	0.72787	-0.0661904	0.204606	-0.275911	0.0548768	0.133253	0.290727	0.208849	0.0502529	P54362	g	6.12056e-05	0.264415	0.000381805	0.236768	0.0204345	-0.0605924	0.0125944	-0.0882389	FALSE
-1.03265	0.000137703	-0.620335	0.0066567	-0.170946	0.0829107	0.241366	0.351963	0.791282	0.00452141	-0.861701	6.81858e-05	O44081	Nop60B	0.000808275	-0.562456	0.00262241	-0.537338	0.267281	0.0371137	0.907865	-0.0119953	FALSE
-0.162078	0.315202	-0.725944	0.343387	0.0822456	0.59877	-0.481621	0.108583	0.643698	0.0737258	-0.244323	0.884775	A4V2B8	CkIIalpha	0.0406506	-0.0841437	0.130046	-0.0599409	0.255317	0.0375349	0.121179	0.0617377	FALSE
1.01424	3.02749e-05	1.04488	0.000881088	-0.185308	0.00555043	-0.154675	0.102548	-0.85957	0.00299488	1.19955	1.57657e-06	M9PHV3	RhoGAPp190	2.46798e-05	0.763628	0.000351705	0.735993	0.0298161	-0.0560824	0.308529	-0.0837172	FALSE
-1.13924	0.00350203	-1.04139	8.6122e-05	0.042587	0.997897	0.140439	0.249917	0.998805	0.00295177	-1.18183	0.000815606	A4V3G8	ball	0.00477156	-0.505493	0.00205301	-0.474388	0.0509622	0.181516	0.076844	0.212621	FALSE
-0.264677	0.00326142	-0.196691	0.14408	-0.0436175	0.307424	0.0243681	0.849213	0.240309	0.00954677	-0.221059	0.133027	Q0KI98	TrpRS	0.196487	-0.0458829	0.0386676	-0.0784482	0.648065	0.0163895	0.0800583	-0.0489548	FALSE
2.13402	2.99811e-05	2.27998	0.0017637	-0.0830327	0.99991	0.0629203	0.491553	-2.19694	0.00181949	2.21706	2.37135e-05	M9PGG4	arm	0.00133292	1.31305	0.000231529	1.49776	0.193749	0.186556	0.991578	-0.00184411	FALSE
-0.174443	0.445659	-0.334637	0.00874074	-0.111832	0.634919	-0.272026	0.0186632	0.446469	0.0669636	-0.0626112	0.193145	O76511	Ts	0.181911	0.0530478	0.463367	-0.0254122	0.0108395	0.150789	0.0778633	0.0723288	FALSE
-0.213337	0.841489	-0.492544	0.0104129	0.0225337	0.632682	-0.256673	0.0204206	0.470011	0.202807	-0.235871	0.184111	Q9VGP6	mgr	0.617264	-0.0219966	0.882137	0.00921026	0.23455	0.0765055	0.0765458	0.107712	FALSE
-0.274648	0.0375342	-0.1686	0.0924842	-0.0579323	0.737434	0.0481159	0.693477	0.226532	0.124781	-0.216715	0.00551161	Q9VKD3	Nfs1	0.0529425	-0.103853	0.00485413	-0.0687229	0.0439654	-0.104382	0.0173092	-0.0692514	FALSE
-0.246851	0.0145065	-0.118248	0.207374	-0.0891841	0.977238	0.0394192	0.837479	0.207432	0.0822422	-0.157667	0.127332	Q7JXZ2	Eip55E	0.560573	0.0326949	0.601837	0.00519767	0.10565	-0.108262	0.000255042	0.0807648	FALSE
-1.13805	0.000117715	-0.946526	0.00115658	0.155516	0.0860834	0.347035	0.00298389	0.79101	0.000346894	-1.29356	0.00038536	Q9VFE7	Nup93-2	0.000542749	-0.242081	0.00202975	-0.382232	0.000607083	-0.228958	0.173997	0.088807	FALSE
2.44551	2.30813e-05	2.35894	0.00111765	0.0815861	0.540222	-0.00498184	0.464116	-2.44053	0.00107416	2.36392	5.82743e-05	Q9V4M2	wech	0.0007863	1.65296	0.000374395	1.68304	0.964737	-0.00470776	0.911013	0.0253776	FALSE
-0.139317	0.0864534	-0.129158	0.291364	-0.088957	0.110537	-0.0787983	0.465453	0.218115	0.156644	-0.0503602	0.366555	P23572	Cdk1	0.236328	-0.0375777	0.0552926	-0.0787684	0.139694	0.0627247	0.357948	0.0215339	FALSE
-0.0643507	0.693699	-0.163554	0.164807	0.345086	0.0201339	0.245883	0.773258	-0.181532	0.966227	-0.409437	0.0291932	A0A0B4LHL7	ATPsynD	0.102456	0.0868882	0.130381	0.101763	0.823406	-0.00849319	0.916842	0.0063817	FALSE
0.0294712	0.241111	-0.18983	0.259296	-0.0174319	0.342002	-0.236734	0.0173976	0.207262	0.0224431	0.0469032	0.211637	Q9W3L1	Upf2	0.177158	0.0708337	0.117927	0.0875026	0.0251743	-0.1429	0.0523752	-0.126231	FALSE
0.920544	3.0077e-05	0.684596	0.142508	-0.0629427	0.903354	-0.298891	0.0973788	-0.621653	0.0855043	0.983487	0.00331164	M9MSE8	raskol	0.125072	0.141637	0.214782	0.14442	0.308437	0.131672	0.0520443	-0.128889	FALSE
-0.471624	0.0482258	-0.685679	0.198976	0.174583	0.108488	-0.0394728	0.372716	0.511096	0.253169	-0.646207	0.00658538	Q0KI58	wrd	0.191799	-0.191165	0.226213	-0.248319	0.404508	0.168668	0.110721	-0.225822	FALSE
-0.137927	0.099353	-0.263663	0.0146714	0.217895	0.160833	0.0921587	0.517965	0.0457678	0.201723	-0.355821	0.00818952	Q8SXF0	mRpS9	0.0535014	-0.0777767	0.350528	-0.0323115	0.204301	0.0299385	0.696319	0.0155267	FALSE
0.426628	0.0670951	0.385321	0.235724	0.0448182	0.819992	0.00351128	0.518099	-0.430139	0.343269	0.38181	0.0220433	A0A0B4KFB8	CG31367	0.00689753	0.311922	0.156742	0.160634	0.990159	-0.0010085	0.131811	-0.15028	FALSE
0.504168	0.00163121	0.343973	0.129139	-0.0396459	0.648587	-0.19984	0.181025	-0.304327	0.14231	0.543813	0.00827247	Q9VI13	Pak	0.000902574	0.405383	0.000706026	0.445223	0.333096	0.0635741	0.492934	-0.0237342	FALSE
-0.619573	0.00329497	-0.332602	0.0800422	0.352213	0.00213441	0.639184	0.00903616	-0.0196107	0.567808	-0.971786	0.000633787	Q27237	l(2)tid	0.235104	0.0821351	0.553129	0.0554658	0.295894	-0.077422	0.567835	0.0507527	FALSE
-0.304299	0.00130592	-0.326909	0.438025	-0.0529906	0.311906	-0.0756002	0.428962	0.3799	0.0206589	-0.251309	0.651714	O18335	Rab11	0.269832	-0.0489172	0.299385	-0.0372029	0.284794	-0.0524169	0.180662	-0.0407026	FALSE
0.0153556	0.697538	0.0126468	0.88235	-0.0645009	0.189209	-0.0672097	0.266293	0.0518541	0.328334	0.0798564	0.12154	P61209	Arf79F	0.490004	0.0461588	0.014675	0.088899	0.95938	-0.00308533	0.205745	0.0458255	FALSE
0.0928435	0.190756	0.180222	0.0845676	-0.0470534	0.824369	0.0403252	0.512588	-0.133169	0.0276303	0.139897	0.251323	A0A0B4JD02	gro	8.34092e-05	0.255456	0.000399578	0.220748	0.661993	0.00808505	0.0873726	-0.0427932	FALSE
0.562879	0.00209196	0.442793	0.0294432	0.0999585	0.531335	-0.0201279	0.412572	-0.542751	0.0178755	0.462921	0.00362374	Q9VDF4	Cortactin	0.000829274	0.415571	0.00334578	0.404894	0.621497	0.0285661	0.775984	0.0178899	FALSE
-0.00860243	0.964539	-0.03677	0.475666	0.000317365	0.796046	-0.0278502	0.538958	0.0364526	0.526413	-0.0089198	0.775598	Q9VJZ6	Grx4	0.0126782	0.137885	0.00147502	0.107615	0.11096	0.0576361	0.254115	0.0273663	FALSE
0.00405219	0.521668	-0.105745	0.476749	0.0206213	0.69804	-0.0891757	0.396632	0.0851235	0.656288	-0.0165691	0.677663	Q9W379	Zpr1	0.157243	0.0324995	0.374366	0.034795	0.0654911	0.0780905	0.0305544	0.0803859	FALSE
0.0672427	0.342427	0.241108	0.051923	-0.0419232	0.980258	0.131942	0.593771	-0.199185	0.257247	0.109166	0.0316908	P17886	crn	0.00403451	0.122289	0.287386	0.0536466	0.474243	0.0340533	0.187935	-0.0345891	FALSE
-0.144538	0.3519	-0.431494	0.000877049	0.133728	0.106974	-0.153227	0.133761	0.297765	0.0431007	-0.278266	0.0197165	M9MSI8	tweek	0.528475	-0.0554095	0.00652785	-0.255837	0.225289	-0.0916023	0.191089	-0.108825	FALSE
0.181586	0.0506431	0.141361	0.123779	-0.0536035	0.579824	-0.0938286	0.317566	-0.0877578	0.195865	0.23519	0.0375844	Q9VF87	Sra-1	0.00136758	0.106515	0.00609148	0.124129	0.0662276	-0.0462742	0.219622	-0.02866	FALSE
0.714314	1.00837e-05	0.789623	0.00358341	-0.220667	0.000794729	-0.145358	0.165248	-0.568956	0.0139782	0.934981	2.19577e-06	P83094	Stim	0.00958112	0.605832	0.0025013	0.578327	0.809368	-0.0311556	0.581608	-0.0586609	FALSE
-0.179118	0.0100669	-0.292198	0.290313	0.0839826	0.994586	-0.0290974	0.437329	0.208215	0.0368331	-0.263101	0.389193	Q9W592	Lrpprc2	0.58081	-0.0430672	0.470777	-0.053935	0.592128	0.0324889	0.803638	0.0216211	FALSE
0.69604	0.00126449	0.672953	0.00275338	-0.0467613	0.46789	-0.0698483	0.3025	-0.626192	0.00345168	0.742802	0.00110835	A0A0B4KER0	row	0.000131807	0.654339	0.000664683	0.714582	0.392993	-0.0401532	0.259408	0.100396	FALSE
-0.205053	0.00907053	-0.531308	0.0681767	0.0724515	0.710977	-0.253804	0.060475	0.458856	0.00971181	-0.277504	0.293485	B7Z0L6	wrd	0.289785	0.0376891	0.377012	-0.0292474	0.711198	-0.0110916	0.159245	-0.0558449	FALSE
1.35092	0.000135395	1.55593	0.00142995	-0.170942	0.150794	0.0340657	0.836931	-1.38498	0.00208179	1.52186	0.000146356	M9PCT8	Abl	9.68081e-05	1.37593	2.27913e-06	1.50191	0.189712	0.119793	0.919885	0.00618588	FALSE
-0.314469	0.00263816	-0.291365	0.0997509	0.0945296	0.0532217	0.117633	0.306598	0.196836	0.266769	-0.408998	0.000484175	P81900	Pka-R2	0.0383283	-0.0833907	0.00916211	-0.0649924	0.272394	-0.0259848	0.756845	-0.00758653	FALSE
-0.0953209	0.0983901	-0.37839	0.0205494	0.124044	0.0658844	-0.159025	0.116066	0.254346	0.041739	-0.219364	0.0257195	Q9XZJ4	Prosalpha1	0.31911	-0.0299225	0.0350007	-0.0917856	0.0186125	0.110335	0.145157	0.0484716	FALSE
-0.117814	0.141538	-0.228373	0.0517034	0.0398554	0.452149	-0.0707035	0.21247	0.188518	0.0783922	-0.157669	0.0391241	Q8SYG2	CSN3	0.169639	0.0246893	0.0486156	0.0744518	0.296666	0.0287269	0.0136713	0.0784893	FALSE
0.130799	0.0313906	-0.0032873	0.455188	-0.0170758	0.96287	-0.151162	0.0250185	0.0203631	0.565934	0.147875	0.000699159	Q24472	Rbf	0.622614	0.0196383	0.162959	0.0508946	0.870198	0.00671477	0.42435	0.0245415	FALSE
-0.777853	0.0382399	-1.00549	0.0328165	-0.104723	0.667128	-0.332357	0.0233038	1.11021	0.0112804	-0.673131	0.129566	Q9W2E7	Rae1	0.00448549	-0.266659	0.00166509	-0.419745	0.569951	0.0133604	0.0737013	-0.166447	FALSE
1.26111	9.63751e-06	1.22621	0.0289881	0.0287249	0.517982	-0.00617538	0.354245	-1.25494	0.0231001	1.23239	5.37686e-05	Q9VNF7	MTA1-like	0.00190118	0.745305	0.000156925	0.802461	0.414486	0.0881525	0.666911	-0.0309963	FALSE
-0.0615662	0.128462	-0.298087	0.0663542	-0.0172376	0.24546	-0.253758	0.0501991	0.315324	0.0254011	-0.0443286	0.912167	O62531	AP-1mu	0.00152594	0.145183	0.00796366	0.0879216	0.996572	-9.62744e-05	0.0197922	-0.0571648	FALSE
-0.0832159	0.0539631	-0.189687	0.0169355	-0.021428	0.605551	-0.127899	0.152546	0.211115	0.0134458	-0.0617879	0.0806256	Q9V9Q4	Dmel\CG1416	0.975896	-0.00231751	0.904934	-0.00834827	0.82386	0.00902377	0.975008	0.00299301	FALSE
-0.413717	0.00108866	-0.389921	0.0273927	-0.024362	0.574394	-0.000565502	0.858137	0.414283	0.00865233	-0.389355	0.0118695	Q9VZF1	Dmel\CG1309	0.000824609	-0.195953	0.02031	-0.175018	0.121411	-0.0915734	0.0332162	-0.0706392	FALSE
-1.17829	0.000110544	-0.874236	0.0120967	-0.0863126	0.19169	0.21774	0.17878	0.960549	0.00682451	-1.09198	0.000183572	Q9W1V3	Fib	0.0116898	-0.585938	0.00707821	-0.499268	0.00283662	0.0787048	0.373079	0.165375	FALSE
-0.67478	0.00543279	-0.54287	0.0167873	-0.10941	0.080399	0.0225004	0.801133	0.65228	0.00922693	-0.56537	0.00863361	P91875	RpI1	0.0132987	-0.320383	0.00273347	-0.2699	0.058773	0.0540219	0.968217	-0.00353841	FALSE
-0.118616	0.499167	-0.0604062	0.873524	-0.00323022	0.605721	0.05498	0.893986	0.0636365	0.575911	-0.115386	0.801415	Q9VCN6	Cdc16	0.0675962	-0.0856042	0.106877	-0.0937574	0.84225	0.00334789	0.934092	-0.0048053	FALSE
-0.220485	0.0303622	0.176391	0.00976321	-0.231443	0.00107253	0.165434	0.117832	0.0550511	0.123831	0.0109578	0.786222	P48810	Hrb87F	0.936827	0.00636421	0.219629	-0.123088	0.88573	0.0104343	0.259375	-0.119018	FALSE
-0.671683	0.00258828	-0.692937	0.0663689	-0.0109255	0.54447	-0.0321794	0.974411	0.703863	0.0054278	-0.660758	0.0636698	A0A0B4KHF0	Fer2LCH	0.0128758	-0.309447	0.0163824	-0.18991	0.0910568	0.0605502	0.512846	0.058987	FALSE
-0.109279	0.721369	-0.16715	0.66142	-0.130671	0.737786	-0.188542	0.0821089	0.29782	0.489795	0.0213919	0.317097	Q9VAH9	IntS11	0.855489	-0.0128644	0.320278	0.0617784	0.11085	-0.109341	0.631809	-0.0346983	FALSE
-1.09467	0.00748868	0.227394	0.844794	-3.32353	0.0169034	-2.00147	0.00494308	3.09614	0.0013471	2.22886	0.0725984	Q4Z8K6	RanBPM	0.0309656	-0.625959	0.0117211	-0.258648	0.443536	-0.103606	0.173078	0.263706	FALSE
0.564927	0.0355236	0.363734	0.642591	0.0547106	0.826602	-0.146483	0.363224	-0.418444	0.587724	0.510216	0.00749548	Q9XZ21	snama	0.00119776	0.503011	3.48205e-05	0.669166	0.0390831	0.182732	0.654934	-0.0165765	FALSE
0.72653	0.00178511	0.473091	0.306173	-0.051221	0.737	-0.30466	0.145377	-0.42187	0.377943	0.777751	0.00150912	Q9VKB2	Ced-12	0.000453225	0.518553	0.000765211	0.479641	0.562303	-0.0158828	0.458595	-0.0547951	FALSE
0.926269	0.000553178	0.819031	9.69234e-05	0.102122	0.584182	-0.0051164	0.588657	-0.921153	0.00103004	0.824147	1.573e-06	Q8MQJ8	Hip1	5.85054e-05	0.497201	6.31228e-05	0.559298	0.0457597	-0.107109	0.0894491	-0.0450109	FALSE
-0.289905	0.455203	-0.38969	0.232863	0.47096	0.223472	0.371175	0.263161	-0.0812703	0.731653	-0.760865	0.107285	Q9VG97	GstD3	0.302012	-0.224072	0.748748	0.040361	0.579576	0.0866085	0.108129	0.351041	FALSE
-0.946607	0.000704666	-0.663322	0.0485312	-0.0433214	0.718788	0.239964	0.146968	0.706643	0.0355194	-0.903286	0.00136463	Q9VC94	Dmel\CG5728	0.1565	-0.24533	0.578816	-0.0775067	0.841264	-0.00460456	0.414129	0.172428	FALSE
-0.108661	0.106141	-0.180423	0.026936	0.196178	0.177011	0.124416	0.119559	-0.0157551	0.365124	-0.30484	0.0106161	Q9VGQ1	alpha-KGDHC	0.448097	0.0216154	0.271349	-0.0329321	0.143939	-0.0639407	0.368714	0.00939317	FALSE
-0.518916	0.000384206	-0.343051	0.896441	0.0575396	0.992518	0.233405	0.154906	0.285511	0.897887	-0.576456	0.000504174	Q7KLE5	Amph	0.0626676	-0.212627	0.0288828	-0.209226	0.00521593	-0.151434	0.214377	-0.148033	FALSE
-3.90588	8.61512e-05	-3.71704	0.00392391	-0.0574477	0.93339	0.131393	0.255535	3.77449	0.00371273	-3.84844	0.000106481	Q8MSC4	BigH1	0.00945747	-1.04327	0.00120123	-1.30518	0.0539441	0.12742	0.644329	-0.134483	FALSE
-0.194471	0.0537795	-0.343665	0.41041	0.0282407	0.611078	-0.120953	0.834043	0.315425	0.540687	-0.222712	0.0276922	Q9V7Y2	Sply	0.749341	-0.0248402	0.138413	-0.0931432	0.590508	0.0371473	0.638258	-0.0311558	FALSE
-0.0188168	0.609016	-0.156862	0.319787	0.00466051	0.583452	-0.133385	0.357476	0.152202	0.892062	-0.0234773	0.946142	Q7K0S5	Gint3	0.336256	-0.0738227	0.158122	-0.0638534	0.00132091	-0.260819	0.0228485	-0.25085	FALSE
-0.0680826	0.749479	-0.480267	0.104257	0.339123	0.146341	-0.0730607	0.806011	0.141143	0.912773	-0.407206	0.0657102	M9PBQ4	AIF	0.15496	-0.0602847	0.0474865	-0.0488197	0.0270141	-0.0757728	0.110575	-0.0643077	FALSE
0.762932	0.00561492	1.56492	0.0196304	-0.263833	0.326701	0.538158	0.682554	-1.30109	0.0390908	1.02677	0.000460982	A0A0B4KHT9	CycB3	0.00547607	1.14077	0.00271122	1.15892	0.988363	-0.00142171	0.951219	0.016724	FALSE
-0.593781	4.92985e-05	-0.530755	0.00955713	-0.119082	0.927787	-0.0560558	0.657977	0.649836	0.00113738	-0.474699	0.00684622	Q9W227	Dmel\CG2852	0.0111313	-0.373316	0.00083424	-0.267952	0.250028	-0.109399	0.914778	-0.00403495	FALSE
-0.0979789	0.31521	-0.00552807	0.849509	-0.0110649	0.675837	0.081386	0.763325	0.0165929	0.651766	-0.0869141	0.471855	Q9W074	HBS1	0.00106246	0.0939803	0.0252615	0.0985597	0.279185	0.0326818	0.144217	-0.0281024	FALSE
-0.276062	0.00176945	-0.367043	0.00184443	-0.067491	0.110671	-0.158472	0.0550616	0.434534	0.00174161	-0.208571	0.000802982	Q7K4B4	dgt5	0.0511572	-0.0645643	0.110667	-0.0467889	0.0375713	-0.0617197	0.0371085	0.0794951	FALSE
0.35365	0.324791	0.143821	0.175728	0.116266	0.709303	-0.0935624	0.680067	-0.260087	0.128387	0.237384	0.435693	Q94546	Atu	0.00449351	0.261729	0.0220207	0.349235	0.456054	0.0512409	0.695338	0.0362652	FALSE
0.0148055	0.808321	0.031596	0.490632	-0.129108	0.403458	-0.112317	0.0478248	0.0975117	0.0797802	0.143913	0.312318	Q9W148	uri	0.00140355	0.254151	0.039788	0.147097	0.239006	0.0643029	0.00865686	-0.171357	FALSE
0.369764	0.0280823	0.760887	0.000177135	-0.253926	0.428289	0.137196	0.118009	-0.50696	0.0123487	0.62369	0.00101249	A4V3J6	Hrb98DE	0.027403	0.229956	0.0112858	0.324394	0.434043	-0.081816	0.715676	0.0126221	FALSE
0.568111	0.000558441	0.502429	0.023355	0.0442901	0.491598	-0.0213916	0.788536	-0.546719	0.0182256	0.523821	0.000799585	Q9Y0Y2	AdSS	1.67383e-05	0.403982	0.000706572	0.442646	0.102944	0.0498475	0.113482	0.0885118	FALSE
-0.33444	0.010008	-0.536892	0.0011944	-0.0101978	0.663407	-0.212649	0.0705635	0.547089	0.0037796	-0.324243	0.00219939	Q9VZS1	Cg17746	0.140104	-0.0734496	0.0486538	-0.150644	0.330954	0.0679016	0.00558513	-0.145096	FALSE
-0.221016	0.0970776	-0.365651	0.15789	-0.0605734	0.499944	-0.205208	0.598077	0.426225	0.0467509	-0.160443	0.309779	X2J5G6	RpL7	0.568758	-0.0173901	0.583521	-0.0175688	0.142406	-0.0566635	0.0965122	-0.0568422	FALSE
-0.191627	0.174354	-0.20961	0.280274	-0.146422	0.215	-0.164405	0.123232	0.356032	0.0588903	-0.0452044	0.93632	Q7KB18	Jheh2	0.674525	-0.0250926	0.970639	0.00349481	0.0475357	-0.13765	0.306498	-0.109063	FALSE
-0.31653	0.0285974	-0.519423	0.102342	0.116772	0.967102	-0.0861208	0.150438	0.40265	0.025178	-0.433302	0.251101	Q9VE51	Cpsf73	0.0378978	-0.176758	0.102788	-0.0908523	0.50319	-0.0337512	0.0980757	0.119657	FALSE
-0.332846	0.0190703	-0.0422723	0.83228	-0.18281	0.0706656	0.107764	0.147938	0.225082	0.0542493	-0.150037	0.134339	P41375	eIF2beta	0.157083	0.246769	0.390314	0.106711	0.232903	0.16376	0.871283	0.023702	FALSE
-1.14229	0.000170695	-1.15156	0.000115828	-0.0414559	0.471313	-0.0507272	0.312087	1.19301	0.000293869	-1.10083	2.1654e-05	A8DQW8	clos	0.000282486	-0.534411	0.00150981	-0.455132	0.16834	0.0479848	0.135656	0.127264	FALSE
0.181089	0.0350431	0.0916884	0.394393	0.173454	0.865034	0.084054	0.837532	-0.265143	0.167928	0.00763438	0.264018	Q9V3W1	Tpr2	0.000744847	0.436493	0.000726585	0.501681	0.260903	-0.0879076	0.392916	-0.0227201	FALSE
1.37733	0.0087981	1.77647	0.00548724	-0.272503	0.484336	0.126629	0.28119	-1.50396	0.00292195	1.64984	0.0123285	A0A6H2EG56	Tm1	6.26525e-05	1.01885	0.000119707	1.27689	0.00454832	0.336369	0.412778	-0.0783273	FALSE
0.153978	0.0595675	0.442541	0.389319	-0.130291	0.193895	0.158272	0.717156	-0.31225	0.625216	0.284269	0.0149324	M9PBN6	ens	6.35354e-06	0.384227	0.00458414	0.426572	0.0754048	0.168013	0.00975896	-0.125669	FALSE
-0.0155998	0.256774	-0.310793	0.576216	0.108844	0.545992	-0.186349	0.0281447	0.201949	0.0369762	-0.124444	0.893076	Q9VTB0	Dmel\CG8003	0.99431	0.000131591	0.929179	-0.00539278	0.0608599	-0.104015	0.0674237	-0.109539	FALSE
-0.274287	0.0572844	-0.481667	0.0799033	-0.122722	0.228646	-0.330103	0.455896	0.60439	0.0160085	-0.151564	0.265745	Q9V3G1	RpL8	0.340452	-0.0420438	0.26526	-0.0351316	0.182155	0.0624253	0.112645	-0.0555131	FALSE
-0.0851503	0.89149	-0.0574316	0.47812	-0.0544199	0.647209	-0.0267012	0.286809	0.111851	0.273915	-0.0307304	0.716071	Q9VSI1	Dmel\CG7182	0.647216	0.0234317	0.129883	-0.047483	0.934969	0.00374362	0.102653	-0.0671711	FALSE
-0.260649	0.0198172	-0.21747	0.0299428	0.271655	0.0790129	0.314834	0.00196005	-0.054185	0.971525	-0.532303	0.0019083	Q5U117	Egm	0.679467	-0.0257554	0.790716	0.0128221	0.240443	-0.0686115	0.118033	0.107189	FALSE
0.336977	0.0172568	0.0673359	0.336595	0.318126	0.156637	0.0484849	0.131345	-0.385462	0.00522336	0.018851	0.857884	Q0E9F9	Dmel\CG2915	0.197548	0.0641577	0.443211	-0.0249949	0.000321131	-0.37499	0.00188281	0.285837	FALSE
-0.181138	0.0661861	-0.267302	0.0717711	0.0469498	0.733309	-0.039214	0.611313	0.220352	0.0965639	-0.228088	0.0419299	Q24179	Slh	0.0273815	-0.0820534	0.0580836	-0.0785823	0.572712	0.019454	0.349924	0.0229251	FALSE
0.139179	0.0749382	0.0881088	0.845141	-0.193661	0.0217848	-0.244731	0.0527613	0.105552	0.201313	0.33284	0.00447384	Q7K1H0	CG6491	0.407786	-0.0351022	0.0340024	-0.0772914	0.462908	-0.0338444	0.653797	-0.00834484	FALSE
0.126008	0.0521016	0.152996	0.2424	0.0398893	0.411001	0.0668772	0.342435	-0.192886	0.200502	0.0861191	0.159783	Q9W058	SCOT	0.246755	0.0380686	0.535804	0.0290285	0.00772043	0.195495	0.00336309	-0.204535	FALSE
-0.190842	0.120318	-0.247638	0.0482098	-0.116137	0.372215	-0.172933	0.08865	0.363775	0.0404683	-0.0747051	0.0628727	P55035	Rpn10	0.470931	-0.0399701	0.0975356	-0.0904346	0.488265	0.0460905	0.870522	-0.00437398	FALSE
1.21156	0.000773141	1.32187	0.00691217	-0.0957885	0.225889	0.0145253	0.50216	-1.22608	0.0141292	1.30735	0.000470701	Q8IRT7	Tlk	0.000312708	0.868719	2.79529e-05	0.930089	0.403406	0.0732722	0.758052	-0.0119029	FALSE
0.375803	0.0067658	0.136025	0.690952	0.161334	0.921478	-0.0784441	0.336446	-0.297359	0.554568	0.214469	0.140519	Q7KJA9	sxc	0.000202653	0.469012	1.38959e-06	0.512012	0.064765	-0.0421711	0.981677	0.000829249	FALSE
0.0138268	0.757088	-0.137673	0.0237813	0.327897	0.112914	0.176398	0.158435	-0.190225	0.341215	-0.314071	0.0478239	Q24439	ATPsynO	0.211898	0.117468	0.354771	-0.0354177	0.496571	0.0592021	0.049466	-0.0936841	FALSE
-0.975431	0.00135028	-0.633116	0.00274948	0.0181859	0.622066	0.360501	0.0209691	0.61493	0.00509233	-0.993617	0.000856634	Q7K2X8	Nup44A	0.0176536	-0.310392	0.00316719	-0.353511	0.300068	-0.0969557	0.368117	0.0538364	FALSE
-0.158179	0.157443	-0.387252	0.0156789	-0.148433	0.120889	-0.377506	0.0126927	0.535685	0.0083604	-0.00974568	0.723448	Q9V595	Urod	0.387471	-0.0484184	0.53208	-0.0255149	0.0252579	-0.135473	0.0822972	-0.112569	FALSE
0.0141109	0.646066	-0.227767	0.800961	-0.12138	0.246977	-0.363258	0.0533571	0.349147	0.020443	0.135491	0.32951	Q9W4N9	Glos	0.00516285	0.085702	0.0600418	0.0587553	0.250368	-0.0214844	0.0947053	-0.0484311	FALSE
-0.0324626	0.615571	-0.122919	0.337404	-0.0983266	0.859252	-0.188783	0.0765813	0.221246	0.337006	0.0658641	0.341346	O62602	lic	0.0271319	0.142724	7.95386e-05	0.196861	0.371313	-0.0204933	0.431764	0.0336442	FALSE
1.47761	0.0014991	1.21432	0.00864844	-0.174407	0.494855	-0.437702	0.0790908	-1.03991	0.00902791	1.65202	0.00185113	Q7KY08	AGO1	0.000288257	1.16045	0.000246057	1.20975	0.2265	0.0876876	0.772239	-0.0383844	FALSE
-0.24775	0.00194287	-0.199314	0.45592	-0.241317	0.0494909	-0.192881	0.0148041	0.440631	0.000965851	-0.00643316	0.393089	Q9VAP2	dgt6	0.111479	0.0579431	0.0168338	0.0631379	0.761607	0.00974102	0.311256	0.0149358	FALSE
-0.356496	0.193414	-0.151574	0.746299	-0.167864	0.474546	0.0370587	0.865735	0.319438	0.211389	-0.188633	0.65109	X2JCS6	RpL7A	0.0875764	-0.0718878	0.133249	-0.0337681	0.115881	-0.0618962	0.293173	-0.0237765	FALSE
-0.392733	0.0471939	-0.302538	0.283323	-0.239849	0.875223	-0.149653	0.857853	0.542387	0.213077	-0.152885	0.102074	Q23997	Idgf6	0.0147718	-0.152229	0.0147729	-0.151083	0.00960111	-0.124896	0.0507921	-0.12375	FALSE
0.0562907	0.0998316	0.249833	0.105949	-0.211145	0.342183	-0.0176029	0.847581	-0.0386878	0.141024	0.267435	0.0946194	Q9V438	CaBP1	0.0107716	0.130636	0.00592322	0.122696	0.020862	-0.0449572	0.349074	0.0370178	FALSE
0.358952	0.00109714	0.292852	0.0169339	0.0271244	0.306228	-0.0389761	0.749599	-0.319976	0.00831794	0.331828	0.00343934	Q03043	for	0.000664895	0.493869	0.000590453	0.558117	0.148233	-0.0964058	0.585659	-0.0321577	FALSE
-0.222819	0.0388705	-0.476859	0.00589241	-0.0213568	0.387372	-0.275397	0.0326879	0.498216	0.0110385	-0.201462	0.00273475	O77277	Torsin	0.112371	-0.0246957	0.896292	0.00171407	0.0621122	-0.0403373	0.130607	-0.0139276	FALSE
-0.199878	0.00328542	-0.293369	0.851774	-0.0234581	0.553126	-0.116949	0.637644	0.316827	0.791985	-0.17642	0.00378673	Q9VB69	Men-b	0.707287	-0.0369198	0.506668	-0.0762281	0.866785	-0.0199911	0.512556	-0.0592995	FALSE
0.0408508	0.685792	0.0315114	0.818811	-0.124728	0.14127	-0.134068	0.194911	0.0932167	0.237436	0.165579	0.0565424	Q9W384	Bap111	0.891403	0.0136973	0.282495	0.121524	0.330579	-0.100273	0.944106	0.00755422	FALSE
-0.827151	0.00470509	-0.842343	0.0476958	0.209074	0.0616862	0.193882	0.145722	0.633268	0.256384	-1.03623	9.49896e-05	A0A0B4JD00	Lpin	0.000290793	-0.530955	2.10078e-06	-0.502068	0.000880332	0.167612	0.00983404	0.196499	FALSE
-0.0827131	0.161788	0.0473542	0.399674	-0.0665096	0.0394833	0.0635577	0.358086	0.0191553	0.515521	-0.0162035	0.573831	Q9VQB4	Dmel\CG3609	0.0833496	0.0373108	0.287871	0.0361318	1.93757e-06	0.250311	0.00161908	-0.25149	FALSE
-0.16839	0.0936892	-0.27327	0.212223	-0.0552644	0.193536	-0.160145	0.771515	0.328535	0.0607023	-0.113125	0.332827	C6SUW3	RpS9	0.27784	-0.0302404	0.739515	-0.0136605	0.10165	-0.0739123	0.117585	-0.0573324	FALSE
-0.172676	0.288199	-0.281946	0.0334076	-0.0754551	0.839158	-0.184725	0.0498494	0.357401	0.0377355	-0.0972205	0.285108	Q9V3C4	Gem3	0.162174	0.0483592	0.181182	-0.0256885	0.070686	-0.0451608	0.339347	-0.0288869	FALSE
-0.0402223	0.512933	0.017095	0.732584	-0.0275183	0.567685	0.029799	0.654516	0.0104233	0.704225	-0.012704	0.943222	Q9VS57	Sec63	0.034264	0.123666	0.0294024	0.102271	0.263942	0.0473756	0.486652	0.0259816	FALSE
0.274963	0.108558	-0.0885889	0.539866	-0.00696646	0.660009	-0.370518	0.21895	0.0955553	0.454074	0.281929	0.0511044	Q8IR86	bif	0.00302148	0.710722	1.21517e-05	0.60118	0.552385	-0.0701682	0.00501346	-0.17971	FALSE
-0.0427435	0.506327	-0.234961	0.17914	-0.0301181	0.542177	-0.222335	0.0636773	0.265079	0.057831	-0.0126254	0.733605	M9PFB5	alien	0.470767	0.0140903	0.221336	0.0411493	0.839939	0.00449908	0.437576	0.0225598	FALSE
-0.209148	0.0317709	-0.173587	0.091026	-0.213164	0.627686	-0.177602	0.0994561	0.38675	0.000912304	0.00401555	0.347672	Q53ZT0	DnaJ-1	0.226271	0.137992	0.291348	0.110294	0.741401	-0.0307629	0.590404	-0.0584605	FALSE
1.05611	0.000330196	1.26605	0.00589529	-0.169137	0.327867	0.0408011	0.830627	-1.09692	0.00196458	1.22525	0.00355854	Q0KIE7	Ank	6.63116e-05	0.7987	0.000141436	0.913634	0.0416674	0.180421	0.263777	-0.0654867	FALSE
-3.27948	0.00150682	-2.10334	0.0192111	0.15314	0.836783	1.32928	0.108026	1.9502	0.0136847	-3.43262	0.00227511	Q23972	smg	0.718025	-0.145717	0.435199	0.246569	0.695767	0.0713019	0.506068	0.320984	FALSE
-0.6001	0.000835702	-0.707634	0.00700153	0.147149	0.0522722	0.0396151	0.770823	0.560485	0.0185606	-0.747249	8.3921e-05	X2J9Z1	svr	0.61274	0.018355	0.337398	0.0172974	0.311938	-0.0306428	0.288253	-0.0317004	FALSE
-1.35961	0.000184049	-1.12669	0.00533884	-0.183009	0.12154	0.0499114	0.335693	1.3097	0.00377637	-1.1766	0.000155423	Q95WY3	Nop56	0.00333921	-0.64453	0.00719418	-0.604342	0.192503	0.0679327	0.51552	0.10812	FALSE
-1.64057	0.000118361	-0.999864	0.000337515	-0.171908	0.0292833	0.468795	0.0247505	1.17177	0.000182756	-1.46866	0.00018087	Q7JVY2	dup	0.00042131	-0.886312	7.37664e-05	-0.782135	0.163228	-0.0685778	0.698812	0.0355985	FALSE
0.312048	0.0127991	0.407	0.142188	-0.123138	0.365569	-0.0281859	0.588359	-0.283862	0.273906	0.435186	0.00014719	A0A0B4KFF0	pum	0.00108112	0.459296	0.0013805	0.292166	0.461538	0.0310308	0.0640265	-0.136099	FALSE
-0.0416978	0.492461	-0.0865358	0.9999	-0.11216	0.329315	-0.156998	0.219918	0.198696	0.0852365	0.0704626	0.552409	Q9VRE0	Stt3A	0.00651718	0.0888265	0.00147535	0.12948	0.371639	-0.0190455	0.0146429	0.0596994	FALSE
-0.792564	0.0192554	-0.516142	0.0123151	-0.16486	0.692241	0.111561	0.209096	0.681002	0.0293887	-0.627703	0.00658165	Q9VDE3	slmb	0.000677262	-0.380989	0.000191435	-0.32647	0.403988	-0.0280289	0.084574	0.0825479	FALSE
-0.145834	0.0351606	-0.178072	0.0556725	-0.0105208	0.927639	-0.042759	0.802787	0.188593	0.0427574	-0.135313	0.0487416	Q9V9X7	PNPase	0.857371	0.00681721	0.926742	0.0028726	0.195591	-0.0561978	0.103039	-0.0601424	FALSE
0.926156	0.000668825	0.823459	0.00198126	0.158167	0.249227	0.0554699	0.816841	-0.981626	0.00270151	0.767989	6.20974e-05	P16620	Ptp69D	2.55753e-05	0.636609	0.000311705	0.647675	0.180573	0.0811888	0.0711248	0.0922545	FALSE
-0.30077	0.0283867	-0.474359	0.083	0.11099	0.991596	-0.0625992	0.649664	0.363369	0.033785	-0.41176	0.0965192	Q9VKW1	Wdfy2	0.0951017	-0.120955	0.100039	-0.108924	0.722606	0.0153897	0.689378	0.0274209	FALSE
-0.0915077	0.125533	0.0374021	0.998235	0.0818034	0.0753774	0.210713	0.0106297	-0.119206	0.0611548	-0.173311	0.0154024	P41043	GstS1	0.40836	0.0856534	0.0878151	0.0678032	0.00939393	0.21628	0.0822902	0.19843	FALSE
0.361182	0.000282454	0.361006	0.372164	-0.109774	0.91467	-0.109949	0.322437	-0.251232	0.325911	0.470955	0.0256835	Q9VU84	Abp1	0.000233066	0.457439	0.000254535	0.441709	0.0258122	-0.0880971	0.0800889	-0.103827	FALSE
2.11141	3.72414e-06	2.01979	0.00106902	-0.123471	0.789293	-0.215094	0.118445	-1.89632	0.000580563	2.23488	8.40129e-05	P42207	44440	3.54967e-05	1.10262	0.000544712	1.03079	0.908974	0.0111353	0.308697	-0.0829679	FALSE
-0.0146378	0.274408	-0.117589	0.813939	-0.0283331	0.282119	-0.131284	0.235709	0.145922	0.0568196	0.0136954	0.46983	A0A0B4K8A5	mahj	0.960805	0.00775584	0.41188	0.149001	0.387667	-0.119143	0.909535	0.0221021	FALSE
-0.00867756	0.313125	0.046542	0.813365	0.311625	0.0544545	0.366845	0.0443089	-0.358167	0.0704555	-0.320303	0.0375374	Q9VUX1	mRpS31	0.9356	-0.00508258	0.682239	0.0182953	0.884639	0.0078139	0.777926	0.015564	FALSE
-0.160012	0.268998	-0.0633366	0.28011	0.12393	0.668281	0.220605	0.197298	-0.0605935	0.764734	-0.283942	0.0283029	Q7K5K3	Pdhb	0.0911168	-0.0704355	0.00520222	-0.117961	0.672043	-0.00412921	0.237184	-0.0516552	FALSE
-0.621283	0.0165834	-0.308706	0.000645865	0.0228467	0.390495	0.335424	0.0381625	0.285859	0.0796459	-0.64413	0.00378212	Q9VAA9	Jasper	0.00300664	-0.438843	0.23275	-0.209261	0.811934	-0.0115096	0.238289	0.218073	FALSE
-0.692165	0.0119268	-0.43908	0.062333	0.0563747	0.618861	0.309459	0.349869	0.382705	0.128079	-0.748539	0.00165595	E1JH57	mars	0.0215594	-0.331277	0.147036	-0.19711	0.867244	0.0103123	0.3286	0.144479	FALSE
0.0606122	0.818141	-0.0445936	0.707142	0.0135652	0.515865	-0.0916406	0.426092	0.0310284	0.472692	0.047047	0.39832	A4V441	sn	0.00506512	0.0910484	0.316293	0.0322024	0.489173	0.0190974	0.019659	-0.0779434	FALSE
-0.111492	0.35992	-0.179203	0.0989888	-0.126765	0.199561	-0.194477	0.0698373	0.305968	0.034217	0.0152734	0.635061	M9PF46	Prps	0.480819	0.0174857	0.982867	0.000456388	0.949864	-0.00103589	0.522631	-0.0180652	FALSE
-0.610909	0.109727	-0.416698	0.139577	0.0546895	0.513569	0.2489	0.17102	0.362009	0.39282	-0.665598	0.0492802	Q9W1F7	Stoml2	0.155512	-0.0665311	0.987929	-0.000781474	0.0679889	0.0819294	0.0472305	0.147679	FALSE
-0.153153	0.016153	-0.172171	0.179926	0.0737621	0.6501	0.0547445	0.560641	0.0984089	0.218963	-0.226915	0.0358905	Q9VTZ6	Pmm2	0.466121	-0.0491904	0.125165	-0.114758	0.242721	0.0697711	0.118461	-0.135339	FALSE
-0.290259	0.249825	-0.219721	0.0754601	-0.0054952	0.39941	0.0650425	0.774779	0.225216	0.112533	-0.284764	0.412854	Q9VWP2	Dmel\CG7322	3.38241e-05	-0.265501	0.2585	-0.066588	0.164855	-0.0756439	0.0106308	0.123269	FALSE
-0.184846	0.0128728	-0.354605	0.0135768	0.0203335	0.578574	-0.149426	0.381882	0.334271	0.0130944	-0.205179	0.0154772	Q9VDC9	Oga	0.655315	-0.0201133	0.671257	-0.00583796	0.0117377	-0.0384734	0.285208	0.0527487	FALSE
0.140626	0.238618	0.139566	0.807424	0.0527957	0.525333	0.0517361	0.793609	-0.192362	0.536229	0.0878299	0.269156	Q9VGR7	Q9VGR7	0.00606413	0.195309	0.00376882	0.15248	0.00119919	0.261082	0.00222312	0.218252	FALSE
0.127517	0.144013	0.126553	0.760454	-0.101609	0.221285	-0.102574	0.215482	-0.0249437	0.611548	0.229127	0.0571724	A1Z7K9	PAN2	0.0968207	0.106919	0.168145	0.0630926	0.544066	-0.0322899	0.77923	-0.0115366	FALSE
-0.210856	0.111937	-0.172615	0.0853298	-0.00900774	0.79835	0.0292331	0.730265	0.181623	0.077394	-0.201848	0.125697	Q9V3D6	Cpsf100	0.0118177	-0.12169	0.392463	-0.0569758	0.208402	-0.0618111	0.957385	0.00290343	FALSE
0.407944	0.000129746	0.499918	0.00959959	-0.0843001	0.204144	0.00767322	0.736287	-0.415618	0.00497957	0.492245	0.00423741	Q9VZS7	hob	0.000603228	0.49308	0.000326569	0.489343	0.443985	-0.031364	0.554356	-0.0351019	FALSE
-0.274921	0.000768873	-0.275168	0.0601738	-0.103988	0.149574	-0.104235	0.109168	0.379155	0.00111373	-0.170933	0.180251	Q9VN86	Sccpdh1	0.23381	-0.060554	0.632863	0.0129218	0.302605	-0.0293907	0.366345	0.044085	FALSE
-0.0130087	0.939545	-0.109044	0.999497	0.329076	0.168874	0.23304	0.152697	-0.220031	0.100195	-0.342084	0.207153	Q94516	ATPsynB	0.533145	0.104708	0.317774	-0.0747177	0.619256	-0.0818203	0.230561	-0.0976051	FALSE
-0.620423	1.40352e-05	-0.600303	0.0167742	0.0181888	0.551236	0.0383089	0.743742	0.582114	0.00702217	-0.638612	0.00270899	Q9W351	Aladin	0.000392759	-0.218305	0.000493582	-0.21103	0.00571639	0.0782577	0.0252273	0.0855321	FALSE
-0.15045	0.768155	-0.232062	0.0280939	-0.0977485	0.697189	-0.179361	0.14803	0.32981	0.291853	-0.0527011	0.100139	A0A0B4LF26	eIF3j	0.353067	-0.0254013	0.935956	-0.00159371	0.0936066	-0.0456561	0.383194	-0.0218485	FALSE
0.365128	0.603943	1.04067	0.0289993	-0.32854	0.0685746	0.347002	0.310815	-0.71213	0.101747	0.693668	0.130088	Q9VSM9	Cdc6	0.0743163	0.375541	0.117344	0.369521	0.13247	0.358391	0.079886	0.352371	FALSE
-0.151445	0.00474205	-0.0942014	0.955079	0.0609321	0.14969	0.118176	0.326199	0.0332693	0.819431	-0.212377	0.000884369	Q9U915	Adk2	0.775171	0.0103758	0.0205833	-0.0487267	0.0285349	0.0464955	0.72697	-0.0126069	FALSE
-0.57827	0.000902511	-0.458512	0.00233052	-0.187993	0.0957755	-0.0682346	0.509024	0.646505	0.000814793	-0.390278	0.00285085	P36872	tws	0.0326352	-0.0781141	0.0171134	-0.0857132	0.967786	0.00056142	0.825843	-0.00703769	FALSE
-0.229032	0.0598147	-0.329746	0.0217716	0.0340503	0.656635	-0.0666636	0.784387	0.295696	0.0060536	-0.263082	0.0927728	Q9VYY3	Uba5	0.0962285	-0.09246	0.077826	-0.0726744	0.603067	0.0260754	0.14217	0.045861	FALSE
-0.16386	0.0150801	-0.111861	0.0937086	-0.179367	0.137471	-0.127368	0.0432376	0.291228	0.00558591	0.0155077	0.75805	Q9VC10	PIG-S	0.306172	-0.0243909	0.0241102	-0.0833594	0.229191	-0.0303696	0.0178397	-0.0893381	FALSE
-0.270048	0.0235111	-0.322492	0.0781256	-0.0470786	0.75752	-0.0995232	0.423412	0.369571	0.0386248	-0.222969	0.106888	Q7K130	DCTN4-p62	0.106658	-0.10228	0.627324	0.0186678	0.811302	-0.01336	0.0250869	0.107588	FALSE
-0.452466	0.000894676	-0.616885	0.0166236	0.123479	0.164146	-0.0409404	0.659501	0.493406	0.0385784	-0.575944	0.00028287	O76742	Rab7	0.00294047	-0.228151	0.000756886	-0.240781	0.178506	0.0458224	0.379218	0.0331924	FALSE
0.230605	0.0140655	0.0778202	0.530993	0.0888902	0.339273	-0.0638942	0.118173	-0.16671	0.022609	0.141714	0.200682	Q9VXM4	MSBP	0.0199966	0.418756	0.101139	0.190266	0.489794	0.0780443	0.206429	-0.150446	FALSE
1.4463	3.08715e-06	1.83771	0.00734053	-0.350203	0.124772	0.0412107	0.41895	-1.48751	0.00991877	1.7965	0.000354387	P06754	Tm1	0.00339112	0.796044	6.92955e-06	1.1423	0.0106132	0.414765	0.517972	-0.0685079	FALSE
-0.218429	0.0110308	-0.159006	0.652956	-0.0308726	0.294948	0.0285514	0.331004	0.189878	0.547861	-0.187557	0.0179088	Q9W1G0	Taldo	0.983431	-0.0015776	0.423333	-0.0908865	0.154445	0.140379	0.620683	0.0510698	FALSE
-0.513578	0.00919433	-0.640041	0.00662184	-0.00251435	0.463298	-0.128977	0.491044	0.642555	0.000719199	-0.511064	0.0308304	Q7K2L1	Orc3	0.0416252	-0.627008	0.000658294	-0.435433	0.00270864	0.257552	0.102911	0.449127	FALSE
0.914078	0.574181	0	0.906042	0	0.956779	-0.914078	0.514285	0	0.948568	0.914078	0.628247	M9MSB6	raskol		0		0		0		0	FALSE
0.370898	0.0246347	0.680826	0.144021	-0.099981	0.432315	0.209946	0.872022	-0.580845	0.215623	0.470879	0.0146106	Q05913	TfIIFalpha	0.0063256	0.560108	0.00795643	0.456971	0.299904	-0.0832179	0.879336	-0.0199187	FALSE
0.0338832	0.215836	-0.172511	0.18478	0.0156337	0.934259	-0.190761	0.0506267	0.156877	0.111115	0.0182495	0.464087	Q9VFB3	Art3	0.362403	0.0821614	0.457174	0.0776759	0.223274	-0.123359	0.254235	0.118874	FALSE
0.366902	0.11293	0.0804524	0.139664	-0.186293	0.091593	-0.472742	0.14752	0.10584	0.985305	0.553195	0.0289477	Q9VKC8	Tom70	0.0771006	0.243368	0.0987833	0.190483	0.0240184	-0.257678	0.14899	0.204793	FALSE
-0.0641599	0.174882	-0.016609	0.504123	-0.245694	0.131369	-0.198143	0.048119	0.262303	0.0141166	0.181534	0.204009	Q9VDE8	Dmel\CG7044	0.951485	0.00322856	0.215354	0.0655634	0.0200962	-0.188589	0.0454151	-0.126254	FALSE
0.778391	0.000109002	0.925475	0.00717205	-0.178413	0.0850457	-0.0313285	0.533707	-0.747062	0.0109376	0.956803	0.000299118	C7LAG1	CoRest	2.50909e-05	0.456254	0.000142797	0.449525	0.509131	-0.0230807	0.466887	0.0163513	FALSE
-0.338562	0.00254945	-0.443535	0.0279287	0.0201703	0.875854	-0.0848025	0.178818	0.423365	0.00122554	-0.358733	0.0657886	Q9VPH2	Prim2	0.00276103	-0.174954	0.00839597	-0.166781	0.00707459	0.109655	0.0356026	0.117828	FALSE
0.0183524	0.841249	-0.128392	0.500587	-0.0922622	0.21375	-0.239007	0.128665	0.220654	0.158314	0.110615	0.157603	Q9VB46	Hmu	0.104099	0.039674	0.313149	0.013595	0.0209502	-0.0790276	7.49538e-05	-0.105107	FALSE
-0.272358	0.00611629	-0.231987	0.197407	0.0349694	0.906912	0.0753398	0.190581	0.197018	0.022024	-0.307327	0.0799996	Q9VUY4	IleRS-m	0.919917	0.00390174	0.519405	-0.0229437	0.100217	-0.0838456	0.120106	0.0570002	FALSE
0.445067	0.0865777	-0.0952097	0.156128	0.523431	0.0403156	-0.0168461	0.754709	-0.428221	0.0822598	-0.0783636	0.03679	Q7JQR3	Qsox1	3.20546e-05	0.311991	0.142089	0.0765522	0.000106327	-0.26392	0.526474	0.0284809	FALSE
-0.239808	0.0145038	-0.0593544	0.118194	-0.0954409	0.14178	0.0850124	0.666996	0.154795	0.0360561	-0.144367	0.0491325	Q9VDT1	Arc42	0.992773	-0.000489346	0.454322	-0.0267735	0.779541	0.0132631	0.765467	-0.013021	FALSE
-0.105783	0.530675	0.230936	0.0673187	0.0476482	0.957428	0.384366	0.0760923	-0.278584	0.140137	-0.153431	0.411915	Q9VQK5	Prp40	0.112901	0.111899	0.148511	0.0620056	0.889402	0.00545603	0.362307	-0.0553489	FALSE
-0.357805	0.0463069	-0.39415	0.0416236	-0.0331233	0.718034	-0.069468	0.321531	0.427273	0.0383881	-0.324682	0.0476768	Q9Y118	Pol32	0.799381	-0.00872432	0.286215	-0.0249528	0.010459	0.130733	0.00993698	0.114504	FALSE
-0.167331	0.220795	-0.026434	0.544146	-0.0625272	0.26448	0.0783701	0.903373	0.0889612	0.191885	-0.104804	0.684867	Q9VAK1	alph	0.0698841	0.0363907	0.150613	0.0354574	0.0411439	-0.051707	0.0459716	0.0507738	FALSE
0.588081	0.0219448	0.760026	0.00800202	-0.0428361	0.339831	0.129109	0.449578	-0.71719	0.0233235	0.630917	0.0046755	Q9VHC8	Dmel\CG8149	0.00249121	0.489921	0.000576227	0.478783	0.348164	0.0434535	0.695409	0.0323155	FALSE
0.243533	0.0114598	0.357226	0.0137147	-0.209859	0.0613889	-0.0961661	0.24505	-0.147367	0.0505769	0.453392	0.00614711	Q9V3N4	htt	0.24609	0.0398652	0.917148	-0.00318124	0.226087	-0.0476103	0.858667	0.0045639	FALSE
-0.545039	0.000113548	-0.407181	0.00773928	-0.102683	0.31151	0.0351753	0.815687	0.509864	0.00442781	-0.442356	0.000459725	A1ZBF1	Dmel\CG18190	0.00834003	-0.124128	7.049e-05	-0.127235	0.0159899	-0.0959175	0.00110224	-0.0990249	FALSE
-0.518733	2.48329e-05	-0.66291	0.554118	-0.040868	0.33975	-0.185045	0.980039	0.703778	0.209351	-0.477865	0.325136	P13706	Gpdh1	0.0378247	-0.12554	0.0028974	-0.223365	0.0362816	-0.130454	0.00232625	-0.228278	FALSE
-0.161713	0.12695	0.0489381	0.955206	-0.0193968	0.532965	0.191255	0.242519	-0.0295413	0.651479	-0.142316	0.161599	Q9VMI5	Dmel\CG9135	0.256152	-0.0129596	0.0374018	-0.0864598	0.0473726	0.0610766	0.579065	-0.0124235	FALSE
-0.167747	0.00560478	-0.201064	0.106725	-0.0275023	0.262166	-0.0608185	0.260091	0.228566	0.00972023	-0.140245	0.235744	Q9W541	eIF2Bepsilon	0.253834	0.0372291	0.401095	0.0215886	0.195091	-0.0377339	0.456974	0.0220933	FALSE
-0.151096	0.0463868	0.00429115	0.738449	-0.0608237	0.217666	0.0945634	0.0724512	0.0565325	0.25841	-0.0902723	0.1511	Q7KLW9	Prp19	0.987539	0.000617031	0.634453	0.0107084	0.863937	-0.00544551	0.885974	0.00464581	FALSE
-0.179487	0.00285817	-0.270262	0.0236236	-0.0671146	0.347776	-0.157889	0.122172	0.337376	0.0168589	-0.112372	0.00568717	Q9VQZ6	Elp3	0.738917	0.0115232	0.595092	-0.0418832	0.30313	0.0891645	0.22222	0.035758	FALSE
0.0069743	0.690591	-0.365449	0.195035	0.613455	0.0330162	0.241032	0.40413	-0.248006	0.344386	-0.60648	0.0295256	A1ZBM2	TBCB	0.0810302	0.0899779	0.675068	0.0364128	0.00463774	0.500081	1.84139e-05	0.446516	FALSE
-0.233747	0.0837671	-0.147354	0.0688024	-0.00380448	0.648096	0.0825885	0.431815	0.151158	0.238664	-0.229942	0.01332	P45889	Arp1	0.064662	-0.109785	0.137215	-0.0786822	0.00445802	0.0922882	0.102752	0.123391	FALSE
0.614237	0.0031531	0.359345	0.570071	-0.248443	0.0309923	-0.503335	0.0685161	-0.110902	0.666899	0.86268	0.000127427	Q9VZZ9	dos	0.000642108	0.546015	0.00569542	0.461967	0.243306	-0.0981918	0.0675119	-0.18224	FALSE
-0.132881	0.0341468	-0.0912583	0.849563	-0.185986	0.0846486	-0.144364	0.495544	0.277244	0.0458121	0.0531055	0.678446	Q9W2D9	eIF3k	0.606652	-0.0209106	0.0184494	-0.0746625	0.294337	-0.0392498	0.0258533	-0.0930017	FALSE
-0.191874	0.428212	-0.206781	0.284118	-0.0758982	0.789682	-0.0908057	0.586138	0.28268	0.365202	-0.115976	0.279085	Q8SY41	rudhira	0.295441	-0.106904	0.770571	0.0235506	0.00787372	0.234047	0.385788	-0.103593	FALSE
-0.632643	0.0294258	-0.241761	0.297649	0.246584	0.190682	0.637466	0.049858	-0.00482281	0.831779	-0.879227	0.0235899	A0A0B4K7M9	l(2)tid		0		0		0		0	FALSE
-0.250646	0.439104	-0.154567	0.152278	-0.0363493	0.441377	0.0597301	0.64667	0.190916	0.407944	-0.214297	0.0244909	M9PD09	Pfdn6	0.151568	-0.115891	0.275384	-0.131375	0.794698	-0.00665769	0.863275	-0.0221417	FALSE
0.050985	0.20064	-0.070683	0.443626	0.000183347	0.798369	-0.121485	0.124067	0.0704996	0.369473	0.0508017	0.160501	A0A6H2EFK5	rudhira	0.290425	-0.0719385	0.153265	-0.106053	0.329237	0.0313422	0.973869	-0.00277227	FALSE
0.234671	0.00747461	-0.0619378	0.406754	0.190415	0.0113379	-0.106194	0.295022	-0.128477	0.436542	0.0442562	0.108928	Q960X8	Hrs	0.000536452	0.198493	0.000290869	0.251674	0.0169867	-0.0816506	0.23066	-0.0284697	FALSE
-0.0562442	0.165464	-0.255161	0.171963	-0.0985255	0.0911349	-0.297442	0.0892945	0.353686	0.0163312	0.0422813	0.617697	Q9W032	ecd	0.0364248	0.0930712	0.778962	0.0123788	0.220846	-0.0475535	0.444345	-0.0331389	FALSE
-0.230027	0.0121244	-0.332325	0.587014	-0.0843617	0.313579	-0.18666	0.059472	0.416687	0.00023291	-0.145665	0.964048	Q6NNB2	SKI3	0.819983	0.00761249	0.183073	0.014144	0.0229599	-0.0822064	0.0184983	0.0887379	FALSE
0.546755	0.00892984	0.441476	0.0348693	0.151058	0.713728	0.0457794	0.74451	-0.592534	0.00728527	0.395697	0.0328983	Q86NK8	gish	2.93505e-05	0.619426	2.82384e-05	0.643469	0.925345	0.00324136	0.476775	0.0208022	FALSE
0.324229	0.126144	-0.0532454	0.904496	0.114043	0.551158	-0.263431	0.179148	-0.060798	0.590741	0.210185	0.206442	Q9W0L7	Usp10	0.0186062	0.230435	0.00111963	0.190439	0.288746	-0.0676738	0.0302282	-0.107669	FALSE
0.246165	0.000256092	0.323121	0.0134067	-0.168023	0.0138395	-0.0910673	0.332964	-0.155098	0.0764564	0.414188	0.000251931	Q9VTW1	Sms	0.00211358	0.252822	0.00274688	0.27224	0.729587	-0.0136192	0.892981	0.00579825	FALSE
-0.314554	0.00497034	-0.205522	0.957995	-0.103021	0.338293	0.0060113	0.29309	0.308543	0.00616817	-0.211533	0.858955	Q95TL8	Dmel\CG9911	0.0225175	-0.106358	0.00109699	-0.0662581	0.275109	-0.0351943	0.00368512	0.075294	FALSE
2.63188	0.000204618	2.92137	0.000229078	-0.172138	0.529838	0.117348	0.966418	-2.74923	0.000706762	2.80402	1.54603e-05	Q9V3E7	Ref1	0.00029118	1.55661	4.99025e-05	1.60129	0.780884	-0.0148101	0.710538	0.0594847	FALSE
-0.166342	0.194093	-0.281798	0.0183501	0.264128	0.421256	0.148672	0.106301	0.0176695	0.636118	-0.43047	0.00466698	Q7KVP5	CG30386	0.00189709	-0.53733	2.52007e-05	-0.382304	0.363496	-0.0629726	0.00804563	0.217998	FALSE
1.59437	1.17069e-05	1.43543	0.000118967	0.0569628	0.185594	-0.101982	0.446688	-1.49239	0.000137179	1.53741	3.1739e-06	Q9W3D3	Crag	7.17215e-05	1.26708	0.000164658	1.21369	0.529844	-0.0432403	0.922142	-0.010145	FALSE
0.0625356	0.0895167	-0.0536916	0.353735	0.0161187	0.428828	-0.100108	0.352368	0.0375729	0.517335	0.0464168	0.826884	Q27415	Nlp	0.0201916	0.0980104	0.0581172	0.0979783	0.880379	0.00452102	0.906204	0.00448891	FALSE
-0.479903	0.00346097	-0.465064	0.0012614	-0.0577576	0.354277	-0.0429191	0.149001	0.522822	0.000950724	-0.422145	0.00577595	Q8IQ05	cutlet	0.00919637	-0.140148	0.00824753	-0.10455	0.0234516	0.0892398	0.115988	-0.0536413	FALSE
-0.206131	0.0137724	-0.204409	0.0588615	-0.0322374	0.73155	-0.0305149	0.629617	0.236646	0.00984354	-0.173894	0.0563346	Q7K204	barc	0.446438	-0.0870909	0.0981942	-0.176609	0.967673	-0.00420173	0.351835	-0.0937196	FALSE
-0.251721	0.0579122	-0.208464	0.0181335	0.191904	0.308297	0.235161	0.231863	0.0165601	0.233386	-0.443624	0.00271188	Q9VZF5	pav	0.0245803	0.113699	0.158573	0.10747	0.0983027	0.0601832	0.359146	-0.0664124	FALSE
-0.165942	0.253918	-0.332418	0.490068	0.11311	0.961434	-0.0533651	0.75803	0.219308	0.389529	-0.279053	0.352518	Q7KM15	bic	0.190138	-0.0517933	0.96102	-0.00293965	0.202594	-0.0504163	0.979215	-0.00156269	FALSE
0.0902301	0.400835	0.101334	0.895432	0.0161032	0.71773	0.0272066	0.708002	-0.117437	0.996733	0.074127	0.407636	Q9VG38	Su(fu)	0.0812468	0.131124	0.262392	0.076966	0.798906	0.0157907	0.541956	-0.0383677	FALSE
-0.265948	0.0356267	-0.183463	0.0822486	0.00607186	0.52872	0.088557	0.561308	0.177391	0.0109593	-0.27202	0.096799	Q7KNS3	Lis-1	0.37938	-0.0245324	0.282103	-0.0576266	0.375346	0.031333	0.968719	-0.00176129	FALSE
3.01072	0.000186496	3.11995	0.00119056	-0.791436	0.162808	-0.682204	0.227509	-2.32852	0.00098255	3.80216	0.000413099	P15215	LanB2	0.0197574	1.54735	0.0754239	1.49638	0.0211833	-0.333354	0.632869	-0.384328	FALSE
-0.531648	0.00589132	-0.255151	0.0522767	0.153302	0.394084	0.429799	0.0310251	0.101849	0.130291	-0.68495	0.00415148	E1JJ78	lap	0.0084836	-0.137722	0.00357555	-0.211196	0.0246184	0.109881	0.317984	0.0364067	FALSE
-0.662521	0.00114651	-0.661803	0.00190098	-0.0643397	0.431167	-0.0636214	0.159419	0.726143	0.00207423	-0.598182	0.000560487	M9PC96	RhoGAP68F	0.000346363	-0.288452	2.0761e-07	-0.299238	0.616159	-0.00780433	0.434251	-0.01859	FALSE
-1.88942	7.4977e-07	-1.59023	0.0145207	0.0620406	0.8264	0.361232	0.141428	1.52819	0.0121563	-1.95146	3.399e-05	Q9VJ26	Swip-1	0.000224708	-1.05397	9.91244e-05	-1.09479	0.00157785	-0.12255	0.490559	0.0817312	FALSE
0.762752	0.0144004	0.0728489	0.291769	0.22442	0.658889	-0.465483	0.0328504	-0.297269	0.243482	0.538332	0.0755224	Q7KMH5	Smyd4-4	0.00251184	0.271795	0.00218056	0.38274	0.372288	0.0531975	0.244433	0.057748	FALSE
0.46117	0.00423828	0.5473	0.0051118	-0.115051	0.248428	-0.0289219	0.403413	-0.432249	0.00600612	0.576222	0.00379109	A1Z7P1	Pgm2a	0.00342274	0.402686	0.000346337	0.441977	0.731917	0.0209798	0.731103	0.0183118	FALSE
-0.278758	0.0320057	-0.105808	0.289655	-0.160667	0.248225	0.0122837	0.883292	0.266475	0.0755268	-0.118092	0.219411	M9PBN7	cpb	0.881911	-0.004646	0.626254	-0.0191415	0.812601	0.00727687	0.854162	-0.00721865	FALSE
0.0231301	0.659034	0.0824354	0.472673	-0.115631	0.120022	-0.0563253	0.620619	0.0331952	0.388942	0.138761	0.224052	O61305	Dbp80	0.206102	0.0545896	0.372503	0.03307	0.993933	-0.000246989	0.599995	-0.0217666	FALSE
0.165395	0.0361364	0.242224	0.490925	-0.121875	0.801849	-0.0450467	0.296327	-0.120349	0.526439	0.28727	0.114448	Q9VQK7	Sf3b2	0.000805067	0.182071	0.0926057	0.08776	0.666973	0.0172648	0.0349911	-0.0770465	FALSE
4.7624	9.92576e-08	6.46824	0.00406337	-1.64219	0.204238	0.0636468	0.499542	-4.82605	0.000432836	6.40459	0.00233509	Q7K275	link	0.000337791	3.21651	0.000185238	3.3457	0.384349	0.235659	0.732973	-0.106474	FALSE
-0.509832	0.0154548	-0.517492	0.00516527	0.0495225	0.468178	0.0418631	0.541989	0.467969	0.0245385	-0.559355	0.0028077	Q9VRJ1	AlaRS-m	0.000761664	-0.129117	0.000642947	-0.123527	0.155416	0.0146924	0.298096	0.0202819	FALSE
-0.260886	0.178904	-0.353446	0.576816	-0.0985301	0.463538	-0.19109	0.0305793	0.451976	0.0293365	-0.162356	0.829895	Q9VK60	Dmel\CG6180	0.466936	-0.0643496	0.815747	0.0105363	0.646513	-0.0367222	0.504251	0.0381636	FALSE
-0.167444	0.00226869	-0.168696	0.0607127	-0.000417898	0.471308	-0.00166986	0.536104	0.169114	0.0682275	-0.167027	0.0225717	Q9VYA4	Dmel\CG11164	0.0821846	0.0846149	0.153361	0.0636358	0.104745	0.0816598	0.144917	0.0606806	FALSE
-0.242607	0.0576924	-0.305798	0.203234	-0.0991446	0.238087	-0.162336	0.578227	0.404943	0.01282	-0.143462	0.447646	P39018	RpS19a	0.949603	-0.00207344	0.677519	-0.0183804	0.4359	-0.029233	0.303892	-0.04554	FALSE
-0.272174	0.00472117	-0.399074	0.0600424	-0.034792	0.852931	-0.161693	0.276457	0.433866	0.0349766	-0.237381	0.0735644	X2JF59	Jafrac1	0.0779415	-0.0536558	0.156409	-0.0646065	0.161438	0.0527721	0.245669	0.0418214	FALSE
-0.138596	0.0161574	-0.243902	0.0276166	-0.0203347	0.641344	-0.12564	0.158681	0.264236	0.0378897	-0.118261	0.00283873	Q9XZ58	CSN5	0.841958	0.00751749	0.498224	-0.0296568	0.222881	0.0525164	0.713211	0.0153421	FALSE
-0.173601	0.236193	-0.245485	0.0086712	-0.0234267	0.701504	-0.0953109	0.669027	0.268912	0.119801	-0.150174	0.0545605	Q7KRZ3	Exo84	0.244205	-0.0706755	0.115386	-0.0466727	0.386122	0.0438877	0.120027	0.0678905	FALSE
0.393071	0.0080063	0.445352	0.0472031	-0.244205	0.0902743	-0.191924	0.118285	-0.201147	0.236857	0.637276	0.00595014	Q9GQN5	XNP	0.000738038	0.236504	0.0686305	0.122219	0.666176	-0.00605576	0.089694	-0.120341	FALSE
-0.202065	0.401493	-0.314674	0.168012	0.361101	0.0927215	0.248493	0.0539641	-0.0464274	0.282645	-0.563167	0.0428391	A0A0S0X8K7	ttm50	0.619472	-0.0182937	0.656818	-0.0145825	0.102725	-0.041213	0.414812	-0.0375018	FALSE
-0.0758997	0.0894132	-0.175002	0.106543	0.0126316	0.939576	-0.0864704	0.222282	0.16237	0.0643909	-0.0885313	0.246322	Q9W2I2	Dmel\CG9752	0.99816	7.27456e-05	0.525732	0.0251162	0.0560544	-0.09393	0.0180423	0.118973	FALSE
4.77071	3.20442e-05	5.79556	0.000232227	-1.58685	0.028848	-0.561995	0.0965953	-4.20872	0.000223379	6.35756	8.13989e-05	P29746	bnb	0.000825343	2.99251	0.000394148	3.2718	0.109499	-0.556097	0.477388	-0.276811	FALSE
-0.105996	0.651531	-0.242392	0.653702	-0.0783404	0.488962	-0.214737	0.0737518	0.320733	0.0212134	-0.0276553	0.616544	Q7JQH9	whd	0.219445	0.103724	0.525803	0.0875307	0.609286	-0.0317311	0.736906	-0.0479241	FALSE
-0.790755	0.00465801	-0.537102	0.0117211	-0.171815	0.301677	0.0818379	0.682003	0.708917	0.00853102	-0.61894	0.00455789	Q9VB52	l(3)mbt	0.0224697	-0.352889	0.00619377	-0.316863	0.255728	0.0455989	0.49688	0.0816257	FALSE
0.0097108	0.749183	-0.0858471	0.240881	-0.0631017	0.741788	-0.15866	0.0263195	0.148949	0.0207187	0.0728125	0.672237	Q7K148	Prosbeta5	0.0428285	0.079113	0.0582437	0.0941975	0.197614	0.0319458	0.302856	0.0470304	FALSE
0.393989	0.242902	0.725526	0.0121408	-0.309596	0.0224694	0.0219406	0.81889	-0.41593	0.10492	0.703585	0.0413939	P20232	TfIIS	0.00793854	0.746342	0.00206732	0.795128	0.839241	0.0404807	0.740948	0.008306	FALSE
1.03245	0.000306019	1.29489	0.00339792	-0.16606	0.390269	0.0963832	0.898409	-1.12883	0.00509899	1.19851	0.000181901	Q9V468	Q9V468	0.000286735	0.880418	2.75531e-05	0.939164	0.079077	0.122842	0.400034	-0.0640957	FALSE
0.241008	0.0369771	-0.0273585	0.397481	0.0685707	0.847829	-0.199796	0.109587	-0.0412122	0.455212	0.172437	0.0117619	Q9VIP9	barr	0.0547521	-0.262123	0.00065983	-0.351195	0.39771	0.076082	0.853946	-0.0129899	FALSE
0.570287	0.000147024	0.749056	0.000529944	-0.0810503	0.217743	0.097718	0.0155279	-0.668005	5.51777e-05	0.651338	0.00102197	Q7KMJ6	nito	0.000117107	0.658414	2.52037e-05	0.599384	0.587636	-0.0266728	0.0271239	-0.0857025	FALSE
-0.237952	0.0100173	-0.271721	0.0140871	0.0639648	0.265615	0.0301962	0.299683	0.207756	0.00251652	-0.301917	0.0139871	Q95029	Cp1	0.000334457	-0.382307	0.00411647	-0.517785	0.421975	0.0758578	0.210823	-0.0596203	FALSE
1.87553	4.40474e-06	1.99196	0.000220096	-0.12692	0.296299	-0.0104877	0.69429	-1.86504	6.42259e-05	2.00245	9.06989e-05	A0A0B4KGI7	Stat92E	0.000506415	1.51791	0.00158809	1.43076	0.883349	0.0258284	0.740116	-0.0613218	FALSE
0.0337338	0.373	0.160477	0.114887	-0.140066	0.132174	-0.0133225	0.90341	-0.0204113	0.388513	0.173799	0.204788	M9NF18	Dmel\CG2247	0.192257	0.175112	0.0467302	0.324653	0.329393	-0.143894	0.95468	0.00564588	FALSE
-0.351921	0.00056545	-0.519259	0.0999515	0.0231801	0.978164	-0.144157	0.958579	0.496078	0.0806686	-0.375101	0.00896432	Q9V7D2	Vha36-1	0.182381	-0.0494251	0.113359	-0.0766746	0.864993	-0.00654767	0.360846	-0.0337972	FALSE
0.225401	0.145692	0.558645	0.178688	-0.102284	0.30622	0.23096	0.754953	-0.456361	0.262037	0.327685	0.0961753	Q8IH18	4E-T	0.000151372	0.428085	0.00024105	0.617714	0.981758	-0.00089655	0.0135897	0.190525	FALSE
-0.182751	0.0574568	-0.183068	0.0828089	0.00331462	0.553735	0.00299752	0.947851	0.179754	0.122977	-0.186066	0.0352451	P61851	Sod1	0.743103	0.017417	0.692649	0.0381932	0.2168	-0.106557	0.301625	-0.0857808	FALSE
-0.343531	0.011289	-0.252701	0.0178753	-0.0631447	0.491735	0.0276846	0.626193	0.315846	0.0118869	-0.280386	0.0165941	Q9VVI9	Vps60	0.960775	0.00311663	0.667346	0.0328806	0.610874	-0.0332103	0.421626	0.0629743	FALSE
1.01274	4.38306e-05	1.0436	0.00427603	0.192903	0.0356415	0.223767	0.587944	-1.23651	0.00210881	0.819835	0.00019144	Q9VQW7	ed	0.00212382	0.767059	0.000559636	0.966834	0.0153719	0.178776	0.886861	0.0209989	FALSE
0.344631	0.181093	0.789234	0.0859436	-0.186234	0.803997	0.25837	0.96839	-0.603	0.242867	0.530865	0.0304234	O02193	mof	0.0841782	0.181873	0.000569286	0.297432	0.433334	-0.0719181	0.00067326	0.187477	FALSE
-0.0643025	0.577696	0.0458036	0.616009	-0.157917	0.335795	-0.0478106	0.651845	0.112113	0.40223	0.0936142	0.473281	X2J6U8	ssp3	0.000684831	0.356852	0.00135722	0.385491	0.54442	-0.0268079	0.970185	0.00183144	FALSE
-0.159655	0.00771848	-0.0848035	0.365889	-0.135558	0.143931	-0.0607061	0.541522	0.220362	0.0350529	-0.0240973	0.537426	Q8MT18	Dmel\CG5028	0.942883	-0.0042483	0.299641	-0.0441704	0.159054	-0.0917116	0.032066	-0.131634	FALSE
0.0578152	0.83128	0.261352	0.488206	-0.176178	0.424864	0.0273589	0.824038	-0.0851741	0.745797	0.233993	0.362601	Q9W2Y4	Dmel\CG2972	0.0121717	0.176872	0.199391	0.113379	8.09139e-07	-0.859847	0.000649136	0.796354	FALSE
0.0803519	0.231923	0.00374324	0.343328	0.0137986	0.563665	-0.06281	0.332754	-0.0175419	0.369775	0.0665532	0.194362	Q7K485	cathD	0.18672	0.0669513	0.877522	0.0121314	0.042348	-0.136863	0.313046	0.0820432	FALSE
-1.0811	0.0034316	-0.560294	0.00722866	-0.201706	0.137609	0.319101	0.166098	0.762	0.000325721	-0.879396	0.0108131	A0A0B4K6G3	pps	0.0025238	-0.549928	0.00149186	-0.624227	0.0889745	-0.0680858	0.267061	-0.142385	FALSE
0.326018	0.0100542	0.13658	0.0587549	-0.146803	0.1315	-0.336241	0.014227	0.0102224	0.487177	0.472821	0.00464517	Q9VYG2	Bap60	0.114117	0.118539	0.262158	0.0742034	0.961662	0.00279822	0.532397	-0.041537	FALSE
-0.174599	0.0582014	-0.157061	0.865651	-0.270362	0.10256	-0.252823	0.0415338	0.427423	0.00912219	0.0957625	0.224539	A0A0B4KI28	Nf1	0.0112025	0.124175	0.0318301	0.109409	0.799237	0.00670144	0.585405	-0.0214674	FALSE
0.0548001	0.0618429	-0.165816	0.945024	0.0238441	0.498693	-0.196772	0.154011	0.141972	0.299821	0.030956	0.351215	X2JAI2	Arpc2	0.0320346	0.146753	0.153202	0.0673602	0.089206	0.105923	0.500084	0.0265306	FALSE
-0.0169278	0.617451	0.352496	0.0113064	-0.291275	0.00331108	0.0781487	0.696987	-0.0612209	0.144472	0.274347	0.118679	Q24113	nonA-l	0.00176954	0.587388	0.00627226	0.693563	0.0761472	-0.162342	0.70479	-0.0561667	FALSE
-0.649155	0.00130585	-0.414212	0.0340369	-0.124077	0.424593	0.110865	0.916482	0.53829	0.0172635	-0.525077	0.00597852	Q9I7F7	Ack-like	0.074051	-0.143417	0.000276011	-0.195318	0.810844	-0.0148182	0.036328	-0.0667192	FALSE
0.170924	0.635701	-0.0517607	0.895464	0.288688	0.170328	0.0660037	0.108781	-0.236927	0.219539	-0.117764	0.0123947	X2JDZ6	DmCG31729	0.00218776	0.236297	0.00994196	0.17798	0.00795745	-0.102652	0.397231	0.0443352	FALSE
-0.281641	0.189345	-0.202633	0.0271405	-0.18206	0.190606	-0.103052	0.0529453	0.384693	0.0248421	-0.099581	0.922126	Q9W543	Rbcn-3B	0.00150321	-0.101194	0.143983	-0.0416462	0.00106655	0.0886998	0.295862	-0.0291516	FALSE
-0.364469	0.00020816	-0.497501	0.0653683	0.0468439	0.649856	-0.0861875	0.373709	0.450657	0.0238509	-0.411313	0.052495	Q24317	Prim1	0.0131426	-0.171626	0.00479371	-0.132541	0.265152	-0.0396329	0.0890831	0.0787171	FALSE
2.11261	4.18573e-05	2.66279	0.000862756	-0.246857	0.227752	0.303313	0.624231	-2.41593	0.00147104	2.35947	4.77115e-08	Q9VZ00	Dmel\CG1737	2.11029e-05	1.45633	0.0011366	1.56486	0.0723359	-0.321692	0.221697	-0.213162	FALSE
0.534616	0.000100955	0.525408	0.0024558	-0.0962901	0.342785	-0.105498	0.0114707	-0.429118	0.000319864	0.630906	0.00127497	Q9VC05	Osbp	0.000297422	0.361522	0.00040473	0.425147	0.0539841	-0.083931	0.628186	-0.0203056	FALSE
-0.137657	0.196979	-0.0883145	0.359316	-0.287554	0.163111	-0.238212	0.408775	0.375869	0.00816647	0.149898	0.994822	Q9VWG3	RpS10b	0.0177161	-0.0491411	0.693456	-0.0217123	0.201409	-0.0322922	0.924698	-0.00486341	FALSE
-0.364049	0.00103389	-0.394926	0.0072464	0.0357914	0.716324	0.00491452	0.967131	0.359134	0.00433357	-0.39984	0.00331142	Q9W2M0	Rbpn-5	0.168416	-0.1266	0.00514763	-0.100034	0.565171	-0.0473682	0.286002	-0.0208024	FALSE
-0.237429	0.0536227	-0.133674	0.361344	-0.135528	0.216466	-0.0317727	0.861469	0.269201	0.0524945	-0.101901	0.413257	Q9VHA1	SpdS	0.597818	-0.0429665	0.20337	-0.052138	0.133483	0.119183	0.105797	0.110011	FALSE
-0.35997	0.161042	0.19467	0.598001	-1.62882	0.111976	-1.07418	0.0712075	1.43415	0.0268736	1.26885	0.176157	Q8MM39	Spn42Da		0		0		0		0	FALSE
-0.791582	0.0313724	-0.303601	0.434951	0.0717369	0.870968	0.559717	0.272443	0.231864	0.458944	-0.863319	0.000733221	Q8MPN7	Spn42Da	0.00426396	-0.585445	0.00459024	-0.391848	0.0010038	0.362378	0.00809605	0.555975	FALSE
-1.68937	0.000330287	-2.09067	0.0422597	0.162538	0.183961	-0.238759	0.52709	1.92813	0.0537737	-1.85191	0.000328182	Q9VJ43	ScpX	4.44018e-05	-0.769151	3.23704e-05	-0.800045	0.245041	0.0476866	0.719336	0.0167928	FALSE
-0.089242	0.167051	0.328691	0.570342	-0.220768	0.898124	0.197165	0.426647	-0.107923	0.540259	0.131526	0.880913	Q960T2	Sap47	0.0595003	0.0685155	0.0275472	0.107945	0.353792	0.0382227	0.953243	0.0012064	FALSE
-1.82849	4.12826e-05	-2.14396	0.00490682	0.00340985	0.783996	-0.312053	0.994922	2.14055	0.00468793	-1.8319	4.11851e-05	Q7K3B7	Hacl	9.43957e-05	-0.849757	4.68327e-05	-0.848019	0.249575	-0.078141	0.113134	0.0798787	FALSE
0.138505	0.165917	0.12102	0.264726	-0.0287205	0.615155	-0.046205	0.511512	-0.0922996	0.36983	0.167225	0.162752	X2J564	mon2	0.211149	0.102107	0.0582666	0.137185	0.486541	-0.0498848	0.806217	-0.0148066	FALSE
0.351328	0.000997652	0.475803	0.0242883	-0.18371	0.00223838	-0.0592344	0.21726	-0.292093	0.146988	0.535038	9.52552e-05	Q9XYW6	STUB1	0.00136334	0.541605	0.000393091	0.44482	0.321828	-0.0752731	0.644049	-0.0215124	FALSE
-0.240751	0.0260892	-0.212301	0.0542556	-0.0291881	0.399647	-0.00073861	0.616829	0.241489	0.0518276	-0.211563	0.00247709	Q9VC57	atl	0.178773	0.0598359	0.36101	0.024062	0.443035	0.022162	0.171993	-0.0579359	FALSE
-0.82096	0.00444681	-0.51625	0.122796	-0.0828541	0.917247	0.221856	0.750244	0.599105	0.114061	-0.738106	0.00975677	Q9VGL0	Dmel\CG14712	0.175433	-0.0897947	0.0429968	-0.317345	0.60143	-0.0248075	0.0897998	-0.252358	FALSE
-0.23786	0.0626655	-0.227686	0.0929255	-0.153593	0.129796	-0.143418	0.412515	0.381278	0.00564734	-0.0842673	0.423107	A0A0B4K6N1	RpS8	0.00489299	-0.0749226	0.169631	-0.031667	0.00475671	0.0779717	0.135619	-0.0347161	FALSE
-0.216696	0.0132483	-0.227471	0.0437845	0.0964402	0.176126	0.0856653	0.296107	0.131031	0.073909	-0.313137	0.0160235	A1Z934	Dmel\CG8778	0.0624052	-0.043889	0.188538	-0.0335201	0.804645	-0.00544302	0.795772	0.00492587	FALSE
-0.539347	0.00517477	-0.608397	0.0321344	-0.149238	0.146812	-0.218288	0.641402	0.757635	0.0148921	-0.390109	0.014038	Q7JRJ9	Incenp	0.111156	-0.287323	0.092506	-0.273327	0.0480914	-0.140637	0.441251	0.154633	FALSE
-0.365571	0.0650089	-0.126979	0.359665	-0.356226	0.000597248	-0.117633	0.370309	0.483204	0.00426799	-0.00934543	0.648427	P32234	128up	0.121205	0.0284524	0.282539	0.0540171	8.37587e-06	-0.142213	0.0628711	-0.116649	FALSE
-0.211661	0.0999979	-0.135488	0.312934	-0.131424	0.539847	-0.0552517	0.7893	0.266912	0.061957	-0.0802363	0.296792	A0A0B4LEY6	Nacalpha	0.605374	-0.0330306	0.811406	0.0246635	0.594001	0.0360851	0.830553	0.021609	FALSE
-0.116421	0.263798	-0.126283	0.20006	-0.145383	0.515705	-0.155245	0.217378	0.271666	0.0932627	0.0289625	0.689587	Q7K126	Not3	0.0200665	0.0470595	0.852417	-0.0054231	0.133429	0.0283406	0.406267	-0.024142	FALSE
-0.63807	0.0672768	-0.404453	0.0151081	0.15727	0.115461	0.390887	0.141035	0.247183	0.34222	-0.795339	0.00507849	Q9VX36	ND-24	0.373702	0.0278616	0.347948	-0.0216789	0.140627	0.0453085	0.869205	-0.00423199	FALSE
0.0930443	0.576989	-0.0140289	0.421163	-0.208698	0.387712	-0.315772	0.243112	0.222727	0.199737	0.301743	0.536423	A0A0B4LIF3	Nelf-A	0.159516	0.0849149	0.472914	0.0488159	0.99374	0.000534414	0.471401	-0.0366335	FALSE
-2.02527	4.16053e-05	-2.35673	0.075555	0.439371	0.00341404	0.10791	0.33521	1.91736	0.155988	-2.46464	8.79495e-06	Q7KML2	Q7KML2	0.00103417	-0.805996	0.000994495	-0.894952	0.0283296	0.333896	0.0687195	0.244939	FALSE
-6.102	0.000884527	-4.97827	0.0206395	0.420354	0.0978968	1.54408	0.216397	4.55792	0.0272838	-6.52235	0.000660922	Q9VEZ6	cg10407	0.00076017	-3.72154	0.00074133	-3.36282	0.359292	-0.0941938	0.443414	0.452907	FALSE
-0.243497	0.0644593	-0.336072	0.180775	-0.00269912	0.812496	-0.0952734	0.363345	0.338771	0.13485	-0.240798	0.206838	Q7JVK8	Dmel\CG5323	0.0123767	0.107889	0.209697	0.0972118	0.0747971	-0.0731829	0.374963	0.0625061	FALSE
-0.948261	4.00912e-05	-0.812941	0.0111446	-0.0873689	0.11122	0.0479514	0.378041	0.90031	0.00553645	-0.860892	0.000189793	A0A4D6K557	xmas	0.351968	-0.0370149	0.143234	-0.24008	0.97481	0.00171216	0.181656	-0.204777	FALSE
1.19324	0.000294792	1.2092	0.0441795	-0.0295155	0.985436	-0.0135561	0.413891	-1.17968	0.0424564	1.22275	0.000502182	A0A1Z1CN92	Apc2	2.94029e-05	1.04062	1.49026e-06	1.13182	0.0904321	-0.114187	0.321278	-0.0229881	FALSE
-0.0779152	0.466737	-0.0201982	0.791332	-0.0856894	0.416292	-0.0279724	0.741607	0.105888	0.344745	0.00777418	0.687949	Q9W350	c11.1	0.260051	0.0330882	0.0868278	0.0474509	0.378351	-0.0286849	0.40609	-0.0143222	FALSE
-0.250693	0.0111622	-0.15165	0.0761298	-0.0274371	0.488454	0.0716057	0.255096	0.179088	0.0524583	-0.223256	0.0255068	Q9VL68	Dmel\CG4598	0.692185	-0.0325485	0.0896283	-0.151847	0.953119	-0.00548635	0.0774678	-0.124785	FALSE
-0.0895595	0.0318691	-0.295099	0.0780856	-0.0473151	0.17275	-0.252855	0.0247419	0.342415	0.00798576	-0.0422444	0.850795	Q9VEC1	MED17	0.778306	0.0118231	0.0887562	-0.093847	0.344567	0.0539258	0.134249	-0.0517443	FALSE
-2.11892	6.14844e-05	-2.42475	0.0276364	0.126477	0.148416	-0.179353	0.606816	2.29828	0.033558	-2.2454	4.86004e-05	Q9VCC6	Dmel\CG6178	0.000895482	-0.78205	0.000382759	-0.804065	0.103247	-0.150194	0.224982	0.12818	FALSE
3.60783	0.000271695	6.5088	1.56668e-05	-2.61969	0.00114438	0.281285	0.57505	-3.88911	0.00038469	6.22751	5.67676e-06	Q9VR19	Elba3	0.000699997	3.65604	0.000184285	4.87277	0.0651762	-1.12632	0.771256	0.0904152	FALSE
1.03279	0.00636292	1.13823	0.0247635	0.215837	0.805558	0.321275	0.703631	-1.35407	0.0224749	0.816957	0.00619429	Q9VP57	pzg	0.000430022	0.54885	0.000544779	0.542475	0.420268	0.0577144	0.159951	-0.0640884	FALSE
-0.103205	0.223215	0.154602	0.551064	-0.187926	0.221919	0.0698804	0.51735	0.0333246	0.297496	0.0847214	0.928536	Q9VEN3	GckIII	0.781897	0.0130032	0.398467	-0.0238252	0.228078	0.06773	0.147255	0.0309016	FALSE
-0.191731	0.102477	-0.0976143	0.309905	0.220235	0.0299677	0.314351	0.02505	-0.122621	0.137705	-0.411965	0.0101203	Q9VL60	Dmel\CG13126	0.857776	0.00878199	0.707043	0.0152221	0.181768	0.0834236	0.0377062	0.0898637	FALSE
-0.222371	0.520145	-0.8406	0.0667214	0.167344	0.916259	-0.450885	0.0186048	0.673256	0.0253354	-0.389715	0.593032	Q9VM60	Q9VM60	0.126104	-0.0877044	0.0626718	-0.077178	0.400711	0.0326817	0.362242	0.0432081	FALSE
0.784512	5.61752e-05	0.731364	0.00397518	-0.163752	0.349754	-0.2169	0.026894	-0.567612	0.000391851	0.948264	0.0013409	Q7KRW8	Q7KRW8	0.107033	0.179816	0.176873	0.139684	0.0204187	0.0463038	0.961781	0.00617261	FALSE
-0.0476056	0.441246	0.145894	0.890414	0.0944273	0.371475	0.287927	0.0599539	-0.240321	0.203478	-0.142033	0.187865	Q8IP18	Tpr2	0.923268	-0.024595	0.0265054	-0.41371	0.945693	0.0113967	0.157632	-0.377719	FALSE
-0.137089	0.0961272	-0.259081	0.0861605	0.134532	0.682426	0.0125404	0.838952	0.124549	0.107631	-0.271621	0.0800995	Q9VF20	Hmt-1	0.180943	-0.0382343	0.222107	-0.0435169	0.892201	0.00420058	0.967401	-0.00108197	FALSE
-0.199479	0.0170932	-0.291851	0.39712	-0.0329263	0.29587	-0.125298	0.0884288	0.324777	0.00379494	-0.166553	0.873627	Q9VZL2	ida	0.148813	-0.0971659	0.0153847	-0.121946	0.903964	0.00536478	0.548682	-0.0301449	FALSE
-2.85639	4.36263e-05	-2.69389	0.0102586	0.422729	0.0282795	0.585223	0.139804	2.27116	0.0183138	-3.27911	1.83782e-05	Q9VWT3	Ggt-1	0.000299167	-0.671547	0.000139004	-0.740492	0.564798	0.0282419	0.550732	-0.0407034	FALSE
-0.232185	0.00660927	-0.255549	0.303759	-0.000582562	0.396005	-0.0239468	0.836247	0.256132	0.0240339	-0.231602	0.315651	Q9VMX1	Q9VMX1	0.170408	-0.064856	0.577438	-0.0307462	0.332296	-0.0432844	0.864517	-0.00917458	FALSE
-0.14244	0.00795414	-0.0460699	0.667625	-0.0505138	0.478378	0.0458561	0.204953	0.0965837	0.66259	-0.0919261	0.76917	Q9VZ82	LeuRS-m	0.695679	-0.0125899	0.705789	0.00976666	0.504235	0.0144674	0.326454	0.036824	FALSE
-1.19772	0.00242212	-1.07407	1.58529e-05	0.0676494	0.462114	0.191298	0.236782	1.00642	0.000994465	-1.26536	0.000755405	P05205	Su(var)205	0.0391972	-0.529176	0.00770779	-0.567008	0.210468	0.0702536	0.881357	0.0324219	FALSE
-0.30088	0.327339	-0.295952	0.108158	-0.155574	0.260661	-0.150646	0.109438	0.451526	0.0100823	-0.145306	0.915588	Q9U6R9	gammaSnap1	0.165888	-0.110312	0.155429	-0.0795294	0.141381	-0.0559755	0.748634	-0.0251929	FALSE
-0.370867	0.0498599	-0.0966476	0.280212	-0.0786625	0.428885	0.195557	0.940265	0.17531	0.176377	-0.292204	0.129496	Q86BP6	elg1	0.0162137	-0.445137	0.0491669	-0.350158	0.871455	-0.0094014	0.54652	0.104381	FALSE
2.48773	1.86286e-07	2.43921	0.0318075	0		-0.0485233	0.490638	-2.43921	0.0318075	2.48773	1.86286e-07	Q59E36	CoRest		0		0		0		0	FALSE
-0.0473241	0.313373	0.00899507	0.79431	-0.305011	0.223404	-0.248692	0.484826	0.296016	0.0856149	0.257687	0.494769	P48149	RpS15Aa	0.300861	-0.0332792	0.291175	-0.0423509	0.381269	-0.0288125	0.324962	-0.0378842	FALSE
4.87551	7.16027e-05	5.99655	0.000876935	-1.29294	0.186936	-0.171906	0.473814	-4.70361	0.000158883	6.16846	0.000672281	Q9VN39	Dmel\CG9775	0.00130981	3.04516	0.0029051	2.94664	0.511612	-0.255924	0.495238	-0.354446	FALSE
0.566017	0.00183952	0.678271	0.111664	-0.176432	0.267528	-0.0641782	0.402101	-0.501839	0.207446	0.742449	0.0282298	A0A0B4KHB2	CtBP	0.0158729	0.452476	0.00495838	0.525364	0.852828	0.0252108	0.245338	0.0980983	FALSE
-0.0161943	0.393798	-0.0502075	0.584403	0.204672	0.107876	0.170659	0.111289	-0.154464	0.308914	-0.220866	0.0362251	Q9VMY1	mRpL24	0.504386	0.0205492	0.88217	0.00282806	0.271297	-0.0414509	0.00114094	-0.059172	FALSE
-0.504536	0.0555254	-0.435634	0.16788	0.387043	0.195136	0.455946	0.112226	0.0485906	0.784825	-0.891579	0.00474454	Q07171	Gel	0.162637	-0.184074	0.184479	-0.216386	0.0205574	0.366422	0.0780802	0.33411	FALSE
-0.275399	0.00205667	-0.221553	0.00325757	-0.130888	0.219396	-0.0770416	0.0252446	0.352441	0.00142791	-0.144512	0.00640655	Q9VDY8	vib	0.00226667	-0.149857	0.134324	-0.0944157	0.168141	-0.0823135	0.337027	-0.0268724	FALSE
-0.319912	0.0220716	-0.00657006	0.985908	0.0842986	0.836464	0.397641	0.151253	-0.0777285	0.842982	-0.404211	0.179969	Q9VUL1	CTPsyn	0.450184	-0.0384131	0.104379	-0.101363	0.380242	0.0547616	0.835525	-0.0081881	FALSE
-0.110569	0.321173	0.0583601	0.270707	-0.121391	0.253979	0.0475388	0.324614	0.0630305	0.724415	0.0108213	0.609997	Q9VHI1	hyx	0.258237	0.0871161	0.0400243	0.200544	0.053681	-0.181078	0.364353	-0.0676504	FALSE
-0.0634669	0.906111	-0.280853	0.0858211	0.0220153	0.360198	-0.195371	0.158551	0.258838	0.175679	-0.0854823	0.228325	A0AQH0	Prosbeta1	0.736226	-0.0203987	0.809061	0.00514964	0.29511	0.0237827	0.432208	0.0493311	FALSE
-0.219039	0.036216	-0.255139	0.0236885	0.0357547	0.818834	-0.000344992	0.942224	0.219384	0.00422975	-0.254794	0.0716361	Q76NQ0	CG5364	0.129147	-0.10065	0.0467049	-0.128722	0.842202	-0.0140101	0.127757	-0.0420817	FALSE
-0.266101	0.22127	-0.730867	0.126092	0.0629231	0.674672	-0.401843	0.081213	0.667944	0.0504274	-0.329024	0.371533	O97428	cib	0.137541	-0.371567	0.988228	-0.00697032	0.267805	0.37448	0.981028	-0.0098837	FALSE
0.513714	0.0297194	0.310025	0.145034	-0.113963	0.447233	-0.317652	0.0272494	-0.196062	0.211294	0.627677	0.0496361	Q9VCQ6	CenB1A	9.45741e-05	0.432327	4.45074e-05	0.44906	0.0241079	-0.0898431	0.0466483	-0.07311	FALSE
-0.101291	0.0944525	-0.341561	0.00644936	0.108919	0.314748	-0.131351	0.327049	0.232642	0.0234462	-0.21021	0.0253272	Q9VS02	Dmel\CG9953	0.969777	-0.0023708	0.186052	-0.0653243	0.89261	-0.0084613	0.253891	-0.0544922	FALSE
-0.113576	0.897353	-0.119801	0.948364	-0.114724	0.564607	-0.120949	0.107391	0.234525	0.30481	0.00114829	0.478059	Q9W1Q6	Mtmr6	0.116879	0.0612065	0.0193857	0.0881248	0.76318	0.0106341	0.460056	0.0162841	FALSE
-0.891441	0.121662	0.0890752	0.462302	-0.141723	0.759557	0.838793	0.666665	0.0526474	0.345982	-0.749718	0.182116	X2JCV2	Lsp2	0.0152096	-0.416108	0.0775245	-0.568697	0.0096641	-0.921996	0.00324867	-1.07459	FALSE
0.856019	4.02968e-05	0.778231	0.158966	0.137148	0.0454644	0.05936	0.492073	-0.915379	0.0976986	0.718871	0.000233491	Q9VJE3	Dmel\CG15141	0.00188217	0.606467	0.000124436	0.663151	0.18982	0.0860014	0.138828	0.142685	FALSE
2.01722	1.14079e-05	2.05944	0.032348	-0.170831	0.5927	-0.128607	0.250177	-1.88861	0.0320519	2.18805	0.000348564	Q9V414	Smg5	0.000234658	0.952349	0.000146357	0.942404	0.909233	0.0074711	0.976935	-0.00247311	FALSE
-0.241594	0.0383941	-0.331831	0.118969	-0.00190894	0.954898	-0.0921457	0.530774	0.33374	0.113989	-0.239685	0.0564654	Q7JVX3	BEST:GH09055	0.168246	-0.0424202	0.105215	-0.0734923	0.0106182	-0.141955	0.0206694	0.110883	FALSE
-0.183399	0.00926017	0.0381964	0.727398	0.0102822	0.669336	0.231877	0.0336419	-0.0484786	0.942982	-0.193681	0.0753765	A0A0B4KHM2	CSN5	0.942423	0.00627601	0.458296	-0.086246	0.61336	0.0644263	0.674823	-0.0280957	FALSE
-1.67094	4.39233e-06	-0.849475	0.000918421	-0.10308	0.920225	0.718381	0.000370489	0.952554	0.00027871	-1.56786	3.58703e-05	M9PBZ9	eIF4E1	0.000494979	-0.951343	5.30171e-05	-0.412021	0.0606602	0.0475829	0.0032238	0.586905	FALSE
0.00427315	0.801614	-0.063374	0.474703	0.0839727	0.705677	0.0163256	0.990798	-0.0205988	0.773139	-0.0796996	0.529421	A1Z6M6	Dpit47	0.500989	0.045227	0.32507	0.0589817	0.637359	-0.0288995	0.804955	-0.0151448	FALSE
-0.222237	0.0967126	-0.206241	0.509636	0.615775	0.00337354	0.63177	0.00220941	-0.409534	0.00364979	-0.838012	0.00206928	Q9VRP3	Txl	0.929592	-0.00278141	0.328745	-0.0786067	0.00121712	-0.341857	0.0143874	0.266032	FALSE
0.657194	0.000290445	0.499023	0.0014438	0.0618151	0.324026	-0.0963561	0.213801	-0.560838	0.0001208	0.595379	0.00153844	Q7KVW1	spoon	0.000613074	0.57359	6.97291e-05	0.469411	0.993519	-0.00053078	0.00720081	-0.104709	FALSE
-0.195416	0.0313236	-0.438882	0.472338	-0.0348144	0.318304	-0.278281	0.0347416	0.473696	0.00775732	-0.160601	0.879379	Q8SX76	pch2	0.0736494	-0.0568197	0.636083	-0.0181791	0.0927957	-0.0639674	0.462627	-0.0253267	FALSE
0.245629	0.0017858	0.237432	0.0129685	-0.0225654	0.341327	-0.030762	0.387549	-0.214867	0.0314759	0.268194	0.000116534	Q9Y114	anon-WO0172774.24	0.0578366	0.217228	0.00719566	0.241941	0.922064	0.00504479	0.822372	0.0196685	FALSE
0.291401	0.0888483	0.162028	0.244131	0.0446286	0.921153	-0.0847443	0.852706	-0.206657	0.236467	0.246773	0.0759774	A0A0B4LEY9	Non1	0.59697	0.0206244	0.17828	0.240084	0.272198	-0.185164	0.462761	0.0342954	FALSE
0.0740925	0.653942	-0.103159	0.170145	0.0705963	0.409703	-0.106656	0.383989	0.0325632	0.866497	0.00349626	0.288802	Q7KVX5	Vap33	0.0115287	-0.0230941	0.0386913	-0.134286	0.116067	-0.0644787	0.204102	-0.0467133	FALSE
-0.485987	0.0559774	-0.337058	0.980252	-0.266145	0.272963	-0.117216	0.617346	0.603203	0.686739	-0.219842	0.163166	Q9VIJ0	Dmel\CG9331	7.49968e-05	-0.234586	0.000370469	-0.315335	0.000238332	0.176248	0.000811948	-0.256997	FALSE
-0.00923042	0.935298	0.0379283	0.532215	-0.120999	0.196622	-0.0738399	0.0813036	0.0830704	0.177053	0.111768	0.161393	Q24319	Ost48	0.0855586	0.0785396	0.00769126	0.081269	0.36445	0.0242371	0.419827	0.0269665	FALSE
-0.209094	0.0112187	0.0694889	0.893219	-0.102796	0.501828	0.175786	0.0214444	0.0333075	0.465711	-0.106297	0.109466	Q9V3G3	cyp33	0.106063	-0.0777945	0.08384	-0.076672	0.19521	0.0458727	0.311483	0.0469953	FALSE
-0.376734	0.0138606	-0.529842	0.000215153	-0.0197255	0.690279	-0.172834	0.333381	0.549568	0.000815233	-0.357008	0.0085137	Q9VBQ1	msi	0.000744071	-0.363008	0.000128046	-0.368274	0.784642	-0.00773925	0.951465	0.00247384	FALSE
-0.101773	0.581221	-0.0487727	0.55655	-0.119687	0.959741	-0.0666867	0.399051	0.16846	0.600987	0.0179141	0.538984	M9PH10	comt	0.583019	-0.101481	0.0921336	-0.270788	0.0240905	-0.464331	0.145839	0.295024	FALSE
0.20001	0.0163603	0.432118	0.175243	-0.0908885	0.223569	0.14122	0.923378	-0.341229	0.436258	0.290898	0.0831219	Q7PLS8	IntS3	0.0213855	0.216963	0.00251417	0.247705	0.619206	-0.0309227	0.996531	-0.000181284	FALSE
-0.122793	0.130507	-0.0436358	0.79793	0.345575	0.267025	0.424733	0.0206778	-0.301939	0.262982	-0.468369	0.0482225	Q9V784	Q9V784	0.129779	-0.0663488	0.804399	-0.0161278	0.0478632	0.154706	0.00946764	0.204926	FALSE
0.0425677	0.973302	0.0280533	0.867507	-0.148205	0.486192	-0.162719	0.232799	0.120151	0.517566	0.190772	0.291816	Q9V3A8	ergic53	0.00936469	0.110761	0.094379	0.0656337	0.266689	0.0230674	0.113637	-0.0681945	FALSE
0.944519	0.000388076	1.2278	9.11912e-05	-0.116548	0.306275	0.16673	0.0445551	-1.11125	0.00020409	1.06107	0.000166899	Q9VZI3	Fit1	0.000273321	0.823259	0.00127894	0.759616	0.218151	-0.112985	0.111722	-0.176627	FALSE
1.5469	0.000156219	1.52707	0.00124017	-0.0306509	0.681158	-0.0504734	0.816025	-1.49642	0.000798505	1.57755	0.000434302	Q24592	hop	0.000269092	1.29206	6.21661e-05	1.47531	0.287159	-0.125503	0.55492	0.0577446	FALSE
0.433121	0.00325228	0.66226	0.0821789	-0.274571	0.0485411	-0.0454321	0.416761	-0.387689	0.41857	0.707692	0.00422471	Q9VL71	Srp54	0.00630899	0.349223	0.000697227	0.401277	0.118156	0.128748	0.163263	-0.0766948	FALSE
-0.485426	0.00331857	-0.404645	0.114977	0.207693	0.453926	0.288474	0.0421067	0.196952	0.0763351	-0.693119	0.0131069	Q9VM75	l(2)k09022	0.0104307	-0.375506	0.0446572	-0.252961	0.0147732	0.135785	0.0894099	0.25833	FALSE
-0.198062	0.0322741	-0.0423109	0.458989	-0.108067	0.394452	0.047684	0.961918	0.150378	0.26604	-0.089995	0.204614	Q9W4K8	Dmel\CG3626	0.423156	0.0196795	0.335789	-0.0303917	0.0577001	-0.0727997	0.00532825	-0.122871	FALSE
-0.28714	0.0236115	-0.187719	0.138258	-0.120866	0.924394	-0.0214444	0.785438	0.308585	0.0652771	-0.166274	0.113414	Q9VJZ5	Tap42	0.520855	-0.03009	0.632903	-0.0264179	0.249176	-0.0503982	0.445257	-0.0467261	FALSE
-0.309292	0.0292692	-0.217346	0.016786	-0.0843313	0.983641	0.00761489	0.446966	0.301677	0.0276366	-0.22496	0.0136892	Q9Y162	Vps4	0.255879	-0.0649064	0.00201176	-0.0684131	0.233071	-0.0676437	0.00546819	-0.0711503	FALSE
1.37256	0.000138248	1.58854	0.00333431	-0.265087	0.145729	-0.0491054	0.346411	-1.32345	0.00678092	1.63764	5.63258e-05	Q9W261	Rtf1	0.000155403	1.095	7.64236e-05	1.19382	0.0339664	-0.25338	0.0930532	-0.154552	FALSE
0.854769	0.000271298	0.776354	0.0119987	-0.100378	0.194751	-0.178793	0.14682	-0.675976	0.0163557	0.955146	0.00142828	Q08012	drk	0.0042254	0.494836	0.00328799	0.494463	0.636344	-0.0310295	0.765096	-0.0314024	FALSE
-0.447541	0.436574	-0.469227	0.258888	0.187763	0.705868	0.166077	0.0662868	0.281464	0.800783	-0.635304	0.0754896	Q9VAJ9	Dmel\CG1907	0.341026	0.049564	0.535705	0.0333115	0.558961	0.0340557	0.685485	0.0178033	FALSE
-0.269312	0.000615386	-0.144753	0.262969	0.132691	0.554653	0.257249	0.351258	0.0120626	0.326899	-0.402002	0.0261649	Q9VIP0	nesd	0.00260891	-0.195919	0.00382555	-0.165342	0.000114058	0.199132	0.00374739	0.229709	FALSE
-0.227753	0.016216	-0.186853	0.280409	-0.0319072	0.226517	0.00899293	0.723561	0.21876	0.0474095	-0.195846	0.270874	Q23983	alphaSnap	0.613401	-0.0460083	0.435137	-0.0430247	0.490476	-0.0645653	0.267463	-0.0615817	FALSE
-0.164931	0.341542	0.208548	0.139154	-0.308817	0.0474818	0.0646616	0.813899	0.100269	0.394281	0.143886	0.217696	Q7K0B6	GstT1	0.247436	0.151669	0.0925685	0.166341	0.861714	-0.0231586	0.878721	-0.00848698	FALSE
-0.786976	0.000234735	-0.580234	0.000333283	-0.119991	0.13006	0.0867506	0.325349	0.700225	0.000237811	-0.666984	0.000328295	M9PJN5	HDAC6	0.133009	-0.158711	0.294815	-0.115778	0.329461	0.0569292	0.910648	-0.0139964	FALSE
1.11353	0.000483375	1.3181	0.00227126	-0.283038	0.595557	-0.0784669	0.911102	-1.03506	0.000680837	1.39657	0.001946	Q02645	hts	0.0362342	0.579663	0.0790573	0.475846	0.707797	0.0328683	0.801189	-0.0709489	FALSE
4.69208	4.51404e-05	6.15241	0.00181047	-1.41497	0.144432	0.0453632	0.381467	-4.73744	0.000452617	6.10705	0.000985551	Q9NGX9	dib	0.00322769	2.69888	0.00047259	2.73072	0.93235	0.0348903	0.844768	0.0667287	FALSE
0.564367	0.000708256	0.409866	0.0251449	-0.148282	0.127224	-0.302783	0.00855803	-0.261584	0.0189295	0.712649	0.00625397	A1Z987	Cap-G	0.00908909	0.141491	0.000111769	0.232989	0.116389	-0.0480444	0.13845	0.0434537	FALSE
1.28092	0.000501516	1.68235	0.00101425	-0.152001	0.544206	0.249434	0.560982	-1.53035	0.002123	1.43292	5.89313e-05	Q9W2K4	cg4266	0.000581712	0.844742	0.000478726	0.971994	0.480671	0.0650442	0.546731	0.0622078	FALSE
0.0363089	0.396507	0.130052	0.669153	-0.0679632	0.935	0.0257803	0.938405	-0.0620892	0.420968	0.104272	0.69245	Q9VSL4	GstO2	0.0120798	0.19323	0.000112384	0.171021	0.0683071	0.083772	0.116747	0.0615638	FALSE
-0.135408	0.0444888	-0.0491814	0.231029	-0.124616	0.039997	-0.0383895	0.164981	0.173798	0.0176235	-0.0107919	0.799947	P91634	Pi3K92E	0.127427	-0.203336	0.156163	-0.120387	0.29293	0.109683	0.776888	-0.0267332	FALSE
-0.0926531	0.480778	-0.124529	0.15978	0.0785147	0.0849982	0.0466391	0.676025	0.046014	0.903568	-0.171168	0.0247956	Q9VCC0	CHORD	0.418283	0.034901	0.684028	0.0307763	0.369572	-0.0638085	0.294058	0.0596838	FALSE
-0.0657725	0.837116	-0.373282	0.238812	0.068004	0.861004	-0.239505	0.0216734	0.305278	0.035202	-0.133777	0.949193	Q9VCY3	CSN6	0.37222	0.0301557	0.304798	0.028813	0.942747	-0.00274769	0.791803	-0.00409045	FALSE
-0.351995	0.00490512	-0.29741	0.0605819	-0.12103	0.505077	-0.0664454	0.707802	0.41844	0.0310275	-0.230965	0.0237086	Q9VB04	btz	0.816005	-0.0137437	0.524725	0.0424256	0.0495572	0.0995928	0.58951	-0.0434234	FALSE
-0.124613	0.132622	-0.31031	0.00457281	0.204465	0.249714	0.0187677	0.603592	0.105845	0.18119	-0.329078	0.00401235	P21914	SdhB	0.443577	0.0335444	0.992423	0.000307632	0.680529	-0.0196042	0.0835183	-0.0528409	FALSE
-0.23519	0.134591	-0.232026	0.35209	-0.104483	0.361014	-0.10132	0.874068	0.33651	0.096492	-0.130707	0.448457	Q9VVU2	RpL26	0.324058	-0.0636228	0.567199	0.0159931	0.254248	-0.0765959	0.903737	0.00301995	FALSE
-0.101766	0.941171	-0.0964084	0.107553	-0.143697	0.11363	-0.138339	0.0633416	0.240105	0.0256918	0.0419307	0.23835	P45888	Arp2	0.111252	0.0431586	0.0181577	0.069532	0.342133	-0.0224323	0.84106	0.00394113	FALSE
-0.28944	0.00980588	-0.148642	0.202955	-0.00516407	0.372106	0.135633	0.439264	0.153806	0.352898	-0.284275	0.013242	Q9V3W0	UK114	0.784292	0.0335475	0.65746	-0.0360657	0.218989	-0.137653	0.531434	0.06804	FALSE
0.11206	0.670055	0.25688	0.100159	0.131675	0.881615	0.276495	0.0625317	-0.388555	0.262386	-0.0196148	0.645925	A4V2K7	D1	5.98308e-05	0.305532	0.277888	0.140097	1.2521e-06	0.252591	0.483031	0.0871561	FALSE
-0.0232882	0.533138	-0.245379	0.494318	0.0287059	0.890132	-0.193385	0.200877	0.216673	0.627512	-0.0519941	0.564448	O77430	SkpA	0.268808	0.0837998	0.111634	0.128738	0.885583	0.00637262	0.658388	0.0385657	FALSE
0.0990956	0.00746389	0.112242	0.189616	-0.170346	0.00268667	-0.1572	0.515753	0.0581039	0.89614	0.269442	0.000187622	Q9VQX6	Dmel\CG3702	0.800849	0.0254148	0.358805	-0.0592862	0.0225543	0.163102	0.0694963	-0.247803	FALSE
-0.227922	0.0063885	-0.154875	0.237064	0.211805	0.188438	0.284851	0.16542	-0.0569297	0.720698	-0.439726	0.0198375	P20432	GstD1	0.533153	-0.0437086	0.0815619	-0.0578574	0.196373	0.0942952	0.0673685	0.0801464	FALSE
0.123986	0.10462	0.237079	0.156656	-0.0955575	0.104559	0.0175357	0.751564	-0.141522	0.562659	0.219544	0.00176221	P12370	Pka-C1	0.103437	0.144242	0.685469	0.0250127	0.0624843	-0.214239	0.000468911	-0.333468	FALSE
-0.174682	0.0293086	-0.361911	0.00666326	-0.0370826	0.848655	-0.224312	0.0300552	0.398994	0.00285322	-0.1376	0.0806321	Q9VIE6	Mcm10	6.09642e-07	0.597066	0.0607798	0.226907	0.393075	0.0833527	3.51763e-05	-0.286806	FALSE
-0.0694277	0.939505	-0.384606	0.200039	0.304502	0.082562	-0.010677	0.609697	0.0801047	0.593327	-0.373929	0.105628	M9PGL7	Tom40	0.0716982	0.0382973	0.116262	0.0419463	0.686751	0.00855039	0.519834	0.0121994	FALSE
-0.0895437	0.232021	-0.201647	0.366279	0.180957	0.864833	0.0688537	0.842911	0.02069	0.227323	-0.270501	0.350997	Q9VUJ0	mRpL39	0.847814	-0.0227877	0.795897	-0.0202031	0.955933	0.00690817	0.948338	-0.00432365	FALSE
-0.776747	0.00349944	-0.850893	0.00189376	-0.133893	0.408879	-0.208039	0.466823	0.984786	0.00168665	-0.642854	0.00420523	M9PGH7	G9a	0.0141194	-0.190759	0.00417284	-0.451784	0.516976	-0.0503058	0.00466113	-0.311331	FALSE
1.61812	0.000169556	1.54183	0.00151282	-0.124244	0.139617	-0.200533	0.101863	-1.41759	0.00242096	1.74236	0.000215098	Q7K0L4	Q7K0L4	0.00262559	0.879074	0.00281716	0.824989	0.639451	-0.0218835	0.69016	-0.0759683	FALSE
0.00471935	0.599148	0.0147496	0.806174	-0.14925	0.837225	-0.13922	0.343362	0.134501	0.715165	0.15397	0.23759	Q9VDP8	mdlc	0.00686751	0.209454	0.0346448	0.144674	0.199346	0.0641788	0.990016	-0.000601262	FALSE
0.547939	0.00142193	0.415666	0.0613452	0.0710018	0.796393	-0.0612718	0.706372	-0.486668	0.0110073	0.476938	0.0377956	X2JDN0	ebo	0.00104074	0.377999	0.00050832	0.426008	0.975682	0.00143475	0.325996	0.046574	FALSE
0.0407211	0.315148	0.109016	0.174215	0.0128701	0.684179	0.0811651	0.260515	-0.121886	0.15397	0.0278511	0.382947	Q95SK3	Q95SK3	0.0483121	0.18814	0.0329184	0.19248	0.723129	-0.019123	0.852667	-0.0147831	FALSE
-0.124631	0.00424879	-0.189529	0.291815	-0.0899777	0.0932204	-0.154876	0.0580176	0.279506	0.00553668	-0.0346532	0.818602	X2JDI1	mts	0.493746	-0.0234829	0.910782	-0.00234904	0.509063	0.0251843	0.759452	-0.0040505	FALSE
1.16539	0.0023047	1.21359	0.00139752	-0.201223	0.426307	-0.153031	0.240309	-1.01236	0.00651044	1.36662	0.000401248	M9PBG6	DIP2	0.00023122	0.895399	2.33874e-05	0.790838	0.0464117	0.0829038	0.0644791	-0.187464	FALSE
0.988765	0.00125614	1.32647	0.000274093	-0.0325759	0.9676	0.305125	0.0908801	-1.29389	0.00119645	1.02134	4.95613e-05	X2JDP6	Ndf	0.00368964	0.347014	0.0601863	0.245738	0.557546	0.050418	0.12126	-0.151694	FALSE
-0.142316	0.102347	-0.24458	0.346541	0.063572	0.820019	-0.0386923	0.916446	0.181008	0.266697	-0.205888	0.299132	A0A0B4LEK8	Sec24AB	0.0301724	0.0366978	0.617784	0.00947909	0.0280799	0.0462141	0.290903	0.0189954	FALSE
-0.571952	0.00465078	-0.67916	0.0020997	0.143592	0.663024	0.0363839	0.719857	0.535568	0.00425609	-0.715544	0.00251179	Q9W362	Larp7	0.00296747	-0.188141	0.0036744	-0.2239	0.17671	0.0429496	0.862371	0.00719058	FALSE
0.0114707	0.267771	-0.0326759	0.393735	-0.0915636	0.0506939	-0.13571	0.289908	0.12424	0.328138	0.103034	0.0313126	A0A0B4KGE5	bon	0.142242	-0.118299	0.00029179	-0.217828	0.92266	0.00631472	0.0206032	-0.105843	FALSE
-0.144111	0.0433485	-0.215333	0.122461	0.0370659	0.426201	-0.0341563	0.408605	0.178267	0.0494712	-0.181177	0.146663	Q9VR31	Fnta	0.758787	-0.0208065	0.457332	0.035885	0.321739	0.0426949	0.844615	0.0139966	FALSE
0.48457	0.0138338	0.60812	0.00172868	-0.014559	0.790811	0.108991	0.415596	-0.593561	0.0133426	0.499129	0.000198479	Q8INJ4	Q8INJ4	0.005131	0.533649	0.00388146	0.644345	0.331573	0.0705446	0.771328	0.0401516	FALSE
-0.231491	0.0094212	-0.172768	0.274463	-0.0853251	0.0788794	-0.0266016	0.939832	0.258093	0.0978276	-0.146166	0.00066763	P36951	Gip	0.113779	-0.0503682	0.00464965	-0.111835	0.0630535	-0.0689199	0.678157	0.00745263	FALSE
-0.58595	0.0133984	-0.0584643	0.161116	0.0487874	0.452719	0.576273	0.0072584	0.00967689	0.838526	-0.634738	0.00277312	Q9VRP5	scny	0.745906	0.0185171	0.327243	-0.100804	0.718187	-0.0255459	0.314747	-0.0937752	FALSE
0.290988	0.00663192	0.110585	0.162505	-0.0655494	0.324833	-0.245952	0.270386	-0.0450358	0.289774	0.356537	0.017752	Q7KU24	Chd1	0.0111029	0.225349	0.0174127	0.217736	0.342545	0.0622835	0.218491	-0.0698961	FALSE
0.150335	0.0911548	0.161884	0.266763	-0.266902	0.0255546	-0.255354	0.0347739	0.105018	0.221414	0.417237	0.00884636	Q9VMF3	PDZ-GEF	0.0178916	0.147451	0.076892	0.0421922	0.0652334	0.0738998	0.00399077	-0.179159	FALSE
-0.0223267	0.658389	-0.258973	0.172434	-0.0185232	0.91236	-0.255169	0.209611	0.277496	0.168475	-0.00380354	0.70949	L7EEU0	Dbp80	0.0190531	0.124685	0.060823	0.130993	0.631999	0.0215561	0.744323	-0.0152482	FALSE
-0.140647	0.0678813	-0.236786	0.828928	-0.0399435	0.27129	-0.136082	0.396888	0.276729	0.0565975	-0.100703	0.571927	Q24324	Dsor1	0.51426	-0.0151477	0.199806	0.0250069	0.0388648	-0.0585665	0.374991	-0.018412	FALSE
-0.261454	0.0330911	-0.302445	0.436645	0.278906	0.0456933	0.237914	0.110845	0.0235395	0.579709	-0.54036	0.00915519	Q9VMC6	152078_at	0.132572	-0.11804	0.0529038	-0.153538	0.00136357	0.263417	0.0423342	0.227919	FALSE
1.41565	0.0191558	1.50708	0.000749416	0.108555	0.423288	0.199979	0.215716	-1.61563	0.000824219	1.3071	0.0275244	P20193	Su(var)3-7	0.0162528	0.550119	0.00840111	0.595905	0.778796	-0.035321	0.945028	0.0104654	FALSE
-0.198206	0.538828	-0.291751	0.0782908	0.0154797	0.512897	-0.0780651	0.247278	0.276271	0.185805	-0.213686	0.0758453	M9NDL7	Reps	0.120034	-0.190833	0.00839031	-0.164619	0.0124873	0.20147	0.127601	-0.175256	FALSE
0.120476	0.15118	0.0259961	0.678139	-0.172397	0.325626	-0.266876	0.0447993	0.146401	0.344465	0.292872	0.108525	Q9W1X7	MED23	0.327392	0.0342436	0.111183	0.0943429	0.367715	-0.0152767	0.44908	0.0448226	FALSE
-0.00524402	0.959469	-0.0559776	0.651601	0.0459139	0.439438	-0.00481967	0.920659	0.0100637	0.950059	-0.0511579	0.33257	Q9VEV3	Dmel\CG14894	0.977818	-0.000469395	0.00099433	0.251242	0.000895949	0.252063	0.984551	-0.000351682	FALSE
-0.376475	0.536122	-0.450319	0.062406	0.050739	0.642332	-0.0231052	0.735716	0.39958	0.288513	-0.427214	0.254098	Q9V3W7	SF2	0.00477655	-0.0556181	0.305509	0.0553069	0.938814	-0.00125515	0.0739533	0.10967	FALSE
1.10742	0.0448742	0.847168	0.0413126	0.204478	0.944774	-0.0557753	0.915757	-1.05165	0.0428469	0.902943	0.0433635	Q9VC08	Mink	0.00052219	0.673401	0.000260792	0.483365	0.00492591	-0.330254	0.0482737	0.140218	FALSE
-0.288462	0.0228474	-0.433443	0.0697463	0.665153	0.000412057	0.520172	0.0359942	-0.23171	0.235155	-0.953615	9.3115e-05	Q9VCK6	Dmel\CG10184	0.294152	-0.0332967	0.120742	-0.0335668	0.00010938	-0.300871	0.000306263	0.300601	FALSE
-0.846173	1.6441e-05	-0.454187	0.534935	-0.0962481	0.00574531	0.295737	0.111999	0.550435	0.360148	-0.749925	1.85434e-05	B5RIV0	bgm	0.186638	-0.198553	0.0767572	-0.262521	0.314511	0.105571	0.77995	0.0416024	FALSE
-0.0471932	0.841947	-0.126077	0.377724	-0.198303	0.0572133	-0.277187	0.0244226	0.32438	0.0440648	0.15111	0.0191338	Q9VEQ2	EMC2B	0.0101132	0.128618	0.105951	0.153619	0.000125451	-0.579063	0.00126332	-0.554062	FALSE
-0.0646568	0.930766	0.0211265	0.97152	0.0365371	0.60683	0.12232	0.48614	-0.0576636	0.670779	-0.101194	0.151964	Q9W1H3	Upf3	0.00127503	0.0976264	0.284271	0.0334781	0.118852	0.0486469	0.00246497	-0.112795	FALSE
0.121582	0.106946	0.171538	0.760982	-0.12913	0.10129	-0.079173	0.345109	-0.0424086	0.581151	0.250711	0.0317391	Q9VIJ9	Ns4	0.0173835	0.151132	0.00430512	0.238088	0.016785	-0.14438	0.250074	-0.057425	FALSE
-0.293555	0.0246596	-0.362745	0.000768072	-0.109019	0.662998	-0.178209	0.0062565	0.471764	0.00356745	-0.184536	0.0113225	Q9VK57	Pih1D1	0.167723	-0.0782541	0.156427	-0.0939332	0.00680985	0.325803	0.00066058	0.310124	FALSE
0.00798187	0.586606	0.00911138	0.615797	0.0655733	0.242381	0.0667028	0.238434	-0.0746847	0.483961	-0.0575915	0.108937	Q9VN93	Q9VN93	0.0310492	-0.257883	0.000358372	-0.3586	0.291088	-0.101239	0.978599	0.00052135	FALSE
-0.017357	0.75118	-0.404787	0.0384616	0.111772	0.0318519	-0.275658	0.140836	0.293015	0.110074	-0.129129	0.0500732	Q9VCI7	RanBP3	0.691969	0.0433096	0.66829	0.042483	0.864365	-0.012703	0.914265	-0.0135296	FALSE
0.0529325	0.180109	0.0282559	0.768316	0.116579	0.139616	0.0919027	0.252613	-0.144835	0.0922066	-0.0636467	0.392621	Q961G1	Cog3	0.0767255	0.0845562	0.0166066	0.13311	0.00197106	-0.257631	0.000790374	0.306184	FALSE
-0.347102	0.00838381	-0.345157	0.00216379	0.0654594	0.24133	0.0674045	0.224478	0.279698	0.0134218	-0.412562	0.00206341	Q8IPP8	Dmel\CG31548	0.0539628	-0.120929	0.0156425	-0.122664	0.890147	-0.00717896	0.721986	-0.00891438	FALSE
-0.22004	0.00203329	-0.158794	0.17515	0.0376582	0.393045	0.0989039	0.634701	0.121136	0.27082	-0.257698	0.0341483	P48604	Roe1	0.737833	0.0160902	0.785686	0.0207666	0.863659	0.00847382	0.861083	0.0131502	FALSE
-0.228983	0.00142507	-0.159574	0.0101895	-0.0382717	0.306684	0.0311378	0.165665	0.197845	0.00400291	-0.190711	0.00319864	A8JUY3	Polr3A	0.852176	-0.00642353	0.966775	-0.00125729	0.545204	0.0104231	0.716635	0.0155894	FALSE
-0.0583372	0.371213	-0.125414	0.097337	-0.199822	0.0434412	-0.266899	0.0319787	0.325236	0.000164954	0.141484	0.314444	Q9VN50	eIF3f1	0.860679	0.0146212	0.732725	-0.0121284	0.380402	0.0580557	0.237203	-0.0848053	FALSE
-0.57102	0.000769822	-0.374326	0.107629	0.00451331	0.361306	0.201207	0.293705	0.369813	0.134207	-0.575533	0.00123429	Q9VNP5	BoYb	0.0621538	0.226972	0.821073	0.0328288	0.154258	0.190363	0.97648	-0.00378027	FALSE
0.0667416	0.154309	0.075352	0.429328	-0.0482333	0.395701	-0.0396229	0.287018	-0.0271186	0.949542	0.114975	0.0953915	P32392	Arp3	0.000879488	0.205664	0.0011168	0.154916	0.0900743	0.0601235	0.481937	0.00937551	FALSE
-0.168034	0.0429252	-0.256554	0.0828401	-0.0781831	0.464198	-0.166704	0.248665	0.334737	0.0414522	-0.0898504	0.163576	Q9VKM8	CG6087	0.226051	-0.0781793	0.713063	0.0415863	0.132851	-0.201159	0.190003	-0.0813937	FALSE
2.4439	1.83475e-06	2.68169	7.9291e-06	-0.010281	0.651066	0.227503	0.0179125	-2.67141	1.44401e-06	2.45418	1.0751e-05	Q9VYA7	Q9VYA7	0.000114761	1.62173	9.55612e-05	1.84417	0.326275	0.124331	0.438932	0.0981099	FALSE
-0.68201	0.000601884	-0.585078	0.0354832	-0.253972	0.121298	-0.157039	0.0390365	0.839049	3.59285e-05	-0.428039	0.157415	P20028	RpI135	0.0108051	-0.226733	0.021191	-0.172861	0.0572982	0.0499869	0.956023	0.00388545	FALSE
-1.43511	0.00225901	-1.34792	2.04138e-05	-0.0512557	0.69244	0.0359363	0.691283	1.39917	1.17276e-05	-1.38386	0.00257447	E1JH39	MCPH1	0.00341199	-0.509785	0.00279106	-0.516536	0.137876	0.113343	0.328173	0.106592	FALSE
-1.27395	0.0049374	-0.870039	0.00118637	0.160006	0.120805	0.563913	0.0577597	0.710033	0.00256129	-1.43395	0.00328133	P54397	FK506-bp1	0.00600633	-0.610062	0.00451156	-0.527659	0.00338968	0.110418	0.256318	0.192821	FALSE
-0.286679	0.0951197	-0.357452	0.0120502	-0.087264	0.754121	-0.158037	0.0365794	0.444716	0.0308277	-0.199415	0.0489059	Q9VNF3	Dmel\CG12171	0.0608899	-0.0467273	0.961307	-0.00229381	0.959885	0.000615289	0.388161	0.0450487	FALSE
-0.0263755	0.154302	-0.131848	0.802214	0.0145931	0.497628	-0.0908798	0.201039	0.117255	0.0511061	-0.0409687	0.741224	Q9VHG1	Vps16A	0.725885	-0.0180348	0.250842	-0.0422475	0.650771	-0.0184771	0.900607	-0.00573565	FALSE
-0.196369	0.123679	-0.19397	0.102547	0.304057	0.247645	0.306456	0.243863	-0.110087	0.642337	-0.500426	0.00188718	Q9VRJ7	Dmel\CG4611	0.680302	0.0133699	0.829268	-0.00513932	0.000598663	-0.324325	6.88595e-05	0.305816	FALSE
0.396517	0.173445	0.0820072	0.124545	0.063431	0.929557	-0.251079	0.100435	-0.145438	0.633107	0.333086	0.0399233	Q8SZ63	Golgin84	0.0609363	0.32995	0.393168	0.0682688	0.216816	-0.0958004	0.273414	-0.165881	FALSE
1.23336	0.00124811	1.03861	0.0062535	-0.0713665	0.409869	-0.266119	0.0512637	-0.96724	0.00939037	1.30473	0.00117884	Q9VFS5	flfl	0.000162615	0.887141	0.000346307	0.903265	0.989277	0.000779707	0.855279	0.0169035	FALSE
0.655918	0.0267354	0.4859	0.00812042	0.0125928	0.652457	-0.157425	0.730314	-0.498493	0.013074	0.643325	0.0259509	Q9W0H8	scf	0.120421	0.32366	0.0937785	0.24826	0.468553	0.082523	0.968778	0.00712364	FALSE
-0.315422	0.012838	-0.0446873	0.200813	-0.267902	0.174531	0.00283302	0.405024	0.312589	0.000863819	-0.0475204	0.455255	Q27601	Prat	0.0716516	-0.0362159	0.320484	0.0403031	0.678854	-0.0164217	0.00613395	0.0600972	FALSE
-0.182969	0.0338832	-0.29792	0.0614538	-0.0202179	0.816473	-0.135169	0.170436	0.318138	0.0587878	-0.162751	0.0438966	A1Z6X6	Glo1	0.434907	0.0816183	0.139448	0.0968487	0.402965	0.078593	0.236981	0.0938234	FALSE
-0.309439	0.774013	-0.450552	0.216828	0.268762	0.174165	0.127649	0.176712	0.18179	0.572127	-0.578201	0.00115951	A0A0B4JCU8	Dmel\CG15093	0.324446	-0.0394894	0.0720253	-0.0881807	0.00120372	-0.29148	0.00250561	0.242789	FALSE
-0.210136	0.138786	-0.196196	0.442612	-0.0753609	0.188194	-0.061421	0.912497	0.271557	0.000944869	-0.134775	0.578347	Q9VC48	MAP1A	0.166391	0.0567645	0.0787135	0.0698605	0.721387	0.0156643	0.193445	0.0287604	FALSE
0.449205	0.0130757	0.818116	0.0164062	-0.317848	0.0254877	0.0510624	0.783872	-0.500268	0.100188	0.767053	0.000522431	Q9VXH3	sl	0.00434925	0.438861	0.000626432	0.534463	0.405325	0.0855524	0.551344	0.0100504	FALSE
-0.227174	0.423005	-0.34093	0.0922995	-0.266496	0.21093	-0.380252	0.00516006	0.607426	0.0272807	0.0393216	0.268823	Q9VSU6	Dhpr	0.870214	-0.0128136	0.44802	-0.027742	0.075044	-0.117707	0.1065	-0.132635	FALSE
1.0021	8.16198e-05	1.25168	0.00297196	-0.158741	0.0901455	0.0908424	0.75148	-1.09294	0.005291	1.16084	2.12784e-05	A0A0B4KED9	cos	0.000504394	0.83032	0.000158781	0.804204	0.935528	0.00626646	0.784501	-0.0198491	FALSE
0.036991	0.684297	-0.304885	0.33767	0.0706494	0.743027	-0.271227	0.0797119	0.234236	0.131045	-0.0336584	0.594923	X2JEL4	ric8a	0.362602	0.0928815	0.433631	0.0830673	0.9908	-0.00156792	0.804716	-0.00824618	FALSE
2.32463	9.61454e-07	2.25252	0.000101797	-0.198887	0.0744827	-0.270992	0.0485313	-2.05363	0.000119107	2.52351	2.13474e-06	A4UZI0	Khc-73	0.00148618	0.943786	0.00168976	0.771493	0.940484	-0.00744993	0.269659	-0.164843	FALSE
-0.611781	0.0131614	-1.02901	0.0629217	0.0591382	0.618334	-0.358088	0.0728307	0.969869	0.0137837	-0.670919	0.275683	Q9VIH1	RPA2	0.129822	-0.0975675	0.0213191	-0.113349	0.0349799	-0.0747955	0.3428	0.0590145	FALSE
-0.0327637	0.900242	0.0455925	0.562578	0.031235	0.926151	0.109591	0.518717	-0.0768275	0.582389	-0.0639986	0.994067	Q9VZD8	Q9VZD8	0.630307	0.0175573	0.0725446	-0.0782576	0.666883	0.0177412	0.0435998	-0.0780736	FALSE
0.208306	0.0127771	0.296061	0.0293566	-0.0246623	0.899705	0.0630929	0.85771	-0.271398	0.0475999	0.232968	0.000604771	M9NCZ5	dia	0.000928275	0.243048	0.00482082	0.17794	0.246686	0.0364681	0.0341825	-0.101576	FALSE
0.296307	0.0378743	0.122678	0.643366	-0.0664494	0.206315	-0.240078	0.142337	-0.0562291	0.76015	0.362756	0.0049878	Q7KN61	Fpps	0.00640923	0.261456	0.0142249	0.222522	0.899078	-0.00728976	0.404367	-0.0462242	FALSE
-0.240305	0.00997549	-0.234681	0.0226017	-0.00528449	0.542467	0.000339713	0.451824	0.239966	0.0240673	-0.235021	0.0151738	Q8IMI0	Dmel\CG2246	0.235047	-0.120585	0.233522	-0.111158	0.414624	-0.0541612	0.562978	0.063589	FALSE
-0.568148	0.00128708	-0.455161	0.0134303	-0.0763891	0.258818	0.0365976	0.411243	0.53155	0.00750255	-0.491759	0.00177079	Q9W5W8	Ech1	0.107033	-0.0641445	0.0172639	-0.154789	0.186464	0.0599235	0.407344	-0.0307206	FALSE
0	0.373901	0	0.373901	0	0.373901	0	0.373901	0		0	0.719772	M9MS45	eIF2A	0.2678	0.386355	0.0560808	0.313418	0.199395	-0.367987	0.243715	0.29505	FALSE
-0.103724	0.0381603	-0.169623	0.188374	-0.0583518	0.300453	-0.124251	0.0394445	0.227975	0.00683039	-0.0453717	0.901213	Q7JVH6	Dmel\CG9436	0.823105	0.0181964	0.794428	0.0176387	0.425659	-0.0697992	0.307108	-0.0703569	FALSE
0.067984	0.200237	0.0134715	0.738134	0.0358044	0.804024	-0.0187082	0.513641	-0.0492758	0.790817	0.0321797	0.402597	A4V3W1	sgg	0.00109474	0.34888	0.000370485	0.359367	0.0173336	-0.114678	0.0455734	0.125165	FALSE
-0.20379	0.0274426	-0.138632	0.0218498	-0.0850529	0.968422	-0.0198946	0.490083	0.223685	0.0172992	-0.118738	0.0345981	Q8I725	Dmel\CG1236	0.312998	0.0186509	0.793512	-0.00993201	0.377527	0.0263849	0.12624	-0.0549679	FALSE
-0.41438	0.00877648	-0.454101	0.0042135	0.00926154	0.509974	-0.0304591	0.751537	0.444839	0.00838169	-0.423642	0.0043906	Q9VL57	Dmel\CG4658	0.00248128	-0.245662	0.0082256	-0.293981	0.755359	-0.0142267	0.576016	-0.0340918	FALSE
1.40085	0.000119145	1.55388	0.00829355	-0.123284	0.12254	0.0297467	0.520924	-1.4306	0.0107864	1.52413	0.00013843	A1Z9E2	mip120	0.000895772	0.508713	0.00851347	0.566744	0.427484	0.108358	0.0209087	0.16639	FALSE
-0.171934	0.0184078	-0.342457	0.172569	0.00762415	0.544711	-0.162898	0.10943	0.334833	0.0225144	-0.179559	0.6206	Q9VBQ5	Dmel\CG5112	0.559659	-0.0392246	0.201703	-0.0552661	0.788572	-0.0146959	0.979796	-0.00134561	FALSE
-0.164151	0.192144	-0.313813	0.0535777	-0.236377	0.126717	-0.386039	0.167264	0.55019	0.0146595	0.0722261	0.769757	C0HKA1	RpS14b	0.0840953	-0.0559772	0.163445	-0.0594392	0.289406	-0.034665	0.295936	-0.0381271	FALSE
0.0155475	0.350463	0.191347	0.186058	0.0413915	0.669509	0.217191	0.508446	-0.232739	0.110368	-0.0258439	0.520956	Q9VAM5	Brd8	0.506287	0.0343532	0.305452	0.0314304	0.126904	0.0512656	0.363349	0.0483428	FALSE
-0.487226	0.0215196	-0.0396586	0.302242	-0.318002	0.236057	0.129566	0.983137	0.35766	0.0373491	-0.169225	0.25366	Q9VQS4	Spindly	0.0925298	-0.185245	0.00144105	-0.219337	0.655396	-0.0323411	0.315331	-0.0664328	FALSE
0.620014	0.00184301	0.46186	0.0352369	0.00783306	0.947737	-0.150321	0.771136	-0.469693	0.044977	0.612181	0.000152761	X2JE60	rg	0.0238497	0.376495	0.121715	0.197525	0.301254	0.0828556	0.111551	-0.261825	FALSE
-0.0842074	0.269685	-0.218841	0.112773	0.0545105	0.751802	-0.0801229	0.108231	0.16433	0.0215089	-0.138718	0.407393	M9PDA6	38D.29	0.621876	-0.0312058	0.865657	0.0131523	0.889485	-0.00826026	0.521612	0.0526184	FALSE
0.0665027	0.80107	0.272444	0.368021	-0.025287	0.767956	0.180654	0.215947	-0.247157	0.199697	0.0917897	0.881624	Q8IP97	Pex19	0.0372909	0.147072	0.00846849	0.175531	0.646796	-0.0129224	0.48745	0.041381	FALSE
1.26416	0.000297888	0.942278	0.0264212	-0.0178379	0.561036	-0.33972	0.0994246	-0.92444	0.0398198	1.282	3.77917e-05	Q9VIV0	cyst	0.00150599	0.557153	3.42235e-05	0.632203	0.0425646	0.195314	0.0443995	-0.120263	FALSE
-0.56856	0.0301965	-0.456811	0.05428	-0.0263192	0.78778	0.08543	0.118601	0.48313	0.136827	-0.542241	0.0110061	X2JA43	Ns3	0.000215	-0.337462	0.0139303	-0.17269	0.000627561	0.197312	0.506253	-0.0325401	FALSE
0.423308	0.00574415	0.133078	0.771692	-0.127073	0.362587	-0.417303	0.0337687	-0.00600479	0.696532	0.550381	0.00626666	O18373	SelD	0.0404375	0.178607	0.0164464	0.253025	0.466263	0.0377462	0.644555	0.0366724	FALSE
0.36184	0.0023596	0.357856	0.156949	0.0304583	0.457717	0.0264737	0.495407	-0.388314	0.00842318	0.331382	0.195843	Q9VCQ7	Rassf	4.0151e-06	0.466763	3.31043e-05	0.475267	0.490734	-0.00986535	0.956233	-0.00136207	FALSE
-0.257	0.00987464	-0.24334	0.0469162	-0.0566698	0.0808742	-0.0430101	0.74874	0.30001	0.0198815	-0.20033	0.0253156	Q9VHJ7	Dmel\CG11964	0.331025	-0.0932202	0.013369	-0.0777512	0.0857367	0.0824398	0.27932	0.0979089	FALSE
-0.241665	0.0402342	-0.276026	0.227571	-0.191522	0.15445	-0.225883	0.0285409	0.467547	0.0112313	-0.0501432	0.862901	Q9VE09	gatA	0.535243	0.066949	0.153034	0.128602	0.191548	-0.124987	0.535684	-0.0633333	FALSE
-0.0199498	0.379752	-0.0580281	0.586293	0.0775307	0.727284	0.0394524	0.465624	-0.0195026	0.669458	-0.0974805	0.806194	Q9VBT1	Dmel\CG31098	0.25103	0.0560266	0.0261377	0.0393109	0.0107163	0.145124	0.0114586	0.128408	FALSE
-0.0505181	0.903861	-0.041982	0.391027	-0.0574082	0.921782	-0.0488721	0.372923	0.0993902	0.378851	0.00689012	0.995203	Q9VKB9	Rab3-GAP	0.186085	0.102093	0.181944	0.0387399	0.284712	0.072239	0.813991	0.0088855	FALSE
0.180272	0.477715	0.142756	0.730649	0.0265146	0.400281	-0.0110017	0.678278	-0.169271	0.0570262	0.153758	0.940983	Q24572	Caf1-55	0.344574	-0.0884892	0.336646	0.183374	0.113251	0.271917	0.99969	-5.38145e-05	FALSE
0.118586	0.0444901	0.125823	0.327388	-0.0532824	0.375424	-0.0460453	0.143619	-0.072541	0.754579	0.171869	0.0525891	M9PI82	Mo25	0.00919127	0.0802935	0.596501	-0.00762463	0.0179677	0.0469948	0.0836261	-0.0409233	FALSE
-0.213976	0.0841374	-0.208255	0.330886	-0.151907	0.240898	-0.146185	0.869125	0.360162	0.0985841	-0.0620692	0.35902	P41126	RpL13	0.014014	-0.0723893	0.390182	-0.0341562	0.076144	-0.0683682	0.32813	-0.0301352	FALSE
2.19273	0.0107718	0.215441	0.182499	0.987305	0.461272	-0.989981	0.0608378	-1.20275	0.0458542	1.20542	0.0342707	Q9W002	msn	0.000104712	0.684877	0.00110486	0.742527	0.104676	0.11716	0.506985	-0.0595098	FALSE
-0.314561	0.00389734	-0.156356	0.783706	0.118346	0.0068216	0.276551	0.188724	0.0380103	0.539947	-0.432907	0.000842405	Q9VMR6	Acsf2	0.800252	-0.00796792	0.4834	0.0160966	0.000701014	0.278953	0.000128301	0.303018	FALSE
-0.0312139	0.110528	0.0223499	0.942424	0.0674979	0.364825	0.121062	0.455376	-0.0898478	0.783554	-0.0987117	0.0818019	A0A0B4KEL0	Aldh-III	0.813443	-0.00717224	0.876689	0.00647646	0.35547	-0.0169254	0.539439	0.0305741	FALSE
-0.430649	0.00986983	-0.496513	0.0300436	0.0208079	0.953564	-0.0450561	0.96074	0.475705	0.0380078	-0.451457	0.00531971	Q9VN55	atms	0.000964586	-0.325887	0.000790608	-0.268505	0.0213193	0.0631203	0.903389	-0.00573872	FALSE
-0.184307	0.00700956	-0.235762	0.173453	-0.105493	0.0332043	-0.156948	0.333039	0.341255	0.0557153	-0.078814	0.183363	Q7K012	Bap55	0.00158306	-0.211538	0.000184805	-0.291541	0.436332	0.0234733	0.0666689	-0.0565295	FALSE
-0.934509	0.00054503	-0.907333	0.000471122	0.0307643	0.949326	0.0579402	0.547295	0.876568	0.00142141	-0.965273	7.23013e-05	Q9VU34	MICAL-like	0.00204181	-0.345735	0.0162381	-0.350101	0.243463	-0.0632854	0.488885	-0.0676514	FALSE
-0.108581	0.177906	-0.34486	0.0779757	0.0846233	0.650835	-0.151656	0.299763	0.260236	0.0515054	-0.193204	0.187171	A1Z803	Marc	0.497426	-0.0269635	0.73195	-0.0232961	0.0354921	0.102268	0.179726	0.105935	FALSE
-0.120906	0.00861637	-0.0589323	0.632828	-0.0142039	0.517506	0.0477701	0.227797	0.0731363	0.196171	-0.106702	0.152519	M9MRM4	Sac1	0.682571	0.00464089	0.301337	0.0377559	0.276154	0.0368438	0.831613	-0.00372884	FALSE
-0.0805728	0.368817	-0.0558156	0.139595	0.0278963	0.951528	0.0526535	0.889169	0.0279193	0.386882	-0.108469	0.00873662	Q9V3P3	REG	0.922304	0.00687828	0.455806	-0.0356753	0.490201	0.0535256	0.774732	0.0109721	FALSE
0.15259	0.02295	-0.00492796	0.994202	0.141869	0.0878678	-0.015649	0.586895	-0.136941	0.0449653	0.0107211	0.693224	Q9VYL5	Dmel\CG1824	0.256652	0.0281209	0.429667	0.0511367	0.151852	-0.101483	0.0287552	-0.0784672	FALSE
1.67819	0.000313715	1.6621	0.000137554	0.110783	0.762473	0.0946926	0.307407	-1.77289	0.000215445	1.56741	0.000210331	M9PGF7	Ten-m	1.08829e-07	1.11999	2.04376e-06	1.28179	0.00819268	0.0878682	0.0596647	0.0739344	FALSE
-0.203949	0.0333934	-0.427935	0.249525	0.106347	0.821267	-0.117639	0.706867	0.321588	0.0759032	-0.310296	0.258933	A1ZB71	GstE6	0.470578	-0.0677712	0.783505	0.0413261	0.843345	0.0250719	0.500236	0.0840253	FALSE
0.370642	0.870271	-0.679813	0.570235	0.209977	0.359656	-0.840478	0.533406	0.469836	0.493019	0.160665	0.784236	A1Z7Z4	Dmel\CG1648	0.59765	0.555617	0.770316	0.23029	0.759992	-0.27749	0.528747	-0.602817	FALSE
-6.13858	0.000398512	-4.48675	0.0121291	-0.0682264	0.816146	1.58359	0.0716395	4.55498	0.0145125	-6.07035	0.000260292	Q24009	BicC	0.000850058	-2.52244	0.000822014	-2.07484	0.104985	0.0710196	0.35544	0.376587	FALSE
-0.207782	0.0512729	-0.185973	0.0850379	0.0017964	0.86209	0.0236054	0.620759	0.184176	0.101749	-0.209578	0.0439437	M9PF40	Pfdn2	0.842801	0.00727437	0.270763	0.0907391	0.213327	-0.0294574	0.213447	0.112922	FALSE
-0.496361	0.230131	-0.930676	0.0641768	-0.125031	0.601671	-0.559345	0.0113401	1.05571	0.0124474	-0.371331	0.756961	Q9W2P0	dgt3	0.00552296	-0.0964138	0.0692951	-0.0989505	0.00896264	0.0680286	0.189393	0.0654918	FALSE
0.124782	0.339377	0.190818	0.79268	0.0453938	0.651436	0.11143	0.653031	-0.236212	0.876868	0.0793884	0.584378	Q7KUX7	eIF4H1	0.000140834	0.283596	0.00151339	0.266465	0.672087	0.0116799	0.398327	-0.0288116	FALSE
0.24194	0.718327	0.582905	0.044738	-0.10421	0.622668	0.236756	0.349457	-0.478696	0.0463595	0.34615	0.554346	Q27294	caz	0.000403079	0.382304	0.00258971	0.468522	0.8088	0.014544	0.137816	0.100762	FALSE
-0.0848185	0.86952	-0.157871	0.411171	-0.181486	0.430974	-0.254539	0.19304	0.339358	0.191064	0.0966679	0.490928	O96651	Top3beta	0.269798	-0.0186129	0.21777	-0.0267052	0.367256	0.0195418	0.43596	0.0114495	FALSE
-0.12223	0.149864	-0.172059	0.036232	0.0327508	0.821095	-0.0170781	0.887124	0.139308	0.108415	-0.154981	0.0768715	Q9VGW9	mRpL37	0.376108	-0.027118	0.03037	-0.0658833	0.807861	-0.00712701	0.18557	-0.0316383	FALSE
0.682464	0.030008	0.1134	0.310445	0.359951	0.456886	-0.209114	0.148716	-0.473351	0.0877186	0.322514	0.106005	Q8T626	dlt	0.00711635	0.446134	0.0172486	0.413005	0.971884	-0.00190349	0.797117	-0.0350327	FALSE
-0.0985986	0.125509	-0.144714	0.21512	-0.0611173	0.204445	-0.107232	0.217797	0.205831	0.0580169	-0.0374813	0.79181	Q9I7L8	Cdc23	0.645635	-0.0328366	0.0839685	-0.0540637	0.329084	0.0692292	0.211928	0.0480021	FALSE
-0.257591	0.000363551	-0.278351	0.0743444	0.0875888	0.121986	0.0668285	0.343743	0.190763	0.187455	-0.34518	0.00240544	Q9V3V9	EndoGI	0.202307	-0.0402419	0.683719	-0.00874401	0.144673	-0.0409109	0.71679	-0.00941295	FALSE
0.0106278	0.510947	-0.0284289	0.558713	-0.210114	0.158314	-0.249171	0.0106053	0.238543	0.00576531	0.220742	0.13171	Q9VD22	Dmel\CG18596	0.447398	-0.0608371	0.65716	-0.0477775	0.023446	-0.298523	0.0343249	-0.285463	FALSE
-1.02477	0.00319588	-0.931939	6.15808e-05	0.0966855	0.164795	0.189516	0.105623	0.835253	0.00369084	-1.12145	0.000411659	Q9VGA4	MBD-R2	0.00206474	-0.900313	0.000693935	-0.737231	0.340196	0.0530316	0.19829	0.216113	FALSE
0.0227082	0.658052	0.295196	0.994624	-0.313373	0.146201	-0.0408855	0.368136	0.0181773	0.486359	0.336081	0.0801555	P39736	Bx42	0.00519787	0.222837	0.0319684	0.189428	0.20507	0.0768418	0.431945	0.0434333	FALSE
0.356827	0.0290435	0.202422	0.283344	0.0635639	0.474606	-0.0908414	0.154108	-0.265986	0.318649	0.293263	0.144223	Q9W552	Vps26	0.000915232	0.195884	0.0124169	0.137157	0.448961	-0.0281058	0.0110601	-0.0868325	FALSE
-0.256915	0.172389	-0.108911	0.635461	-0.0721626	0.80319	0.0758408	0.431024	0.181074	0.777512	-0.184752	0.0534919	Q9VNG2	Wdr33	0.546469	-0.0458493	0.0808297	-0.167213	0.11504	-0.103081	0.842072	-0.0182833	FALSE
0.878093	0.00195489	0.261462	0.523395	-0.184337	0.312957	-0.800968	0.0538014	-0.0771254	0.895692	1.06243	0.004665	Q9I7K0	Jupiter	0.00207753	0.804959	0.0309253	0.439062	0.98656	0.00264162	0.019328	-0.363255	FALSE
-0.240452	0.0884079	-0.158024	0.0354329	-0.0106669	0.964611	0.0717612	0.273926	0.168691	0.174926	-0.229785	0.0380998	Q9VIW7	RtcB	0.12825	-0.0858313	0.766987	-0.0237381	0.79929	-0.0147218	0.526695	0.0473714	FALSE
-0.116286	0.110747	0.0565449	0.673782	-0.128411	0.232164	0.0444198	0.704719	0.0718661	0.354897	0.0121251	0.859968	Q9V9Y9	spn-F	0.00973605	0.248943	0.0453361	0.0722483	0.777234	0.0138511	0.0123871	-0.162843	FALSE
-0.431892	0.0484803	-0.393026	0.000408871	-0.013211	0.756245	0.0256545	0.545268	0.406237	0.00698393	-0.418681	0.021201	B7Z068	Nedd4	0.0612527	-0.123197	0.00865768	-0.305852	0.153747	0.0880518	0.0119254	-0.270707	FALSE
0.12588	0.13085	0.267968	0.199128	-0.149622	0.854433	-0.00753451	0.460492	-0.118346	0.423618	0.275503	0.00116083	Q9VZV3	PAN3	0.00651287	0.351564	0.00791481	0.454685	0.26845	0.096693	0.94414	0.00642779	FALSE
-0.363684	0.345151	-0.677369	0.0942894	0.185253	0.30496	-0.128432	0.799343	0.492115	0.359416	-0.548937	0.0584451	Q9VF27	ND-23	0.581674	0.0237788	0.466054	0.0222577	0.150543	0.0358795	0.478315	0.0343584	FALSE
1.926	0.000297671	1.98969	0.00121645	0.0414035	0.987587	0.105097	0.770489	-2.03109	0.00174728	1.88459	8.58468e-05	A0A0B4K6W1	su(Hw)	0.000513766	1.08859	2.38232e-05	1.37855	0.192108	0.180871	0.062288	0.109092	FALSE
0.134814	0.110884	0.161924	0.177464	0.033838	0.696939	0.0609476	0.444969	-0.195762	0.105983	0.100976	0.280347	Q9VDI1	Synd	0.069257	0.114335	0.370212	0.0405115	0.328042	-0.0269482	0.148327	-0.100771	FALSE
-0.192776	0.122885	-0.147214	0.590768	0.00694048	0.93083	0.0525026	0.36893	0.140273	0.610693	-0.199717	0.0654236	P17336	Cat	0.463543	-0.0747885	0.618835	-0.0561136	0.749744	-0.0162109	0.803065	0.0348858	FALSE
1.33831	0.000357933	1.61378	8.66054e-05	-0.270322	0.0593553	0.0051487	0.614195	-1.34346	0.000140391	1.60863	0.000212258	Q9W542	mip130	7.12632e-05	0.829507	0.00179914	0.895296	0.437922	-0.0948752	0.701212	-0.0290865	FALSE
-0.209671	0.0778821	-0.196783	0.148829	0.182938	0.378426	0.195826	0.772632	0.013845	0.355034	-0.39261	0.00651734	Q9VSR5	mRpL12	0.869063	-0.0133985	0.679484	-0.039559	0.682019	-0.0362156	0.910011	0.010055	FALSE
-0.225986	0.889444	-0.139286	0.661512	0.000870272	0.577351	0.0875707	0.471194	0.138415	0.754494	-0.226856	0.51241	P54353	dod	0.561544	-0.00815396	0.00104131	-0.144767	0.66423	0.00966259	1.05704e-05	-0.146276	FALSE
-0.285754	0.0025902	-0.219988	0.0229549	0.0468182	0.158901	0.112584	0.230552	0.17317	0.0407967	-0.332572	0.00213494	Q9VWV5	24643014	0.0216679	-0.105314	0.0800849	-0.0657762	0.732375	-0.0097954	0.177754	0.0493332	FALSE
-0.540549	0.00408387	-0.503287	0.00430833	-0.142273	0.0806173	-0.105011	0.590985	0.64556	0.00448185	-0.398276	0.00233304	Q9VZ08	Q9VZ08	0.0815911	-0.07744	0.0056578	-0.151131	0.171161	0.040668	0.0339368	-0.114359	FALSE
-0.760774	0.010172	-0.496687	0.0100227	-0.162493	0.0367759	0.101594	0.449501	0.65918	0.00381193	-0.59828	0.0212033	P20439	CycB	0.0382862	-0.319228	0.0814365	-0.262047	0.771337	-0.0264674	0.551083	0.0836488	FALSE
-0.0400898	0.265445	-0.117401	0.0201821	0.175024	0.533078	0.0977135	0.0603685	-0.0576237	0.847442	-0.215114	0.0097779	O77477	LD24471	0.282346	0.0249416	0.831522	0.00860126	0.187162	0.0558895	0.182432	0.0395492	FALSE
-0.302577	0.000446904	-0.272466	0.0385033	-0.377652	0.00219164	-0.347541	0.0222151	0.650118	0.00445737	0.0750749	0.264083	A1Z898	Caf1-105	0.00205882	-0.58955	0.00110729	-0.599382	0.205868	-0.0360844	0.689307	-0.0459161	FALSE
0.251775	0.207362	0.6069	0.00719119	-0.0475662	0.750475	0.307558	0.0435182	-0.559334	0.0256479	0.299341	0.0488879	Q9VBX4	CG10057	1.33642e-05	0.66976	1.02766e-05	0.831278	0.0118932	0.131751	0.315948	0.0297675	FALSE
-0.101223	0.202467	-0.0241275	0.70054	-0.175712	0.0605731	-0.0986164	0.133641	0.199839	0.0452525	0.0744889	0.220822	Q7JZF5	Polr2E	0.424791	0.0790351	0.0149203	0.139262	0.0123007	-0.145504	0.393149	-0.0852772	FALSE
2.26314	2.16673e-06	2.38422	0.000469867	-0.397004	0.119846	-0.275927	0.0279409	-1.98722	2.59343e-05	2.66015	0.0002493	Q9VFF3	Rrp6	0.000189184	1.39377	8.81345e-05	1.46917	0.0343824	-0.333788	0.0470122	-0.258386	FALSE
-0.719016	0.00556229	-0.475058	0.00432595	-0.212868	0.258161	0.0310904	0.955756	0.687925	0.00448211	-0.506148	0.0061643	Q9VSP0	Dmel\CG6511	0.0473058	-0.259414	0.106718	-0.169698	0.500993	-0.0221331	0.600856	0.0675825	FALSE
-1.01604	0.000609973	-0.943783	0.000432113	0.0883372	0.988846	0.16059	0.308308	0.855446	0.00140904	-1.10437	0.000129599	Q9W451	fs(1)M3	0.00143588	-0.713829	0.0028987	-0.591529	0.564669	0.0520904	0.151364	0.17439	FALSE
-0.0239836	0.213613	-0.199677	0.56354	-0.0161169	0.321531	-0.191811	0.559274	0.215794	0.616678	-0.00786669	0.911279	Q9VXJ0	Mfe2	0.329077	-0.173756	0.165887	-0.196766	0.291059	-0.0763105	0.787093	0.0533012	FALSE
-0.347066	0.000227576	-0.448052	0.00999934	0.0803131	0.0966425	-0.0206724	0.637297	0.367739	0.0169228	-0.427379	0.00152448	Q9W3T2	Dmel\CG4593	0.0203691	-0.0675838	0.603976	-0.0107146	0.0776162	-0.049006	0.00280753	0.105875	FALSE
-0.295382	0.0876428	-0.121945	0.866549	-0.32328	0.0739444	-0.149842	0.759142	0.445225	0.107739	0.0278979	0.610585	Q7KR04	RpS15Ab	0.826045	-0.0276518	0.798847	-0.0477225	0.150081	0.247177	0.168021	-0.267248	FALSE
-0.109733	0.102112	-0.204721	0.00193329	-0.0174321	0.570863	-0.11242	0.131249	0.222153	0.0160001	-0.0923011	0.0626469	Q9VNH6	Sec8	0.278991	-0.0408529	0.388965	-0.0224956	0.646597	-0.0100982	0.822722	0.00825906	FALSE
-0.29486	0.0149588	-0.224461	0.266703	-0.12645	0.094563	-0.0560498	0.554926	0.35091	0.0346851	-0.168411	0.399447	Q9VFS8	Q9VFS8	0.952104	0.00425517	0.238982	0.0510457	0.889826	-0.00520009	0.571019	0.0415904	FALSE
0.608927	0.00110305	0.742106	0.0170518	-0.0912642	0.350315	0.0419156	0.469018	-0.650842	0.0233923	0.700191	0.00183457	Q9VRY4	velo	0.000538269	0.340512	0.00170745	0.445745	0.946656	0.00484369	0.000126352	0.110077	FALSE
0.696641	0.0218824	0.653862	0.00607746	-0.0742582	0.398107	-0.117037	0.152592	-0.579603	0.0998618	0.770899	2.94029e-05	Q9VHS8	Q9VHS8	0.000601238	0.516114	0.000202153	0.477721	0.630449	-0.0284543	0.780897	-0.00993852	FALSE
-0.247937	0.446462	0.139057	0.571605	-0.414352	0.0970288	-0.0273585	0.287052	0.275295	0.131396	0.166415	0.397925	Q9W244	px	0.256582	-0.0871443	0.0798975	-0.100106	0.775072	0.0220936	0.321001	-0.0350551	FALSE
0.0113163	0.419773	-0.00133071	0.560275	-0.0321675	0.345052	-0.0448145	0.767682	0.0334982	0.559463	0.0434838	0.594253	Q9VUZ8	PDCD-5	0.0127988	0.241238	0.012253	0.286924	0.598767	0.031698	0.310791	0.0773844	FALSE
-0.263864	0.163344	-0.334002	0.0556899	-0.152551	0.210901	-0.222688	0.271576	0.486553	0.0143397	-0.111314	0.503454	Q9VFE4	RpS5b	0.202623	-0.0764947	0.0056898	-0.0770296	0.218047	-0.0688768	0.0364625	-0.0694117	FALSE
-0.0839533	0.0648176	-0.248387	0.329913	-0.105875	0.196215	-0.270309	0.0125322	0.354262	0.00205648	0.0219215	0.564449	Q8SYL1	l(2)09851	0.0302327	0.0609192	0.764319	0.00778346	0.39333	-0.0163722	0.0512394	-0.0695079	FALSE
-0.0608175	0.569583	-0.249014	0.0532462	0.468418	0.00347066	0.280221	0.212246	-0.219404	0.370656	-0.529235	0.00112367	Q8IQD6	Ae2	0.00949726	0.252591	0.00214516	0.197025	0.589474	-0.0323742	0.414658	-0.0231918	FALSE
-0.0257219	0.224229	-0.159613	0.122373	0.0870613	0.346854	-0.0468301	0.435639	0.0725521	0.242894	-0.112783	0.0368346	Q9V3Y0	Ankrd49	0.00122583	0.0685528	0.0529997	0.124955	0.154147	0.0741725	0.00277391	0.130575	FALSE
-0.0637682	0.172092	-0.186863	0.254152	-0.0351827	0.453626	-0.158278	0.282819	0.222046	0.205264	-0.0285855	0.686424	Q9VJJ0	Prosbeta4	0.349314	0.0307299	0.80644	0.0108431	0.407673	0.0246684	0.916742	0.0047815	FALSE
-0.0481826	0.932365	-0.411234	0.635078	-0.0232381	0.476174	-0.386289	0.00983088	0.434472	0.0749512	-0.0249445	0.406926	Q8IRE3	gry	0.0936915	0.110342	0.883065	-0.00548274	0.51455	0.0282141	0.135308	-0.0876104	FALSE
-0.0180141	0.488836	-0.0355109	0.423693	0.103076	0.131317	0.0855795	0.832632	-0.0675654	0.904367	-0.12109	0.142578	Q9VFL5	MetRS-m	0.375975	0.0865302	0.23085	0.059213	0.88083	-0.0146229	0.699939	-0.0126943	FALSE
-0.894306	0.00953445	-0.435964	0.0283941	-0.34912	0.028639	0.109223	0.371555	0.785084	0.000657961	-0.545186	0.0691792	Q9VNS0	mael	0.01263	0.392114	0.0986046	0.270608	0.478264	-0.115216	0.905767	-0.0062909	FALSE
0.717177	0.0017009	0.903238	0.786669	-0.130564	0.508564	0.0554968	0.493444	-0.772674	0.845669	0.847741	0.00264141	M9NFR3	CycA	0.00517145	0.709639	0.0026479	0.572434	0.337895	0.0346315	0.318279	-0.171836	FALSE
-0.524597	0.00168412	-0.403509	0.0156581	-0.119984	0.235944	0.00110387	0.699735	0.523493	0.00648091	-0.404613	0.00446572	Q24216	Cdk7	0.00276233	-0.295885	0.00205621	-0.107021	0.292642	0.0249758	0.00744408	0.21384	FALSE
0.424735	0.00540089	0.364703	0.00592115	-0.0679571	0.824067	-0.127989	0.0566187	-0.296746	0.0100255	0.492692	0.00345615	M9PCR7	Liprin-alpha	0.00572195	0.340417	0.00262336	0.297809	0.232147	-0.102728	0.00465543	-0.145336	FALSE
-0.207075	0.164563	-0.0587432	0.417356	0.071164	0.370373	0.219496	0.228334	-0.0124208	0.347287	-0.278239	0.035298	Q9VF53	AOX1	0.97709	-0.0013533	0.0939391	0.0362972	0.384938	-0.0333542	0.095308	0.0710047	FALSE
-4.0922	0.000160792	-3.80693	0.00312847	-0.100781	0.643397	0.184493	0.355145	3.90771	0.00476457	-3.99142	1.95418e-05	P40688	swa	3.82831e-05	-2.31964	6.18868e-05	-2.47095	0.36018	0.0750009	0.67335	-0.0763139	FALSE
-1.02863	3.01655e-06	-0.737651	0.0018357	-0.0999803	0.326002	0.190998	0.0265258	0.837632	7.55078e-05	-0.92865	0.000578221	P25992	yem	0.00171529	-0.528374	0.00323226	-0.4906	0.50371	0.0232915	0.575258	0.061065	FALSE
-0.0385788	0.962341	-0.0827263	0.419372	0.385552	0.0553701	0.341405	0.0402721	-0.302826	0.0425657	-0.424131	0.0538489	Q9V3V2	Fkbp14	0.00427893	0.308053	0.309408	0.126005	0.404041	0.0915794	0.264229	-0.0904689	FALSE
3.97272	1.14203e-05	5.72118	0.00343249	-2.06312	0.165853	-0.314651	0.0560498	-3.65807	7.12785e-05	6.03583	0.00236682	Q9V455	Kap-alpha3	0.000117861	2.45272	0.000124518	2.60275	0.0627184	-0.385223	0.281365	-0.235187	FALSE
-0.867351	3.12075e-05	-0.601724	0.00418051	-0.206444	0.0443795	0.059183	0.195376	0.808168	0.000372768	-0.660907	0.000964886	Q7JQT9	Dmel\CG1671	0.0024948	-0.354059	0.000403911	-0.47639	0.388655	0.056142	0.13794	-0.0661885	FALSE
-0.305443	0.0952141	-0.11259	0.12738	-0.166616	0.308699	0.026238	0.834289	0.279206	0.0874944	-0.138828	0.137458	E1JIW2	ssh	0.0338649	0.0927338	0.404422	-0.0553018	0.0210068	-0.093447	0.422566	-0.0545886	FALSE
-0.186801	0.138563	-0.274771	0.109528	0.00203222	0.597559	-0.0859384	0.243019	0.272739	0.132635	-0.188833	0.0565726	Q9VYG3	Dmel\CG4332	0.430614	0.0509054	0.440564	0.0192357	0.433894	0.0430656	0.119171	-0.0747353	FALSE
0.0290143	0.45602	0.036336	0.368974	-0.109847	0.344011	-0.102525	0.496633	0.073511	0.45189	0.138861	0.220347	Q9VIT9	Tep4	0.199821	0.0284921	0.942922	-0.00218185	0.00175538	0.214271	0.000177539	-0.244945	FALSE
0.105028	0.323969	-0.087408	0.304059	-0.175	0.0776024	-0.367435	0.0123986	0.262408	0.0458586	0.280027	0.00851763	M9PGI1	csw	0.0227225	0.394367	0.0305158	0.298166	0.595141	-0.0757551	0.0346881	-0.171956	FALSE
0.0475081	0.863463	0.163576	0.0155974	-0.151614	0.00856343	-0.0355468	0.932137	-0.0119613	0.731873	0.199122	0.0358347	Q9VIS4	Dmel\CG10463	0.0391963	0.179133	0.149363	0.127338	0.498667	0.0580311	0.9073	0.00623661	FALSE
-0.151096	0.987194	-0.0434299	0.989905	-0.0258581	0.826145	0.081808	0.902387	0.0692881	0.906934	-0.125238	0.830831	Q8SXT8	SNF4Agamma	0.156215	0.213102	0.28433	0.365066	0.94555	0.0134424	0.623595	0.138521	FALSE
-0.122626	0.0663867	-0.0832458	0.867978	-0.00642421	0.415258	0.0329556	0.96212	0.08967	0.211597	-0.116201	0.875294	P25991	su(f)	0.074138	-0.13197	0.0336398	-0.18877	0.706818	0.0264172	0.55868	-0.0303827	FALSE
-0.290292	0.0145702	-0.424186	0.0530526	-0.0350632	0.571246	-0.168957	0.108638	0.459249	0.00442927	-0.255229	0.157764	Q9VM22	Dmel\CG5149	0.791793	0.0180233	0.511663	-0.0400874	0.582815	0.0213578	0.657363	-0.036753	FALSE
0.164088	0.195643	0.121781	0.186095	-0.164846	0.882616	-0.207154	0.131653	0.0430651	0.457741	0.328935	0.0131772	Q9VI58	Tailor	0.0214504	0.217245	0.0293426	0.169283	0.584586	-0.0231936	0.732975	-0.0247683	FALSE
0.170802	0.0705186	0.2294	0.0355605	0.0263055	0.641801	0.0849037	0.182116	-0.255705	0.0129203	0.144496	0.103583	Q9V726	Cpsf160	0.0751728	0.204383	0.0532833	0.21933	0.905037	-0.0126301	0.972392	0.00231645	FALSE
-0.541702	0.00896629	0.0127213	0.324852	-0.234131	0.17814	0.320292	0.714256	0.22141	0.120529	-0.307571	0.0684849	Q8I7C3	Lasp	0.335518	0.118512	0.896458	-0.0152189	0.826498	-0.0272362	0.352096	-0.106495	FALSE
-0.222976	0.35766	-0.374723	0.101782	-0.0441146	0.336516	-0.195861	0.185025	0.418837	0.0573354	-0.178862	0.787538	Q9VPP5	Q9VPP5	0.596312	0.0121848	0.961143	-0.0028439	0.0189164	0.104786	0.159376	0.0897572	FALSE
-0.481024	0.000300915	-0.576979	0.000915342	-0.00554686	0.905382	-0.101501	0.194959	0.582526	0.00050654	-0.475478	0.000824278	Q494I1	Dmel\CG2747	0.174444	-0.0690563	0.0689324	-0.120091	0.0545408	-0.11817	0.224711	0.0671356	FALSE
0.184091	0.151335	0.764493	0.0239858	-0.588745	0.012502	-0.00834367	0.519411	-0.175748	0.535416	0.772837	0.00892362	P13709	fs(1)h	0.00304465	0.266765	0.328512	0.120455	0.182465	0.123285	0.036577	-0.269595	FALSE
0.414505	8.24525e-05	0.257805	0.0190802	-0.0635291	0.551417	-0.220229	0.0410994	-0.194276	0.0246253	0.478034	7.42096e-05	Q9VJ58	Faf2	0.099314	0.294411	0.212355	0.19787	0.274327	-0.154288	0.165468	-0.250829	FALSE
-0.12201	0.818683	-0.146889	0.66157	-0.137402	0.516904	-0.162281	0.873591	0.284291	0.735159	0.0153922	0.574546	Q8STG9	Sec61alpha	0.307338	-0.0798957	0.0402678	-0.0551167	0.877793	-0.00691256	0.768997	0.0178664	FALSE
0.0400791	0.237612	-0.0291435	0.699625	0.0471661	0.929122	-0.0220565	0.440504	-0.0180226	0.453752	-0.00708703	0.369778	Q9VIF2	Pld3	0.273951	0.0943715	0.865376	0.0158787	0.105498	-0.148674	0.0659573	-0.227167	FALSE
-0.0361177	0.490711	-0.241429	0.05442	0.105556	0.358748	-0.0997548	0.687408	0.135873	0.25888	-0.141674	0.135282	Q9VCX3	mRpL45	0.408886	-0.0473263	0.360645	0.0297679	0.646425	-0.0164038	0.280781	0.0606903	FALSE
-0.326776	0.023826	-0.159172	0.0889494	-0.113138	0.236203	0.0544661	0.694975	0.27231	0.0188943	-0.213639	0.0856296	Q9VQM4	gkt	0.436199	-0.0467679	0.275504	-0.0560428	0.173698	0.106758	0.0225225	0.0974831	FALSE
-0.094069	0.352336	-0.188053	0.087393	0.332097	0.159707	0.238112	0.301179	-0.144043	0.959371	-0.426166	0.0151843	Q8SYP9	mRpS5	0.00110272	0.12542	0.0606007	0.0698253	0.141426	0.0502028	0.719627	-0.00539169	FALSE
-0.367325	0.000297983	-0.478876	0.000178962	0.0805623	0.376481	-0.0309886	0.0974374	0.398314	0.000185389	-0.447887	0.000274357	Q9V3Y8	IKKepsilon	3.96241e-05	-0.257393	0.000567638	-0.26289	0.967729	0.00102428	0.725731	-0.00652146	FALSE
-0.145289	0.581668	-0.29563	0.433423	0.116633	0.699956	-0.0337085	0.833494	0.178997	0.716422	-0.261922	0.323178	Q7KSQ0	sea	0.043395	0.0570076	0.422197	0.0137796	0.000236356	0.203451	0.00019617	-0.246679	FALSE
0.0909291	0.0465974	-0.114582	0.202327	0.00691607	0.849889	-0.198595	0.0735353	0.107666	0.200353	0.084013	0.00249421	O97182	Arpc1	0.0631061	0.0740788	0.907587	0.00364759	0.0621266	0.0778286	0.805888	0.00739743	FALSE
-0.105213	0.0166972	-0.136943	0.0569026	0.00987519	0.443586	-0.0218549	0.961405	0.127067	0.0873359	-0.115088	0.0178969	Q9V4S8	CSN7	0.927003	0.00209163	0.964735	0.00112475	0.152647	0.0421069	0.127964	0.04114	FALSE
-0.0438056	0.440566	-0.464506	0.214597	-0.237363	0.958796	-0.658064	0.0269252	0.70187	0.359459	0.193558	0.195862	O61444	Mkk4	0.232964	0.0615	0.427795	0.050663	0.00546462	0.164031	0.0563424	-0.174868	FALSE
0.0116628	0.811703	-0.172878	0.159111	-0.0160028	0.633759	-0.200544	0.0377951	0.188881	0.0382801	0.0276656	0.68909	Q9VNA5	Prosbeta7	0.854876	0.00448829	0.67393	0.0115574	0.35631	-0.0280106	0.176242	0.0350798	FALSE
-0.292431	0.0227474	-0.131834	0.0275323	-0.0622407	0.571592	0.0983556	0.0568886	0.194075	0.0744978	-0.23019	0.0134881	Q9V6U9	Q9V6U9	0.230609	0.067719	0.280355	0.107444	0.768657	0.0290747	0.116673	0.0687995	FALSE
-0.123181	0.242355	-0.215392	0.116453	-0.0813289	0.758338	-0.17354	0.516788	0.296721	0.146458	-0.0418521	0.17563	O76752	Sptr	0.185413	-0.0336333	0.0916962	-0.0607112	0.243182	-0.0407307	0.0184474	-0.0678087	FALSE
0.113783	0.250565	0.0507435	0.83154	-0.0512053	0.755814	-0.114245	0.159133	0.000461834	0.6986	0.164988	0.0587427	Q9VJ75	Dmel\CG10413	0.0874332	0.117833	0.125136	0.125906	0.880257	0.00350855	0.957554	0.00456395	FALSE
0.985822	3.3116e-05	1.21365	0.00218309	-0.158026	0.0800061	0.0698046	0.758713	-1.05563	0.00204522	1.14385	0.000471262	Q9VPI9	Zir	0.000120497	0.644352	0.00106628	0.754298	0.132818	0.135925	0.721592	-0.0259786	FALSE
-0.0198317	0.442754	-0.314671	0.00254278	0.292523	0.135581	-0.00231642	0.94276	0.0221481	0.438006	-0.312355	0.00603665	Q9W1L1	mRpL43	0.0444649	-0.0685575	0.360431	-0.0264291	0.480666	-0.0202237	0.399267	0.0219047	FALSE
0.72046	0.0266689	0.796605	0.09021	-0.245783	0.635758	-0.169638	0.223647	-0.550822	0.209522	0.966243	0.00637296	Q9VBZ5	Ythdf	0.00138991	0.76654	4.9063e-05	0.773925	0.210501	-0.0972881	0.339519	-0.0899027	FALSE
1.58832	9.72307e-05	1.75568	0.000144717	-0.0985896	0.14299	0.0687696	0.875569	-1.65709	0.000390817	1.68691	1.63789e-05	Q24185	hook	0.000372008	0.942985	0.00262081	0.96993	0.179605	0.0818838	0.749426	-0.0549383	FALSE
-0.267485	0.0521765	-0.476273	4.18286e-05	0.0789363	0.0835263	-0.129851	0.208765	0.397336	1.58251e-05	-0.346422	0.027954	M9PED6	dYOD1	0.00186307	-0.293824	0.119104	-0.156933	0.262977	0.0297048	0.280503	0.107186	FALSE
0.344243	0.333212	0.110292	0.75109	0.6681	0.0717162	0.434149	0.434313	-0.778392	0.172286	-0.323857	0.143332	L0MLP2	CaMKII	0.0737645	0.167558	0.34018	-0.456644	0.846976	0.0340619	0.208995	-0.59014	FALSE
0.238029	0.328615	0.0849258	0.795336	-0.0787885	0.196446	-0.231892	0.197526	-0.00613731	0.412889	0.316818	0.0965746	Q9VSW5	Klp67A	0.0839108	0.0652415	0.335961	0.0432952	0.266116	-0.0292422	0.302016	-0.0511885	FALSE
-0.467292	0.0372306	-0.106608	0.93496	0.0619945	0.99302	0.422678	0.0542306	0.0446131	0.929054	-0.529286	0.0637117	Q9VJZ1	anon-WO0118547.80	0.00522385	0.144387	0.0140595	0.11799	0.00133309	0.301525	3.44172e-06	0.275128	FALSE
-0.314271	0.0651237	-0.190372	0.3707	-0.187198	0.142299	-0.0632997	0.77334	0.377571	0.0850976	-0.127073	0.452485	P48159	RpL23	0.25745	-0.0358326	0.850535	-0.00804254	0.109241	0.0606033	0.440069	-0.0328133	FALSE
-0.634775	0.000310625	-1.54204	0.00098182	-0.402203	0.0142676	-1.30946	0.00135997	1.94424	0.00033224	-0.232572	0.0262731	Q9W2N5	Sou	0.016524	-0.452228	0.000261161	-0.262124	0.421019	0.0232163	0.131991	0.213321	FALSE
-0.200025	0.0172382	-0.206338	0.00546371	0.00598776	0.966828	-0.000325295	0.864269	0.20035	0.0145107	-0.206012	0.00819001	Q9VQQ9	Sec5	0.00213787	-0.141195	0.000212979	-0.142675	0.00294153	-0.0664829	0.0337471	0.0650025	FALSE
-0.15104	0.390405	-0.329325	0.0028507	-0.135096	0.291904	-0.313382	0.01394	0.464421	0.00727659	-0.0159438	0.963389	Q86BP1	Dmel\CG5044	0.620451	-0.0220888	0.993526	0.000576972	0.0822038	0.141509	0.072615	-0.118843	FALSE
0.38209	0.0151715	0.339198	0.0109587	-0.150533	0.48971	-0.193426	0.0270437	-0.188664	0.136967	0.532624	0.000228516	O96838	fab1	0.260507	0.103378	0.372643	0.109576	0.957593	-0.00292981	0.980305	0.00326848	FALSE
-0.0569695	0.146021	-0.180701	0.912707	-0.111823	0.20016	-0.235554	0.396769	0.292524	0.02369	0.0548535	0.567883	Q9W3U1	Setd3	0.292227	0.0160541	0.786433	0.00821241	0.0205729	-0.102632	0.00167075	-0.110473	FALSE
-0.0173	0.966687	-0.0943794	0.859905	0.0942719	0.598745	0.0171925	0.453664	0.000107442	0.537625	-0.111572	0.586135	Q5BIA9	Dmel\CG8613	0.869155	0.00435436	0.439129	-0.0224785	0.399288	-0.0275256	0.975462	0.00069273	FALSE
0.14117	0.229329	0.197499	0.00781358	0.0503704	0.585924	0.106699	0.0685854	-0.247869	0.0321203	0.0907998	0.236955	X2JG22	Prp4k	0.000552681	0.563978	2.29893e-06	0.588246	0.226901	0.0706595	0.199726	-0.0463914	FALSE
-0.218397	0.0988982	-0.432789	0.0572607	-0.141371	0.287069	-0.355764	0.0440814	0.574161	0.0196205	-0.0770255	0.611277	Q8IN02	Dph5	0.42048	-0.0213164	0.284998	-0.0401354	0.181111	-0.0602185	0.0549355	0.0413995	FALSE
-0.249116	0.00286038	-0.249128	0.213757	-0.0169907	0.436277	-0.0170021	0.980926	0.266119	0.0915155	-0.232126	0.0519051	Q9W0H3	sturkopf	0.436658	0.0226232	0.842106	-0.012424	0.0599015	0.106561	0.220326	0.0715142	FALSE
0.0395439	0.737512	-0.321265	0.0885403	0.0583401	0.594347	-0.302469	0.0960047	0.262925	0.127979	-0.0187962	0.774433	A1Z6M0	Bap170	0.642712	0.0586329	0.714004	-0.0349933	0.252103	-0.0666191	0.311019	-0.160245	FALSE
0.0871945	0.343588	0.0261433	0.778186	-0.0345117	0.571025	-0.0955629	0.342191	0.00836842	0.504206	0.121706	0.227621	Q8IR23	vap	0.854838	-0.00462467	0.93595	-0.0057758	0.216841	0.0249175	0.749654	0.0237664	FALSE
0.369584	0.00830328	0.198586	0.941318	-0.332642	0.0235378	-0.50364	0.0337993	0.134056	0.279594	0.702226	2.32853e-05	A8DYK1	Ipk1	0.906851	0.0100036	0.638608	-0.0464347	0.285606	-0.0786178	0.262589	-0.135056	FALSE
-0.379899	0.0043771	-0.0744634	0.964894	-0.0977142	0.269858	0.207721	0.0486454	0.172178	0.209791	-0.282184	0.0712678	Q9VDS5	RhoGAP92B	0.110552	-0.103253	0.00301379	-0.203827	0.392593	-0.0131804	0.206683	-0.0873934	FALSE
-0.997201	0.000341447	-0.48777	0.0915096	0.116599	0.664101	0.62603	0.299248	0.371171	0.114137	-1.1138	3.02553e-05	Q7YU03	Dmel\CG3632	0.609232	-0.0335733	0.135081	-0.143124	0.329177	-0.0218809	0.411372	-0.0876697	FALSE
-0.319285	0.0199581	-0.130533	0.0322043	-0.120956	0.562104	0.0677947	0.368322	0.25149	0.0468235	-0.198328	0.00598819	Q9VZ04	GCS1	0.361281	-0.0380054	0.416851	-0.0436423	0.190962	0.0421003	0.540259	0.0364635	FALSE
-0.0900059	0.227832	-0.201044	0.126103	-0.0333766	0.851329	-0.144415	0.187032	0.23442	0.0679826	-0.0566293	0.326322	Q9VUJ1	Prosbeta2	0.00454002	0.0861172	0.403704	0.0241343	0.0358435	0.0642627	0.921063	0.00227978	FALSE
-0.0888997	0.676632	-0.294794	0.0398334	0.238119	0.132977	0.0322251	0.270489	0.0566746	0.882546	-0.327019	0.0232773	Q8T3V6	mRpL47	0.537445	-0.0161242	0.0603811	-0.0249523	0.413516	0.0168016	0.681463	0.00797348	FALSE
-0.0395676	0.97075	-0.0463425	0.495595	-0.0495461	0.994737	-0.056321	0.298929	0.0958886	0.557352	0.00997854	0.972685	Q9VW22	l(3)76BDm	0.601421	0.0264061	0.38623	0.0583849	0.216513	0.0725393	0.521244	-0.0405605	FALSE
-0.423776	0.00303986	-0.402622	0.0138753	-0.0883512	0.647612	-0.0671969	0.329697	0.490973	0.0047155	-0.335425	0.0155366	Q9VMH4	Dmel\CG9175	0.171633	-0.0918603	0.0622681	-0.134749	0.756137	-0.0216935	0.176848	-0.064582	FALSE
-0.0599956	0.495197	-0.0504871	0.283521	0.0699849	0.0561741	0.0794935	0.538328	-0.0194978	0.869942	-0.129981	0.0252198	Q9VNH2	Dmel\CG2100	0.0771804	0.247884	0.547699	0.0788946	0.123568	0.155816	0.928519	-0.0131741	FALSE
0.188651	0.161862	-0.257725	0.914971	-0.0239152	0.676798	-0.470291	0.0711115	0.28164	0.680326	0.212567	0.123055	Q9VU38	Adk2	0.611852	0.0451473	0.319106	-0.0760844	0.936905	0.006879	0.130713	-0.128111	FALSE
-0.218387	0.229808	-0.163077	0.0813716	-0.29276	0.203661	-0.237451	0.251546	0.455838	0.026397	0.0743739	0.698233	Q9VNB9	RpL35A	0.0248969	-0.0737456	0.211642	-0.0428517	0.115369	-0.0530023	0.409808	-0.0221083	FALSE
1.21157	0.000625383	1.00778	0.0019649	0.20345	0.312726	-0.000337286	0.96769	-1.21123	0.00120603	1.00812	0.00103755	Q9VHC4	FCHo2	3.10887e-05	0.852132	0.000865484	0.845502	0.203544	0.15315	0.0015542	-0.15978	FALSE
-0.142548	0.193431	-0.234857	0.0300366	-0.239732	0.132302	-0.332041	0.15691	0.474589	0.0094466	0.0971843	0.78867	P17704	RpS17	0.0419513	-0.0912498	0.389584	-0.0339318	0.0795578	0.076868	0.589535	-0.01955	FALSE
1.90587	8.04888e-06	2.20199	3.82946e-05	-0.120528	0.582536	0.1756	0.0488431	-2.08147	2.84296e-06	2.02639	6.53193e-05	Q7K0Y1	Q7K0Y1	0.000584086	1.05684	0.000220538	1.35818	0.442359	-0.111726	0.0644018	0.189618	FALSE
-0.663394	0.00245513	-0.454626	0.826183	0.781497	0.000811112	0.990264	0.0584911	-0.32687	0.266231	-1.44489	0.000157836	Q9VP61	AcCoAS	0.00727748	-0.323869	0.0525213	-0.222633	0.000579456	-0.619857	0.000964336	0.721094	FALSE
-0.644433	0.0045023	-0.345008	0.059123	0.037488	0.787706	0.336913	0.013165	0.30752	0.0314568	-0.681921	0.0081613	Q8SXR7	Fatp3	0.0105302	-0.218502	0.0318977	-0.134008	0.0218545	-0.206041	0.000563204	0.290534	FALSE
0.0178981	0.639778	0.0796919	0.212623	-0.0990993	0.0297116	-0.0373054	0.815825	0.0194073	0.965551	0.116997	0.0265103	P40945	Arf102F	0.0405633	0.217512	0.033869	0.188065	0.0451034	-0.107239	0.418233	0.0777919	FALSE
-0.534524	0.157547	-0.695844	0.0917399	0.180585	0.468201	0.0192653	0.658957	0.515259	0.129446	-0.715109	0.109695	Q9VZU4	ND-30	0.730746	0.0118183	0.988655	0.000356474	0.500991	-0.00923652	0.612542	-0.0206983	FALSE
-0.217207	0.0206882	0.11097	0.659964	-0.783761	0.00175532	-0.455585	0.0863989	0.672791	0.0237784	0.566554	0.00235281	Q9V9W4	Dmel\CG1774	0.782375	-0.0237904	0.707901	0.0170339	0.0152158	-0.328455	0.00238293	-0.287631	FALSE
-0.42296	0.0672482	-0.321268	0.0603563	-0.0845891	0.633485	0.0171032	0.929931	0.405857	0.0632507	-0.338371	0.0667456	Q9VK89	Q9VK89	0.250962	-0.0567182	0.638333	-0.012361	0.0289882	-0.105515	0.175014	-0.0611574	FALSE
-0.245539	0.109187	-0.319814	0.0910759	-0.050352	0.69149	-0.124628	0.139967	0.370166	0.015582	-0.195187	0.433217	Q9W464	GAA1	0.328735	-0.0321931	0.120088	-0.0792676	0.385166	0.0396176	0.80545	-0.00745691	FALSE
0.209159	0.014123	0.352076	0.219729	-0.232244	0.0944867	-0.0893261	0.255603	-0.119832	0.991206	0.441402	0.0177392	Q24325	Taf2	0.00323855	0.263243	0.000972883	0.331724	0.0915015	0.0630874	0.0546948	0.131568	FALSE
-0.261108	0.0681057	-0.181355	0.954379	-0.132214	0.294157	-0.0524606	0.455848	0.313569	0.0348459	-0.128895	0.777703	Q9W1E5	mr	0.165744	-0.0703903	0.00640887	-0.161777	0.447526	0.0357317	0.134567	-0.0556551	FALSE
-0.418114	0.00243091	-0.464308	0.0122371	-0.114192	0.149315	-0.160386	0.0455544	0.5785	0.00203698	-0.303922	0.0375966	Q9V3H2	Rpn11	0.158356	-0.122173	0.0451638	-0.135227	0.969295	-0.00321049	0.640783	-0.0162644	FALSE
-0.337929	0.243173	-0.262687	0.17043	0.172371	0.568341	0.247612	0.329577	0.0903163	0.535102	-0.510299	0.0642892	Q9VPE2	ND-39	0.117891	-0.0456113	0.37743	-0.0311562	0.15156	-0.0571585	0.12027	-0.0427035	FALSE
-0.148166	0.0585513	-0.400395	0.031982	-0.231746	0.0141565	-0.483975	0.0635294	0.632141	0.00686767	0.0835798	0.912482	Q9VYA0	Nadsyn	0.606434	0.0250931	0.333358	-0.0694134	0.632878	-0.0312987	0.0597403	-0.125805	FALSE
0.199785	0.0232209	0.180964	0.117622	0.0176788	0.696802	-0.00114306	0.742686	-0.198642	0.128272	0.182107	0.028036	O18338	Rab8	0.00734582	0.263952	0.0443244	0.181922	0.178924	-0.0396112	0.616235	-0.0424187	FALSE
-0.272266	0.0540904	-0.303012	0.109219	0.0654663	0.594467	0.0347202	0.661185	0.237546	0.10076	-0.337733	0.0781088	X2JAX3	Ubc4	0.792282	-0.00835267	0.588573	0.0251969	0.65994	-0.0198108	0.683045	0.0137387	FALSE
0.00858555	0.701845	-0.0988223	0.389191	-0.149851	0.147199	-0.257259	0.129292	0.248673	0.100366	0.158436	0.24104	Q9VNI8	Hpr1	0.195729	0.0647	0.481346	-0.0344923	0.981163	0.00106784	0.0881168	-0.0981244	FALSE
0.0615094	0.427969	0.125693	0.277917	-0.0179983	0.830057	0.0461851	0.20251	-0.107695	0.163999	0.0795077	0.537984	Q9VW59	RhoGDI	0.0802451	0.216058	0.0323065	0.128915	0.295953	0.120141	0.0785967	0.0329987	FALSE
-0.530006	0.0187907	-0.32012	0.064459	0.230524	0.0906196	0.44041	0.134853	0.0895956	0.429614	-0.76053	0.00634028	Q9VMI3	ND-51	0.967719	-0.00294965	0.607962	-0.0251745	0.91404	-0.00727669	0.60284	-0.0295015	FALSE
-0.0320664	0.641075	-0.152227	0.74486	0.0026476	0.798122	-0.117513	0.506132	0.14958	0.989468	-0.034714	0.763124	Q9VN03	Suv3	0.298681	0.121729	0.271076	0.1218	0.884644	0.0192705	0.774388	0.0193414	FALSE
-0.0236112	0.856533	-0.22793	0.3901	0.065554	0.820954	-0.138765	0.370111	0.162376	0.373463	-0.0891652	0.77574	Q9VMQ9	cl	0.159296	0.0677372	0.123194	0.122872	0.765654	-0.0110877	0.538948	0.0440472	FALSE
-0.0957251	0.248314	0.120003	0.800024	-0.0817397	0.739647	0.133989	0.808689	-0.0382636	0.627	-0.0139854	0.438203	Q9VCE6	Mettl3	0.0288147	-0.0894064	0.0124767	-0.109521	0.785814	0.0038125	0.660848	-0.016302	FALSE
0.089113	0.829332	0.217807	0.204088	0.0964633	0.883194	0.225158	0.310306	-0.314271	0.258573	-0.00735025	0.670777	O97125	Hsp68	0.492913	0.184463	0.360536	0.32906	0.104071	0.482813	0.129644	0.627409	FALSE
-0.880114	0.0114166	-0.954138	0.0213111	0.261861	0.797082	0.187837	0.177365	0.692277	0.0475224	-1.14197	0.00370438	Q9VDY6	Polr2M	0.000232945	-0.348231	0.0019025	-0.374967	0.00711807	-0.143431	0.0853291	0.116694	FALSE
-0.0471047	0.14034	-0.0810401	0.169308	-0.0567308	0.408375	-0.0906662	0.0347263	0.137771	0.0204955	0.00962607	0.971403	O62530	AP-2mu	0.156054	-0.0925944	0.0178073	-0.144915	0.0749329	0.064063	0.120338	-0.116384	FALSE
0.132886	0.100267	0.167081	0.652285	-0.322891	0.00322368	-0.288695	0.0475939	0.155809	0.139787	0.455776	0.00359258	Q9W1J3	Q9W1J3	0.0101631	0.218385	0.0308957	0.187365	0.00446382	-0.243666	0.0111002	-0.274686	FALSE
-0.239583	0.011938	-0.220299	0.00591405	0.0434616	0.641565	0.0627454	0.892037	0.176837	0.00940664	-0.283044	0.00776118	Q9VSN9	SrpRbeta	0.181067	0.0672474	0.817981	-0.0146047	0.0151688	0.225468	0.0375438	0.143616	FALSE
-0.37409	0.0115415	-0.514218	0.449139	-0.0116909	0.493951	-0.151819	0.158409	0.525909	0.00864999	-0.362399	0.704687	Q9XTM1	Sec10	0.00311029	-0.216994	0.00627378	-0.162219	0.844091	-0.00639201	0.232398	0.0483831	FALSE
-0.950922	0.00097156	-0.503302	0.0241832	-0.0256409	0.82121	0.421979	0.0517768	0.528943	0.00314129	-0.925281	0.00517837	P25171	Rcc1	0.000478739	-0.897353	0.00581385	-0.759285	0.200153	0.0838371	0.228666	0.221905	FALSE
-0.479901	0.0327247	-0.327651	0.124938	-0.0594723	0.503786	0.0927772	0.641001	0.387124	0.0573282	-0.420429	0.0673392	A0A0B4K680	PR-Set7	0.176007	-0.128936	0.0276889	-0.358009	0.168663	0.126065	0.395192	-0.103009	FALSE
-0.114018	0.0315061	-0.0633008	0.0784541	0.0479646	0.479582	0.098682	0.34265	0.0153361	0.245724	-0.161983	0.00135825	P25167	RpIII128	0.0045813	-0.115752	0.0960849	-0.108694	0.338219	0.049459	0.124829	0.0565169	FALSE
0.161041	0.349641	0.399921	0.218972	-0.0163202	0.825277	0.22256	0.227139	-0.383601	0.156317	0.177361	0.687253	P84029	Cyt-c-p	0.221689	0.0926183	0.971545	0.00580845	0.16631	0.157603	0.633114	0.070793	FALSE
-0.221233	0.00891357	-0.135678	0.050475	-0.0256439	0.798245	0.0599109	0.0776295	0.161322	0.0797156	-0.195589	0.00308494	Q9VQ26	Q9VQ26	0.0851508	0.173594	8.09522e-05	0.297417	0.0712573	-0.0441171	0.0924833	0.16794	FALSE
-0.0461647	0.473652	-0.314395	0.171364	0.0535849	0.999478	-0.214646	0.260201	0.26081	0.201201	-0.0997496	0.16993	Q9VDI5	Dmel\CG17271	0.0517694	0.188094	0.0440178	0.223771	0.91336	-0.011592	0.393345	0.0240855	FALSE
-0.453883	0.0303972	-0.355624	0.0331868	-0.00581574	0.815432	0.0924428	0.158812	0.36144	0.092114	-0.448067	0.00811457	Q9VPW4	PolrMT	0.0244402	0.21818	0.0472683	0.224281	0.0655758	0.13778	0.193595	-0.131679	FALSE
0.430169	0.0269251	0.439486	0.494756	-0.444524	0.0860446	-0.435207	0.125981	0.00503788	0.599232	0.874693	0.00720635	A0A0B4KEU2	sbb	0.00153293	0.440259	3.98354e-06	0.515645	0.0247209	0.189979	0.00827513	-0.114594	FALSE
-0.594904	0.692219	-0.676176	0.473344	-0.200119	0.705722	-0.281391	0.458776	0.876295	0.966689	-0.394785	0.96312	A0A0B4JD46	CNBP		0		0		0		0	FALSE
-0.0401743	0.20664	-0.328898	0.0192075	0.0292038	0.911219	-0.25952	0.0260256	0.299694	0.0118607	-0.0693781	0.29951	Q9VW71	kug	0.0290079	-0.22959	0.0187151	-0.129903	0.30449	-0.0800454	0.61104	0.0196418	FALSE
-0.329429	0.0137861	-0.355808	0.0450491	-0.178869	0.0415889	-0.205248	0.139437	0.534677	0.00770332	-0.150561	0.25496	A8DYU3	GramD1B	0.605463	-0.0418039	0.947685	-0.00383245	0.0338109	0.211082	0.0549792	-0.173111	FALSE
-0.351446	0.488215	-0.432662	0.182715	-0.419548	0.556516	-0.500764	0.29228	0.85221	0.120308	0.0681017	0.83878	P36241	RpL19	0.0121485	-0.0488234	0.347201	-0.0301596	0.0270755	0.0583031	0.1912	-0.0396394	FALSE
1.10824	0.000224613	1.10463	0.00159125	-0.0282806	0.639636	-0.0318981	0.754977	-1.07634	0.000888425	1.13652	0.00069475	Q95TA3	Tm1	0.00152894	0.918753	0.00532159	0.914068	0.868459	-0.0221786	0.918902	0.0174932	FALSE
-0.153731	0.0160367	-0.0830781	0.209619	0.0223132	0.456575	0.0929658	0.514477	0.0607649	0.294569	-0.176044	0.0748475	A0A0B4LJ12	awd	0.0012596	-0.054977	0.331403	-0.046255	0.969339	-0.00125285	0.811708	0.00746915	FALSE
1.12492	4.32363e-05	1.11933	0.00587605	-0.163734	0.196551	-0.169322	0.0783778	-0.955597	0.000139153	1.28865	0.00373339	Q9VZG5	CG1295	3.90179e-05	0.709129	3.49204e-07	0.749833	6.99766e-05	-0.125553	0.0839951	-0.0848489	FALSE
1.934	0.000124638	2.10855	0.00250375	-0.263542	0.0978883	-0.0889952	0.216298	-1.84501	0.0041719	2.19754	8.98967e-05	Q07DP5	Trf2	0.000217636	1.78197	0.000357347	1.76098	0.611675	0.050843	0.722531	-0.0718266	FALSE
-0.379811	0.000561425	-0.373511	0.0508994	-0.155662	0.189432	-0.149362	0.307199	0.529173	0.00363613	-0.224149	0.0679699	Q8INB9	Akt1	0.0298271	-0.136028	0.0081106	-0.174744	0.775429	-0.0145011	0.416543	-0.0242151	FALSE
-0.438099	0.00109517	-0.242089	0.0503436	-0.00532498	0.799837	0.190685	0.139199	0.247414	0.0482212	-0.432774	0.00110618	Q9V4W1	Gle1	0.414793	0.0223336	0.940905	0.00360654	0.147633	-0.0706558	0.198637	0.0519287	FALSE
-0.305222	0.00747099	-0.260138	0.073264	0.0376639	0.692221	0.0827487	0.370049	0.222474	0.0298761	-0.342886	0.0338486	Q9VGM2	fabp	0.254796	-0.0827624	0.785526	-0.0131268	0.418327	0.0596683	0.0299454	0.129304	FALSE
-0.139652	0.893354	-0.453765	0.251288	-0.0713946	0.743509	-0.385507	0.05069	0.525159	0.126481	-0.0682577	0.611372	E1JIL4	Caf1-55	0.723835	-0.0127744	0.221006	-0.028947	0.0695007	0.082573	0.03052	0.0664005	FALSE
-0.212149	0.0527456	-0.494791	0.00888791	0.0329494	0.581148	-0.249692	0.0833403	0.461842	0.0233333	-0.245099	0.00231001	Q8MLS2	Rpi	0.577736	-0.030358	0.0620193	-0.0836628	0.756985	0.0147383	0.389427	-0.0385665	FALSE
-0.3646	0.00337458	-0.202735	0.0299462	-0.164379	0.30682	-0.00251412	0.730418	0.367114	0.0010275	-0.200221	0.0489305	Q8I077	Usp1	0.32529	0.047302	0.52613	0.0405761	0.14597	0.106393	0.0524836	-0.113119	FALSE
-0.0228462	0.500976	0.0767682	0.953521	-0.0855808	0.0732122	0.0140337	0.628628	0.00881255	0.470781	0.0627346	0.107872	Q9VCB8	jnj	0.00321154	-0.208965	0.0058925	-0.185318	0.740742	0.0149525	0.721711	0.00869541	FALSE
-0.00785171	0.892209	0.0052266	0.755214	-0.0735173	0.724158	-0.0604389	0.927142	0.0682907	0.965775	0.0656656	0.818649	Q9I7X6	Q9I7X6	0.0840987	0.19602	0.264528	0.100195	0.199053	0.039864	0.644818	-0.0559617	FALSE
1.49588	8.83401e-06	2.14472	5.52714e-05	-0.147701	0.409735	0.501143	0.00568281	-1.99702	1.8551e-05	1.64358	7.59521e-05	Q9W5E4	Mybbp1A	0.000161393	1.33692	1.79756e-06	1.48006	0.289014	-0.125606	0.0822604	0.0175298	FALSE
0.931694	0.000490334	1.13592	0.00381285	-0.0607118	0.7906	0.143516	0.605645	-1.07521	0.00253248	0.992406	0.00152536	Q86B87	mod(mdg4)	0.000266406	0.52974	0.000870771	0.470617	0.855833	-0.011926	0.0771634	-0.0710491	FALSE
-0.214623	0.0156807	-0.369079	0.013863	0.199117	0.0231322	0.0446604	0.297014	0.169962	0.147146	-0.41374	0.00110667	Q7JVG6	TTLL12	0.0297803	-0.153776	0.952564	-0.0019696	0.0238537	-0.133007	0.00237159	0.284813	FALSE
-0.891361	0.000515739	-0.813803	0.00135092	-0.103794	0.196008	-0.0262359	0.702567	0.917597	0.00121127	-0.787567	0.000352342	Q7K2N0	Lnpk	0.0255192	-0.278499	0.250308	-0.13181	0.0886184	-0.116114	0.804535	0.0305746	FALSE
0.190295	0.000847241	0.106654	0.772962	-0.233675	0.0181532	-0.317315	0.0379739	0.12702	0.190748	0.423969	0.00229072	A8JNW4	skd	0.0386254	0.184117	0.00648253	0.126171	0.208422	0.0590092	0.088306	-0.116955	FALSE
-0.71508	0.0927481	-1.0584	0.00229991	0.438647	0.40574	0.0953295	0.546901	0.619751	0.103546	-1.15373	0.00726569	Q9VZL1	mge	0.00330273	-0.302726	0.0245365	-0.208031	0.214837	-0.0853162	0.859663	0.00937858	FALSE
-1.27072	4.44275e-05	-1.37628	0.0099242	0.215829	0.114716	0.110268	0.287594	1.16045	0.0165758	-1.48655	0.000400023	Q9VFC2	Spn88Ea	0.000266479	-0.707793	9.84152e-05	-0.921677	0.0567207	0.215305	0.940731	0.00142116	FALSE
-0.30757	5.22739e-05	-0.267434	0.0287833	-0.144276	0.464987	-0.10414	0.134461	0.41171	0.00272187	-0.163294	0.0544641	M9PEW1	Apt1	0.124113	-0.0766625	0.109423	-0.113728	0.780189	0.00349782	0.642803	-0.033568	FALSE
0.150023	0.207641	0.139651	0.880239	-0.0730047	0.799821	-0.0833769	0.284905	-0.0666459	0.953928	0.223027	0.120127	Q1LZ08	Q1LZ08	0.000318369	0.201483	0.00327321	0.181492	0.831838	-0.00584936	0.299449	-0.0258407	FALSE
-0.261107	0.0204488	-0.238741	0.0406685	0.0745331	0.470219	0.0968989	0.119079	0.164208	0.0503762	-0.33564	0.0213941	Q7K0X9	Syx7	0.263539	-0.0346196	0.0153956	-0.100184	0.439142	0.0197971	0.178228	-0.0457668	FALSE
-0.248828	0.142104	-0.0705813	0.546652	-0.137633	0.221578	0.0406139	0.684201	0.208215	0.254493	-0.111195	0.629637	O46050	Nmd3	0.081104	-0.0900377	0.0351405	-0.0740943	0.671414	0.0159602	0.334226	0.0319036	FALSE
-0.265004	0.0711581	-0.277484	0.513761	-0.156649	0.466367	-0.169129	0.821801	0.434133	0.210015	-0.108356	0.481558	Q9V9A7	Mccc2	0.934438	0.00597585	0.431236	-0.063178	0.0747398	0.201269	0.00700908	-0.270423	FALSE
0.391037	0.0802524	0.577403	4.56597e-05	0.00225427	0.495209	0.188621	0.0749785	-0.579657	0.0169807	0.388783	0.00361684	Q9VJZ7	Nnp-1	0.0179384	0.171237	0.00218253	0.346947	0.0119151	0.142601	0.00530929	0.318311	FALSE
-0.406171	0.00126207	-0.38603	0.0636556	-0.00993784	0.810588	0.0102032	0.901914	0.395968	0.0564262	-0.396233	0.00195172	Q4V3Z5	Dmel\CG11788	0.030692	-0.0900769	0.28517	-0.0584895	0.239645	-0.0565356	0.0730883	0.0881231	FALSE
-0.213778	0.0570147	-0.0446784	0.748304	-0.0812088	0.232734	0.0878906	0.591851	0.125887	0.211339	-0.132569	0.313892	M9PEF6	Naprt	0.0320997	-0.188096	0.509607	-0.0341978	0.104299	0.135771	0.00156955	0.289669	FALSE
-1.31905	3.43141e-07	-1.42952	0.144886	0.0389772	0.11595	-0.0714977	0.489378	1.39054	0.165216	-1.35802	1.41892e-06	Q9VJ44	Dmel\CG17597	0.00377997	-0.718524	0.00136869	-0.741321	0.675172	0.0531497	0.765032	0.0303527	FALSE
-1.17098	0.00104123	-0.785587	0.000712908	-0.0105013	0.635785	0.374889	0.0161045	0.796088	0.00461299	-1.16048	6.16481e-05	Q9VE85	Nup43	0.0128265	-0.35492	0.00982311	-0.469454	0.0438809	-0.105527	0.946389	-0.00900633	FALSE
-0.826051	1.0907e-05	-0.581391	0.176266	-0.0801361	0.250604	0.164524	0.0174745	0.661527	0.000248616	-0.745915	0.0575428	Q9VFV8	Dmel\CG9799	0.00625647	-0.294857	0.000887793	-0.373745	0.191138	0.0904807	0.786307	0.0115923	FALSE
2.21256	3.56086e-05	2.05491	0.00197586	-0.164067	0.527597	-0.321713	0.101686	-1.89084	0.00239603	2.37662	3.37127e-05	Q7KLG8	Septin5	0.000752486	1.21263	0.00254849	1.08456	0.594596	-0.0568306	0.369131	-0.184903	FALSE
1.64631	2.99539e-05	1.87985	0.00113985	-0.0754663	0.521564	0.158076	0.425965	-1.80438	0.00027771	1.72177	0.000750008	Q7PLI7	Q7PLI7	0.000157364	1.23637	0.000179556	1.27187	0.262993	0.102443	0.254766	0.137937	FALSE
0.0324524	0.536504	-0.0496281	0.403788	-0.137674	0.0284003	-0.219754	0.0283308	0.187302	0.0304729	0.170126	0.0314432	Q9VXP4	Paf-AHalpha	0.0967264	0.0999229	0.761094	-0.00626575	0.688226	-0.0154005	0.0258129	-0.121589	FALSE
-0.343991	0.0241119	-0.31201	0.0618949	-0.0722836	0.803602	-0.0403028	0.347075	0.384294	0.0781793	-0.271707	0.00480405	E1JIT4	Pfdn5	0.913115	0.0044495	0.523108	-0.0390945	0.248428	0.0630597	0.711445	0.0195157	FALSE
-0.258675	0.0116534	-0.301692	0.00231998	0.0464358	0.303532	0.00341876	0.399095	0.255256	0.00233437	-0.30511	0.00765188	E1JHQ1	Gs1	0.779189	0.0138808	0.344951	-0.033733	0.4822	0.036381	0.730779	-0.0112327	FALSE
-3.09107	0.000391191	-2.64549	0.0153976	-0.305442	0.237743	0.140145	0.499599	2.95093	0.0110204	-2.78563	0.000104351	Q9VQH2	Duox	0.00037841	-2.0244	0.000206288	-1.92187	0.463681	0.0486444	0.824633	0.0538905	FALSE
0.159453	0.929424	0.348328	0.0506621	-0.0571144	0.193916	0.131761	0.231497	-0.291213	0.490437	0.216567	0.0862311	P32865	Gprk1	0.00436696	0.311402	0.0268604	0.272888	0.171212	-0.0425177	0.431542	-0.081032	FALSE
0.0216892	0.593771	-0.0934901	0.32916	0.0617908	0.489261	-0.0533885	0.42305	0.0316993	0.374675	-0.0401016	0.31033	Q9VAC4	Nph	0.987414	0.000802535	0.773356	-0.00870489	0.109939	-0.0807348	0.142802	0.0712274	FALSE
0.231334	0.0487863	0.127328	0.220297	-0.0201639	0.743507	-0.124169	0.294734	-0.107164	0.335582	0.251498	0.0253795	Q9W3M8	Ykt6	0.0183452	0.248186	0.151432	0.184562	0.470426	0.0457111	0.876696	-0.0179138	FALSE
-0.292509	0.376378	0.370556	0.402196	-0.469465	0.236338	0.193599	0.849823	0.0989095	0.382871	0.176956	0.480588	Q95RB1	Dmel\CG14641	0.00112049	0.526197	0.0139982	0.445623	0.541989	-0.0758016	0.927144	-0.00477277	FALSE
0.276671	0.000407551	0.238842	0.067837	-0.054985	0.314266	-0.0928133	0.376767	-0.183857	0.0864558	0.331656	0.00838029	P26686	B52	0.0082925	0.167961	0.00323404	0.308018	0.0451947	0.130764	0.823	0.00929282	FALSE
0.151273	0.25023	0.135849	0.375444	-0.14569	0.151101	-0.161114	0.0793261	0.00984093	0.442255	0.296964	0.029091	Q9VAD3	Vps13B	0.558679	0.0413294	0.429727	-0.0865791	0.622805	-0.0428991	0.118814	-0.170808	FALSE
0.166692	0.03667	-0.171621	0.686698	0.371638	0.0468219	0.0333255	0.891649	-0.200017	0.381055	-0.204947	0.317974	Q9VUR7	Q9VUR7	0.435492	0.106048	0.384388	0.0840301	0.27534	0.1616	0.146872	0.139582	FALSE
1.03272	0.000991313	1.03652	0.0015268	0.168895	0.506742	0.172693	0.307573	-1.20542	0.00194401	0.863828	0.000405461	Q7YZA4	DAAM	0.000136507	1.08854	0.000111514	1.24579	0.928676	0.00765681	0.101794	0.164905	FALSE
-0.274118	0.00270625	-0.199277	0.0568605	-0.0448849	0.316679	0.0299555	0.963783	0.244162	0.00913365	-0.229233	0.0323851	Q9XZ19	Dmel\CG3909	0.730557	0.0120369	0.324954	-0.0459924	0.121074	0.0927276	0.200664	0.0346984	FALSE
0.0898143	0.206599	0.205113	0.68739	0.0193263	0.607194	0.134625	0.81448	-0.224439	0.422255	0.070488	0.757038	Q9W0Q4	klar	0.000524791	1.03103	0.000201644	1.11104	0.862838	0.0233456	0.216044	0.0566593	FALSE
-0.00816795	0.994091	-0.368981	0.973629	0.108834	0.557328	-0.251978	0.105717	0.260146	0.105184	-0.117002	0.556497	Q7JRC9	CG30493;CG30496;l(2)08492	0.857014	-0.00982138	0.0569907	0.0802703	0.598544	-0.0284482	0.129766	0.0616436	FALSE
-0.622574	0.000926086	-0.409964	0.000382989	-0.00639041	0.458096	0.20622	0.0486371	0.416354	2.90272e-05	-0.616183	0.00147121	Q9NG98	Top3alpha	0.0777736	-0.140166	0.0325722	-0.134475	0.182732	-0.0746826	0.224395	0.080373	FALSE
-0.129924	0.24135	0.101725	0.22096	-0.310966	0.00899321	-0.0793171	0.964613	0.209241	0.051068	0.181042	0.409502	Q9VY44	mRNA-cap	0.00390796	0.234288	0.0739696	0.143366	0.926351	-0.00487798	0.134951	-0.0958003	FALSE
0.939547	0.000668043	0.651901	0.0158765	0.0266319	0.436413	-0.261015	0.0738246	-0.678533	0.0265568	0.912915	0.000591704	M9PCE8	Acer	0.000864533	0.490409	0.0361522	0.420117	0.00265145	0.387449	0.0770945	0.317157	FALSE
-5.4669	0.000306998	-5.96247	0.0105176	0.756389	0.0891921	0.260816	0.376965	5.20608	0.0167308	-6.22329	0.000160291	P91679	yin	0.00108643	-4.4806	8.27317e-05	-3.73485	0.695206	-0.0660661	0.289649	0.679679	FALSE
-0.165697	0.672188	-1.68299	0.186859	-0.220674	0.90526	-1.73797	0.0841099	1.90367	0.170612	0.0549767	0.560153	Q24186	RpS5a		0		0		0		0	FALSE
-0.334562	0.00239921	-0.198589	0.204161	0.0181673	0.824826	0.15414	0.262211	0.180422	0.193549	-0.352729	0.0137404	Q9VCR2	Dmel\CG6726	0.954114	0.00103264	0.157841	-0.0324023	0.392062	0.0213746	0.359746	-0.0120603	FALSE
-0.235188	0.0181799	-0.355984	0.0171305	-0.0376852	0.368953	-0.158481	0.269637	0.393669	0.00414733	-0.197503	0.0699246	A1ZBH1	anon-EST:fe1H12	0.263486	-0.1129	0.580003	-0.0252602	0.621537	-0.0376241	0.490317	0.0500153	FALSE
0.0163719	0.376089	0.074596	0.408001	0.143096	0.680448	0.20132	0.056055	-0.217692	0.979244	-0.126724	0.282706	Q9NDR1	EDTP	0.00483236	0.160545	0.0587741	0.0629877	0.355305	-0.0241627	0.0139668	-0.12172	FALSE
-0.735765	0.00193746	-0.523681	0.00161541	-0.203887	0.134137	0.00819696	0.840895	0.727568	0.00287074	-0.531878	0.000370158	A0A0B4K726	Tfb1	5.70937e-05	-0.411022	0.00452528	-0.325414	0.635605	0.0109378	0.166574	0.0965455	FALSE
1.09356	0.00381635	-0.992368	0.0189172	2.03112	0.000764075	-0.0548109	0.996119	-1.03875	0.00701762	-0.937557	0.0137934	P02825	Hsp70Ab	0.136623	-0.202144	0.00924004	-0.787392	0.00135507	-0.852388	0.18739	0.26714	FALSE
-0.280435	0.492865	-0.264561	0.0126024	0.00920367	0.508349	0.025078	0.97879	0.255357	0.505004	-0.289639	0.00102989	Q9V9S8	FeCh	0.097462	-0.0259842	0.0417297	-0.0994561	0.0149665	-0.123356	0.0600872	0.0498843	FALSE
-0.215879	0.0352406	-0.393562	0.0157139	0.0165932	0.830231	-0.161091	0.11651	0.376969	0.00965926	-0.232472	0.052365	A1Z6H6	Dmel\CG7791	0.160939	-0.100162	0.965535	0.00218743	0.589702	0.0245479	0.112123	0.126897	FALSE
-0.253427	0.0544571	-0.436117	0.0109832	0.077959	0.887396	-0.104731	0.114032	0.358158	0.0271461	-0.331386	0.00458325	Q9VB62	PolA2	0.300112	-0.0774499	0.0948294	-0.161935	0.00525449	-0.283572	0.0777881	0.199087	FALSE
-0.343081	0.0532614	-0.468488	0.101601	-0.0656995	0.237016	-0.191106	0.412361	0.534188	0.0200077	-0.277382	0.292222	A1ZAH8	RpS15	0.464872	-0.036154	0.251126	-0.0563491	0.641833	-0.0243301	0.303923	-0.0445253	FALSE
1.07463	0.000167141	1.16058	0.0365926	-0.162233	0.286836	-0.0762869	0.267665	-0.998347	0.0573362	1.23687	2.61952e-06	Q7K180	Map60	0.0011815	0.353982	0.00235074	0.426488	0.364899	-0.0456999	0.681996	0.0268067	FALSE
-0.0470233	0.0581304	-0.11716	0.0372176	0.0875898	0.116203	0.0174533	0.488376	0.02957	0.325394	-0.134613	0.000112833	X2J9R2	Coprox	0.260808	0.0549007	0.40475	0.0285686	0.14141	-0.062822	0.402687	0.0364899	FALSE
4.33701	6.74357e-06	4.69362	0.000184703	-0.666807	0.108521	-0.310198	0.00661433	-4.02681	9.74643e-06	5.00382	0.000147915	A0A0B4KEX6	jbug		0		0		0		0	FALSE
-0.196663	0.03155	-0.216417	0.290822	-0.183218	0.0892911	-0.202971	0.335434	0.399635	0.0537825	-0.0134456	0.65786	Q9U4F8	Ube4A	0.704904	-0.0204304	0.651535	-0.0232835	0.324759	-0.044399	0.452946	-0.0472521	FALSE
0.0751629	0.177114	0.0233662	0.360391	-0.0731547	0.362924	-0.124951	0.130202	0.0497885	0.976446	0.148318	0.136684	Q9VD58	Idh3b	0.0629538	0.166017	0.116521	0.11192	0.516162	-0.045623	0.155096	-0.0997202	FALSE
0.266729	0.00272487	0.435586	0.0465317	-0.0904589	0.957394	0.078398	0.0931004	-0.345127	0.00037615	0.357188	0.105574	Q9VRX7	Rexo5	0.000398026	0.393928	0.00189726	0.490816	0.455635	-0.0504801	0.369421	0.0464077	FALSE
0.385593	0.012201	0.646723	0.000879676	-0.0799017	0.579515	0.181229	0.108524	-0.566822	0.00380042	0.465494	0.00255031	Q9VU43	Srrm1	0.000631352	0.555851	0.00120759	0.456552	0.0375203	0.129547	0.678586	0.0302474	FALSE
0.543181	0.000653077	0.956377	0.000387892	-0.212901	0.0136576	0.200295	0.212737	-0.743476	0.000486538	0.756082	0.000513434	Q9VU88	Liprin-beta	2.71813e-05	0.724338	9.51001e-05	0.719454	0.810928	0.0129044	0.770894	0.00802069	FALSE
0.222139	0.0941626	0.383231	0.048755	-0.100318	0.728684	0.0607751	0.662927	-0.282914	0.0262278	0.322456	0.106822	Q9VPQ2	shv	0.00186303	0.331633	0.000812325	0.230123	0.35511	0.0390608	0.158491	-0.0624494	FALSE
0.289183	0.0180016	0.0157876	0.413067	0.17903	0.706015	-0.0943653	0.0881027	-0.194818	0.0715473	0.110153	0.167313	O18333	Rab2	0.00422615	0.227524	0.109651	0.120294	0.069869	-0.0866826	0.752649	-0.0205469	FALSE
-0.435405	0.001535	-0.228464	0.16651	0.135334	0.208519	0.342275	0.0217944	0.0931299	0.538799	-0.570739	0.00164424	Q7KRS7	heph	0.0118839	-0.181762	0.93005	-0.00277629	0.126514	0.0745748	0.00158679	0.25356	FALSE
-0.336939	0.0352661	-0.261153	0.223297	-0.0130788	0.945242	0.0627079	0.560886	0.274231	0.215624	-0.323861	0.0495137	Q9VBG6	Q9VBG6	0.00448924	-0.0576736	0.129018	-0.0760627	0.197498	-0.0310332	0.24006	-0.0494222	FALSE
0.198224	0.179202	0.349453	0.488344	-0.0715297	0.216215	0.0796995	0.755768	-0.277924	0.733189	0.269754	0.0929583	Q9VE18	Smu1	0.788843	-0.028525	0.681642	-0.0234919	0.300982	-0.112072	0.1317	0.117105	FALSE
-0.0594968	0.0852222	-0.201415	0.223782	0.106274	0.710738	-0.0356443	0.665838	0.0951411	0.00344037	-0.165771	0.301116	Q7JVK6	trsn	0.796918	0.0260542	0.643133	0.0120429	0.840128	0.0176377	0.584389	-0.031649	FALSE
-0.0665295	0.483646	-0.330851	0.0461345	0.363441	0.0722553	0.0991197	0.413532	-0.0325902	0.964833	-0.429971	0.00725608	Q9VEY5	Mic26-27	0.264806	-0.0916127	0.539937	-0.00908735	0.438956	0.0470958	0.489784	0.0354295	FALSE
-0.131401	0.201607	-0.189715	0.0256678	-0.0417607	0.725163	-0.100075	0.9556	0.231476	0.081532	-0.08964	0.193523	Q9Y128	cert	0.0332025	0.0540193	0.258185	0.0166478	0.028808	-0.0462639	0.00633786	-0.0836354	FALSE
-0.171101	0.0457491	-0.0920513	0.0482565	0.0287816	0.649627	0.107831	0.0989776	0.0632698	0.187213	-0.199883	0.0153215	Q8IMW9	Dmel\CG6454	0.160042	-0.0790308	0.36726	-0.0865158	0.251313	-0.0800377	0.314277	-0.0875227	FALSE
-1.27323	0.00835798	-0.552472	0.0510616	-0.578637	0.0309143	0.142124	0.383713	1.13111	0.000734168	-0.694596	0.0793667	Q9VGF9	aurA	0.186306	0.197119	0.724899	0.0446821	0.278653	0.203323	0.401863	0.050886	FALSE
-0.38487	0.00763377	-0.46244	0.0743948	-0.0789551	0.374812	-0.156525	0.0535565	0.541395	0.00433208	-0.305915	0.174825	Q9VF91	gi23171351	0.000603137	-0.154904	0.00150605	-0.214692	0.0221746	-0.107876	0.0145991	0.048088	FALSE
0.506175	0.000877238	0.583451	0.0213757	0.0708352	0.803779	0.148111	0.321983	-0.654286	0.00320739	0.435339	0.0250005	M9NF33	Cpsf6	0.000405421	0.323156	0.000230373	0.289102	0.720912	-0.013024	0.0426701	-0.0470776	FALSE
-0.588854	3.99308e-05	-0.415523	0.00833833	-0.0396671	0.860518	0.133664	0.370058	0.45519	0.006399	-0.549187	0.000320536	E1JH26	Ccs	0.0660671	-0.148261	0.388293	-0.0618142	0.85026	-0.0122598	0.298829	0.0741871	FALSE
-0.773525	0.00862049	-0.657362	0.808468	-0.334966	0.128663	-0.218804	0.605842	0.992329	0.483919	-0.438559	0.019865	Q9V521	PPO2	0.230988	-0.328532	0.160099	-0.351188	0.426394	0.159439	0.615465	0.136783	FALSE
0.809913	0.03412	-0.567817	0.0463053	1.35093	0.0105893	-0.0268014	0.658875	-0.783111	0.0311932	-0.541016	0.0359962	P29843	Hsc70-1	0.949407	-0.00741256	0.0323838	-0.235666	0.0778838	0.152868	0.547763	-0.0753856	FALSE
-0.162275	0.00826875	-0.149679	0.102207	-0.0124452	0.92211	0.000151228	0.844816	0.162124	0.0322101	-0.14983	0.0843083	Q9VBI2	Cmpk	0.932391	-0.0065416	0.681955	0.0341407	0.255232	-0.0726569	0.279934	0.113339	FALSE
2.58811	1.20527e-05	2.30244	0.000264252	0.198627	0.327113	-0.0870463	0.465286	-2.50107	0.000172583	2.38949	2.67589e-05	Q9VF33	alpha-Man-IIb	0.000561259	1.59109	0.000126811	1.74173	0.602884	-0.0781087	0.637335	0.0725339	FALSE
-0.116124	0.268327	-0.266874	0.0346283	-0.0308255	0.601671	-0.181575	0.05373	0.297699	0.0316134	-0.0852984	0.444009	Q9V6U8	Uba3	0.790899	-0.0178268	0.389906	-0.0594733	0.247063	0.0677026	0.737741	0.0260561	FALSE
-0.00491585	0.788059	-0.101411	0.339616	-0.0329726	0.951282	-0.129468	0.283851	0.134384	0.295225	0.0280568	0.785395	Q9XYN7	Prosbeta3	0.158622	0.0936333	0.498484	0.0377052	0.253504	0.0675621	0.840329	0.011634	FALSE
0.0295126	0.177817	0.18795	0.000675105	-0.0565142	0.0189281	0.101923	0.0707252	-0.131436	0.00200945	0.0860268	0.0308251	Q9XYM0	Crk	0.0165812	0.107421	0.195253	0.0408308	0.446078	0.0224694	0.174434	-0.0441211	FALSE
-0.475032	0.0180278	-0.561511	0.000509445	-0.148427	0.297537	-0.234907	0.0229449	0.709938	0.00405346	-0.326605	0.00843661	Q23976	Irbp	0.0191247	-0.33618	0.148194	-0.148649	0.140958	-0.0816946	0.0756341	0.269225	FALSE
0.869697	0.000695619	0.766511	0.00908	0.0215954	0.945155	-0.0815901	0.794537	-0.788106	0.0116201	0.848101	0.000188498	Q961D9	lgs	0.000163696	0.619019	0.00333727	0.651301	0.674114	-0.0451923	0.823248	-0.01291	FALSE
0.0247958	0.526909	0.0115157	0.575672	-0.0590316	0.353021	-0.0723116	0.126596	0.0475158	0.258839	0.0838273	0.300052	Q7K172	ste24a	0.516799	0.0770024	0.826569	-0.0303378	0.805412	0.0306767	0.565256	-0.0766635	FALSE
-0.189567	0.0203387	-0.189503	0.0137001	-0.0373392	0.641562	-0.0372756	0.662922	0.226842	0.0155109	-0.152228	0.0181045	Q9W3H4	sni	0.209287	-0.0448699	0.785045	-0.00509585	0.0191717	-0.0858377	0.00887337	0.125612	FALSE
-0.169947	0.25709	-0.223738	0.3238	0.136564	0.626694	0.0827723	0.92492	0.0871745	0.340033	-0.306511	0.310914	Q9V3Y4	Mtch	0.514328	-0.0555453	0.88591	-0.00995473	0.634141	-0.028973	0.853367	0.0166175	FALSE
-0.417357	0.00137404	-0.455839	0.00561552	0.0743508	0.386278	0.0358687	0.778984	0.381488	0.00474564	-0.491708	0.00281891	Q9VSU7	Use1	0.361808	-0.0450765	0.159643	-0.0502766	0.803162	-0.0123429	0.520635	-0.0175429	FALSE
2.02479	1.36818e-05	2.2227	4.61771e-05	-0.0949485	0.37198	0.10296	0.0915559	-2.12775	1.68439e-05	2.11974	4.98048e-05	O61345	peng	4.00282e-05	1.26063	0.000101173	1.48741	0.739404	0.0345251	0.0143404	0.261302	FALSE
-0.6412	0.00361537	-0.594118	0.00106056	-0.0438756	0.338503	0.00320623	0.660381	0.637994	0.00232153	-0.597325	0.00272771	Q9W0P2	Rev1	0.00974854	-0.613194	0.0620987	-0.382714	0.302221	-0.0650924	0.436432	0.165387	FALSE
-0.259123	0.0247095	-0.0557568	0.675963	-0.0547269	0.464392	0.148639	0.637577	0.110484	0.370577	-0.204396	0.188871	Q7JWU9	Dmel\CG14480	0.332949	0.101353	0.0971371	0.17674	0.0282349	0.11785	0.177352	0.193237	FALSE
-0.455411	0.00342244	-0.446635	0.0102265	-0.0407478	0.890036	-0.0319719	0.701346	0.487383	0.00862624	-0.414664	0.00509028	Q8I0P1	spas	0.167821	-0.170726	0.0238275	-0.197177	0.412739	0.0905421	0.343222	0.0640918	FALSE
-0.21772	0.0118008	-0.354515	0.0133689	0.0864247	0.354942	-0.0503705	0.170703	0.268091	0.0209231	-0.304145	0.00674099	O01939	mst	0.640827	-0.0388202	0.308733	-0.0774652	0.320209	0.107353	0.139309	0.0687083	FALSE
-0.574701	0.000242208	-0.433247	0.000459322	-0.154257	0.00738889	-0.0128019	0.660323	0.587503	9.43576e-05	-0.420445	0.00109246	Q9VG73	Q9VG73	0.0136503	-0.321991	0.0802163	-0.227552	0.670613	-0.0543257	0.334978	0.0401127	FALSE
-0.416074	0.0160371	-0.280892	0.406683	0.0299541	0.487145	0.165136	0.239696	0.250938	0.0345163	-0.446028	0.168331	Q9VJ14	mib2	0.171625	0.133573	0.496881	0.0648066	0.391656	0.0344742	0.776053	-0.0342926	FALSE
0.285618	0.00410379	0.0670951	0.396256	0.0495315	0.556968	-0.168991	0.0166715	-0.116627	0.19159	0.236086	0.160882	Q9VY87	CtsB	0.219102	-0.0899961	0.249403	-0.0741515	0.235142	0.0719922	0.246549	0.0878369	FALSE
-0.121997	0.167008	0.0398156	0.551727	-0.195392	0.47786	-0.0335788	0.743502	0.155576	0.00508863	0.0733945	0.515703	M9PGH6	Dmel\CG4078	0.0227619	0.249631	0.200833	0.0857153	0.0838187	0.176929	0.78457	0.0130129	FALSE
0.797156	0.00976554	0.466438	0.0295751	0.252775	0.193875	-0.0779436	0.251714	-0.719212	0.0223253	0.544381	0.00436644	Q9VKR0	EMC3	0.0330738	0.429835	0.0298514	0.487399	0.748799	-0.039801	0.918243	0.0177639	FALSE
1.20928	0.000933597	0.998904	0.00120669	-0.0450669	0.715777	-0.255443	0.0744156	-0.953837	0.00629949	1.25435	2.04157e-05	Q9XZ14	goe	0.0114224	0.202272	0.00810382	0.215953	0.281573	-0.0558468	0.401107	-0.0421663	FALSE
0.450131	0.00435385	-0.0605152	0.656223	0.0372221	0.433098	-0.473424	0.185137	0.0232932	0.518566	0.412909	0.00279846	Q9VLT3	Mcr	0.71072	0.0218042	0.364225	-0.10721	0.462671	-0.0312898	0.224871	-0.160304	FALSE
-0.0291434	0.807162	-0.0251355	0.456806	0.141345	0.2751	0.145353	0.140053	-0.116209	0.402322	-0.170488	0.167796	E1JGZ8	LRR	0.087429	0.381922	0.0750851	0.172798	0.0815565	0.371981	0.14587	0.162857	FALSE
0.539445	0.00138604	0.885709	0.040004	0.161428	0.0907165	0.507693	0.243487	-1.04714	0.0207535	0.378017	0.00947007	Q9Y091	fl(2)d	2.49877e-05	0.781918	2.39672e-05	0.850454	0.293325	0.0542521	0.617187	0.0142846	FALSE
1.91282	0.00126514	1.88551	0.0237521	0.0659389	0.891794	0.0386228	0.649996	-1.95145	0.0247336	1.84688	0.000716897	Q9VXG1	hang	0.000628247	1.0223	5.88606e-05	1.08056	0.249788	0.151905	0.105175	-0.0936394	FALSE
-0.294017	0.0071707	-0.276606	0.0309556	0.00987752	0.993319	0.027288	0.811122	0.266729	0.0274856	-0.303894	0.00992318	Q7JWD3	Q7JWD3	0.00316081	-0.0959963	0.00309046	-0.113825	0.669135	-0.0080654	0.169955	-0.0258943	FALSE
0.00376867	0.871283	-0.102835	0.545958	-0.0569442	0.874946	-0.163548	0.293786	0.159779	0.596234	0.0607129	0.465787	M9PF85	Rcd-1	0.777771	-0.0450085	0.0356702	-0.0790598	0.909002	0.017771	0.258242	-0.0518223	FALSE
-0.278686	0.0149439	-0.0808695	0.119003	0.0332034	0.796234	0.23102	0.040996	0.0476661	0.163931	-0.31189	0.00687579	Q9VD00	Dmel\CG5377	0.305621	-0.0290265	0.11145	0.14568	0.139184	-0.0524749	0.156368	0.122231	FALSE
-0.223762	0.00249307	-0.366149	0.00591893	0.164032	0.13777	0.0216444	0.818744	0.202117	0.00789916	-0.387794	0.00355454	Q9VMY9	DhpD	0.293595	-0.026544	0.346976	-0.029048	0.0225453	0.0635729	0.113938	0.0610689	FALSE
1.2436	6.93689e-05	1.45103	6.30575e-05	-0.0505895	0.607365	0.156838	0.280048	-1.40044	8.63691e-05	1.29419	4.67316e-05	Q0KHQ5	Tao	0.000114749	1.08899	2.1236e-05	1.10019	0.946349	-0.00454499	0.804061	0.0157399	FALSE
-0.726069	3.02158e-06	-0.467613	0.00887104	-0.172013	0.24804	0.0864438	0.530178	0.639626	0.00214231	-0.554057	0.00106119	D2NUK9	hoip	0.0808754	-0.166627	0.0855343	-0.150137	0.399281	0.0218977	0.706026	0.0383868	FALSE
-0.0875552	0.308758	-0.105628	0.950534	-0.0498767	0.399139	-0.0679499	0.572791	0.155505	0.130118	-0.0376785	0.804693	Q9VB98	Q9VB98	0.0589809	-0.136703	0.118459	-0.131015	0.649303	-0.0338258	0.592364	-0.0281378	FALSE
-0.681227	0.000652649	-0.290631	0.147679	-0.0492053	0.736314	0.341391	0.0355158	0.339836	0.12449	-0.632022	0.00417751	Q7YZA2	Q7YZA2	0.0789805	-0.220018	0.0904689	-0.391802	0.607635	-0.0181921	0.389681	-0.189975	FALSE
0.278472	0.0249267	0.393427	0.128145	-0.092919	0.0537689	0.0220356	0.53709	-0.300508	0.413629	0.371391	0.00305035	Q9V9V7	pasha	0.000134532	0.348697	0.00059216	0.26429	0.0349363	-0.0627067	0.510193	-0.0217003	FALSE
-0.407444	0.00552222	-0.30072	0.0151648	0.138958	0.474106	0.245681	0.0201219	0.161763	0.070199	-0.546402	0.000751011	M9PEM7	lqf	0.010769	-0.329634	0.00509548	-0.273398	0.580745	0.0417083	0.80171	0.0145286	FALSE
0.0821909	0.103998	0.397639	0.109134	-0.0837279	0.586807	0.23172	0.364943	-0.313911	0.111594	0.165919	0.159368	P54357	Mlc-c	0.547419	0.0392086	0.294243	0.120113	0.23248	-0.0848979	0.969819	-0.00399312	FALSE
-0.117863	0.0402195	-0.150046	0.133079	-0.00833329	0.861608	-0.040516	0.492886	0.158379	0.113385	-0.10953	0.0601901	P49847	Taf6	0.956324	-0.00455892	0.1569	-0.0519249	0.321879	0.0681117	0.739009	0.0207457	FALSE
-0.255476	0.133705	0.00811179	0.395935	-0.253423	0.543103	0.0101644	0.557542	0.245311	0.061025	-0.00205264	0.329277	Q9VFN9	dHYPK	0.922376	0.00288171	0.238234	0.138595	0.665851	-0.0245862	0.281729	0.111127	FALSE
-0.131586	0.167394	-0.227383	0.00915258	0.204472	0.539418	0.108675	0.186676	0.0229115	0.365827	-0.336058	0.00879517	Q9VHT5	mRpL1	0.287932	0.0297072	0.771544	0.0104245	0.255618	-0.0513124	0.00861348	-0.0705951	FALSE
-0.171862	0.0141686	-0.164145	0.212943	-0.376349	0.064984	-0.368632	0.0183176	0.540494	0.00083412	0.204487	0.574246	Q9VA37	dj-1beta	0.607483	0.0247739	0.361879	0.0413403	0.00223421	-0.306403	0.00206728	-0.289837	FALSE
-1.04549	0.0153357	-1.68676	0.00123621	-0.166393	0.0445236	-0.807667	0.104013	1.85316	0.000577133	-0.879096	0.0334832	Q9VIX7	fon	0.266208	-0.203608	0.21229	-0.344146	0.184168	0.214828	0.778178	0.0742897	FALSE
-0.279336	0.00753182	-0.161608	0.488774	-0.00186641	0.485988	0.115862	0.251704	0.163474	0.738742	-0.27747	0.0278915	Q95SI7	Dmel\CG6028	0.235175	-0.0343882	0.0578136	-0.0387278	0.392366	0.0229673	0.302046	0.0186276	FALSE
0.798051	7.13376e-05	0.479453	0.0251536	0.167404	0.652967	-0.151194	0.427284	-0.646857	0.00343276	0.630648	0.0080144	Q8IMX7	Miro	7.24699e-05	0.498294	3.20424e-05	0.536844	0.914286	0.00356223	0.154707	0.0421127	FALSE
-0.940913	9.94869e-06	-1.73539	0.00816236	-0.881081	0.0108965	-1.67556	0.00730782	2.61648	0.00111817	-0.0598321	0.342859	Q9VWS1	Hou	0.0508423	-0.288537	0.0229361	-0.125279	0.739812	0.0299956	0.133905	0.133263	FALSE
-0.581444	0.0022759	-0.766438	0.0341513	0.0142597	0.78209	-0.170734	0.00332273	0.752178	0.000615315	-0.595704	0.0871364	Q9VGP1	Q9VGP1	0.00312592	-0.248835	0.0296407	-0.288777	0.179205	-0.0592176	0.838038	0.0192758	FALSE
0.257652	0.00614289	0.240342	0.00340695	0.354969	0.000376882	0.337659	0.00193321	-0.595311	0.000165348	-0.0973169	0.0469924	X2JCB6	Dmel\CG2277	0.00186678	0.291479	0.000403191	0.249441	0.000183977	0.575604	4.49076e-06	0.533566	FALSE
-0.27609	0.160298	-0.206097	0.0650697	0.267069	0.161023	0.337063	0.0385666	-0.0609727	0.974133	-0.54316	0.0120908	Q9W2X6	ATPsyndelta	0.738918	-0.0139092	0.9127	-0.00157414	0.836204	-0.00795146	0.836854	0.00438364	FALSE
0.0359972	0.605697	-0.255866	0.49222	0.225126	0.676374	-0.0667375	0.125042	0.0307403	0.772389	-0.189129	0.891273	Q7KK54	Sema1b	0.0643763	0.320613	0.644879	0.0420812	0.809842	-0.0126215	0.113317	-0.291153	FALSE
0.856617	0.000611411	0.825856	0.157444	-0.10858	0.494106	-0.139341	0.226985	-0.717276	0.190341	0.965197	0.00163219	M9PET3	simj	3.72231e-05	0.594207	0.000224308	0.5477	0.0349882	0.0590636	0.0976483	-0.105571	FALSE
-0.0963982	0.29115	-0.0326211	0.574133	0.171641	0.963218	0.235418	0.00388265	-0.13902	0.593783	-0.268039	0.340571	Q9VRD4	Dmel\CG1532	0.301731	-0.057386	0.867744	-0.00850526	0.22498	0.0424349	0.210992	0.0913157	FALSE
-0.340418	0.0207112	-0.245137	0.36735	-0.129029	0.0638467	-0.0337479	0.466841	0.374166	0.0333081	-0.211389	0.149062	Q9NHD5	san	0.44353	0.0323897	0.155992	0.0440976	0.601833	0.0100517	0.632983	0.0217596	FALSE
-0.330172	0.00458792	-0.38056	0.0264152	0.173063	0.454089	0.122675	0.190115	0.207497	0.060618	-0.503236	0.00173509	Q9VKQ3	Q9VKQ3	0.0100666	-0.17034	0.0474238	-0.124556	0.00844609	0.148602	0.0162009	0.194385	FALSE
0.285497	0.152457	0.225536	0.176441	-0.398466	0.130423	-0.458428	0.740823	0.172931	0.588252	0.683964	0.00484749	Q9VTE6	Dmel\CG7839	0.0015208	0.672567	0.00300574	0.691711	0.0222396	-0.206238	0.212445	-0.187094	FALSE
-1.89698	2.36039e-06	-1.3553	0.00815157	-0.0349928	0.7511	0.506688	0.0592097	1.39029	0.00750737	-1.86199	2.88928e-05	Q9VCY1	Dmel\CG6937	0.000271841	-0.657627	0.00145786	-0.626885	0.0713598	0.101971	0.204697	0.132713	FALSE
-0.159441	0.0575023	-0.0757563	0.154542	-0.122239	0.0964778	-0.0385546	0.701991	0.197995	0.0460759	-0.0372017	0.235028	X2JFY7	mal	0.29043	0.116475	0.552054	0.06742	0.576033	0.0700677	0.218874	-0.119123	FALSE
0.165829	0.0186753	0.0269117	0.401267	-0.116691	0.209384	-0.255608	0.0369949	0.089779	0.41549	0.28252	0.0561591	M9NDS5	Dmel\CG7766	0.00231493	0.370854	0.00998295	0.307778	0.22351	-0.0835992	0.0806888	-0.146676	FALSE
-1.31374	0.000457835	-1.09047	0.000125599	0.121694	0.396966	0.344966	0.0506242	0.968777	0.000183082	-1.43544	0.000346133	A0A126GUQ3	hd	0.000195026	-0.532223	0.000220112	-0.539772	0.00221116	0.195446	0.0219565	0.187897	FALSE
-1.40885	0.000509734	-1.1527	0.053882	-0.201682	0.23015	0.054475	0.207749	1.35438	0.0127397	-1.20717	0.0048259	Q9VRJ4	Dhrs4	0.0473223	-0.655524	0.0177852	-0.503282	0.151058	-0.134304	0.322904	0.286547	FALSE
0.197605	0.017174	0.150638	0.210722	-0.0203742	0.323243	-0.0673407	0.839155	-0.130264	0.342307	0.217979	0.00895289	Q9VHX4	Dmel\CG2767	0.00975173	0.144397	0.376312	0.0202973	0.184302	0.0427805	0.00300726	-0.16688	FALSE
-0.529176	0.00232264	-0.446912	0.0203386	0.100662	0.83407	0.182926	0.563635	0.34625	0.0230693	-0.629838	0.00205881	O17468	Hira	0.00764896	-0.288898	0.000590617	-0.304417	0.0785824	0.0953612	0.197957	0.0798415	FALSE
0.29241	0.550009	0.584981	0.114734	0.177534	0.277891	0.470106	0.0703307	-0.762515	0.0366618	0.114875	0.608567	A0A0B4KH34	AnxB9	0.00885407	0.174898	0.0625836	0.145479	0.0163429	0.23009	0.00467144	0.200671	FALSE
-0.370721	0.00757864	-0.104582	0.624602	-0.0155355	0.527469	0.250604	0.909377	0.120117	0.321329	-0.355186	0.341131	Q9W3E1	IntS4	0.00781785	-0.153436	0.586847	-0.0503717	0.848515	0.00914262	0.300118	0.0939214	FALSE
-0.19309	0.0507365	-0.270137	0.199819	-0.0978763	0.29932	-0.174923	0.0272039	0.368013	0.00050142	-0.0952138	0.997737	Q9VV74	Smn	0.00106858	0.0661869	0.0524667	0.12871	0.94263	0.00217253	0.191788	0.0603506	FALSE
-0.0785422	0.221978	-0.0414132	0.69766	-0.0650135	0.140897	-0.0278845	0.604155	0.106427	0.187076	-0.0135286	0.704378	Q8IP91	d3635	0.104769	0.058585	0.461481	0.0683582	0.641844	-0.0409947	0.415236	-0.0312214	FALSE
-0.045398	0.61447	-0.367911	0.108318	0.724903	0.0191659	0.40239	0.0226547	-0.356992	0.0345617	-0.770301	0.0169114	M9NE68	Hsp23	0.662551	0.0389548	0.143396	0.173283	2.46119e-06	1.07015	0.000616455	1.20447	FALSE
4.44565	0.000108974	5.30845	0.00363847	-1.52854	0.076387	-0.66575	0.103658	-3.7799	0.00549987	5.9742	0.000540484	P15364	Ama	0.00942888	2.71077	0.00105253	3.87555	0.0486916	1.75795	0.200028	-0.593171	FALSE
-3.82382	0.000422977	-3.20643	0.00606087	0.44983	0.0949116	1.06722	0.107274	2.7566	0.0106839	-4.27365	0.000258466	Q9VR96	Obp19c	0.0051697	-2.94027	0.000200355	-2.48502	0.991521	-0.00352079	0.390491	0.451728	FALSE
-0.380919	0.0195964	-0.271987	0.247034	0.0634255	0.958749	0.172358	0.206959	0.208562	0.321207	-0.444345	0.000671359	Q7K2E1	Dmel\CG8839	0.4646	0.0791011	0.939293	0.00286155	0.809601	0.0106648	0.530084	-0.0655747	FALSE
-0.215321	0.997517	-0.462791	0.120078	-0.0453631	0.90534	-0.292833	0.0406636	0.508154	0.0925129	-0.169958	0.882776	Q9VJC7	mEFTs	0.756257	0.0142178	0.376708	-0.0361736	0.462867	0.0283521	0.642487	-0.0220393	FALSE
-0.277952	0.191998	-0.109459	0.748406	-0.258017	0.258753	-0.0895244	0.990125	0.367476	0.211642	-0.0199344	0.734541	Q9VTS4	Pop2	0.00353074	-0.102913	0.460385	0.0268977	0.0179835	-0.0856739	0.210251	0.0441369	FALSE
-0.518838	0.00517031	-0.450294	0.0182379	-0.10673	0.380424	-0.0381855	0.182831	0.557023	0.00354337	-0.412108	0.0390752	M9PC65	Dm_2L:23546	0.197767	-0.205839	0.259237	-0.129641	0.0168675	0.452837	0.0348026	-0.37664	FALSE
0.151072	0.231211	0.654552	0.00173118	-0.151011	0.225202	0.352469	0.0195851	-0.503541	0.0141278	0.302083	0.00745486	Q9VR99	cactin	0.00526912	0.406249	0.000708447	0.293249	0.322901	0.0503338	0.398089	-0.0626661	FALSE
0.293006	0.00809179	0.0617813	0.58673	0.401586	0.00560666	0.170361	0.0373587	-0.463367	0.00107336	-0.10858	0.161827	Q9Y168	BcDNA.GH02384	0.00116269	0.221971	0.124074	0.0631848	7.97562e-07	-0.514529	0.000970961	0.355743	FALSE
0.0514169	0.785788	0.778509	0.222464	-0.182619	0.264763	0.544473	0.849974	-0.59589	0.63848	0.234036	0.246434	A8JNH2	klar		0		0		0		0	FALSE
-0.477549	0.23254	-0.747662	0.0846517	0.28958	0.337024	0.0194676	0.800623	0.458081	0.239703	-0.767129	0.0668622	Q9W125	ND-19	0.739321	-0.0170614	0.650736	0.0199098	0.68418	-0.018856	0.712325	0.0181152	FALSE
-0.173277	0.0442569	-0.204424	0.190699	-0.0287645	0.595901	-0.059911	0.730181	0.233188	0.00743978	-0.144513	0.298284	Q9W395	APC4	0.384155	-0.117673	0.349144	-0.0577632	0.614688	0.0687433	0.835528	-0.0088337	FALSE
0.657828	0.00199629	0.98734	0.011013	-0.243834	0.0177682	0.0856781	0.577841	-0.743506	0.0518794	0.901662	0.000124406	M9PGK3	Dmel\CG43736	0.000288438	0.8294	0.00020837	0.755975	0.536401	0.0282623	0.277854	-0.101687	FALSE
-0.417532	0.00696052	-0.349332	0.0748184	-0.231275	0.0854607	-0.163074	0.0807465	0.580607	0.00208103	-0.186257	0.329477	Q9VXU8	Grip128	0.270725	-0.0459156	0.0901714	-0.0965983	0.582251	-0.0247755	0.119555	-0.0754582	FALSE
-0.0354301	0.042526	-0.065275	0.950046	0.0623215	0.825245	0.0324765	0.852181	0.00295355	0.571584	-0.0977516	0.980856	Q9VGA0	GstD9	0.89348	-0.0234997	0.676635	0.0638797	0.887147	-0.0240928	0.691482	0.0632866	FALSE
-0.165233	0.0356938	-0.304977	0.0849893	0.0967877	0.774391	-0.0429563	0.980963	0.20819	0.104699	-0.262021	0.0322591	Q8SXC2	Kyat	0.126553	-0.0428759	0.0894966	-0.0802014	0.689544	0.0146787	0.414998	-0.0226468	FALSE
0.0416002	0.839418	-0.173327	0.177021	0.00762269	0.899439	-0.207304	0.160236	0.165704	0.17796	0.0339775	0.461793	Q9W1X8	Gmer	0.00493359	0.172116	0.00904551	0.180201	0.381124	0.0409076	0.12786	0.0489935	FALSE
-1.9249	9.20606e-05	-1.69445	0.000603019	-0.302942	0.109817	-0.0724835	0.787778	1.99739	0.000281119	-1.62196	0.000236472	Q8MT36	Mes-4	0.00112109	-2.68716	0.00519846	-2.58687	0.335248	-0.105137	0.993502	-0.00484243	FALSE
0.881443	6.52683e-05	0.679168	0.00367356	-0.143531	0.20022	-0.345805	0.0123623	-0.535638	0.00673017	1.02497	5.90866e-05	Q9VZX7	Atg2	0.000181638	0.416473	0.000265196	0.536583	0.238274	-0.0543828	0.152462	0.065727	FALSE
-0.189913	0.0690778	-0.619908	0.0791384	-0.327246	0.432511	-0.757242	0.0719342	0.947154	0.0172866	0.137333	0.658224	Q9VI56	Dmel\CG1943	0.273359	-0.301873	0.329887	0.319181	0.0339527	0.391402	0.550305	0.229652	FALSE
0.273657	0.293972	-0.587577	0.225338	0.871281	0.053606	0.0100474	0.479943	-0.283705	0.150536	-0.597624	0.110047	Q9VK90	BcDNA:RE36920	0.535429	-0.048827	0.212476	0.08346	0.105221	-0.108723	0.0327522	0.24101	FALSE
0.764632	0.181393	-0.83059	0.691906	2.09769	0.000163195	0.50247	0.396116	-1.2671	0.330519	-1.33306	0.00584731	P14318	Mp20	0.655648	-0.594455	0.067255	-1.77319	0.75291	-0.472033	0.0037025	-1.65077	FALSE
-0.239957	0.0999451	-0.282657	0.315969	-0.095652	0.376684	-0.138352	0.932652	0.378309	0.0908474	-0.144305	0.349449	Q03334	RpS13	0.0558308	-0.0749532	0.164226	-0.0454471	0.0482671	-0.0813455	0.11477	-0.0518394	FALSE
-2.45425	0.00228204	-1.86777	0.00828552	-0.158492	0.525848	0.427987	0.180309	2.02626	0.00631138	-2.29576	0.00281632	Q8I0A1	SNF4Agamma	0.0313077	-0.321232	0.00318937	-0.42684	0.133754	0.124429	0.859241	0.0188209	FALSE
0.333423	0.0181174	0.503019	3.30571e-05	-0.222518	0.286625	-0.0529225	0.276767	-0.2805	0.0236417	0.555941	0.0001234	A1Z814	Dmel\CG1513	0.000140717	0.274373	0.000322368	0.311482	0.00693152	-0.0888864	0.140559	-0.0517776	FALSE
-0.172204	0.583684	-0.136236	0.0559993	-0.119834	0.785181	-0.0838657	0.225957	0.25607	0.238304	-0.0523701	0.109558	Q9VHA8	P58IPK	0.998064	-0.000210829	0.202064	-0.0791724	0.0387818	-0.279087	0.000272161	-0.358049	FALSE
-0.323028	0.00228434	-0.416324	0.086557	0.10778	0.907457	0.0144845	0.555956	0.308544	0.0173151	-0.430808	0.0970637	Q9VA00	Zwilch	0.0042953	-0.165658	0.0330701	-0.117886	0.524807	0.0292946	0.0178951	0.0770672	FALSE
-4.05006	0.000127262	-3.22158	0.0185045	-0.0740501	0.471311	0.754423	0.122575	3.29563	0.01558	-3.97601	3.5575e-05	P25028	fs(1)Ya	0.00527507	-1.19763	0.000432591	-1.12712	0.968622	-0.00343844	0.760873	0.0739502	FALSE
-0.110613	0.839591	-0.17435	0.220891	-0.0451235	0.966176	-0.10886	0.473044	0.219473	0.489292	-0.0654895	0.721269	Q9V8K2	Sec6	0.0162693	-0.11366	0.000843918	-0.18648	0.0525769	0.0836001	0.568344	0.0107794	FALSE
-0.138291	0.0388646	-0.108284	0.217155	-0.0974411	0.922118	-0.0674338	0.18266	0.205725	0.00963935	-0.04085	0.452918	P40301	Prosalpha2	0.0145724	0.0806293	0.0664284	0.087896	0.00524844	-0.0609208	0.152284	0.0681875	FALSE
-0.286106	0.00599206	-0.171786	0.0590843	0.00584984	0.952193	0.12017	0.0703258	0.165936	0.101124	-0.291956	0.00104459	Q9VGR1	GCC88	0.000105646	0.33377	0.430533	0.0194497	0.000138723	0.302051	0.619547	-0.0122684	FALSE
-0.133996	0.495831	-0.0391755	0.369037	-0.108464	0.766074	-0.0136426	0.454073	0.147639	0.297752	-0.0255329	0.68065	Q960M4	Prx5	0.430595	0.0426294	0.32793	0.0315397	0.129266	0.0404568	0.379047	-0.0515466	FALSE
-0.242236	0.438947	-0.371361	0.166925	-0.0513478	0.794238	-0.180473	0.0391026	0.422708	0.0753769	-0.190888	0.741815	Q9VAG9	Dmel\CG7789	0.966835	-0.00210432	0.954589	-0.00470755	0.969081	0.00328294	0.98849	0.000679705	FALSE
-0.29901	0.00745161	-0.170705	0.0310908	-0.104507	0.676736	0.0237977	0.695751	0.275212	0.0163275	-0.194503	0.0203872	M9PGD7	anon-EST:Posey113	0.528665	-0.0472818	0.736096	-0.033047	0.833909	-0.012981	0.990455	0.00125382	FALSE
0.620702	0.000372182	0.808297	0.0334213	0.0421683	0.812661	0.229763	0.256551	-0.850465	0.0325735	0.578534	0.00297651	B7Z0R7	Atg16	0.000987526	0.697716	0.000740782	0.684765	0.93261	0.00423703	0.870052	-0.0171877	FALSE
-0.17139	0.017574	-0.12771	0.0756022	-0.0531589	0.321942	-0.00947821	0.62893	0.180869	0.0289459	-0.118232	0.0487484	Q9VVA7	TSG101	0.576946	-0.0353456	0.0773992	0.0507015	0.212718	-0.0900118	0.77187	-0.00396473	FALSE
-0.129029	0.146656	0.0137946	0.777032	-0.081039	0.146689	0.0617844	0.937364	0.0672444	0.494529	-0.0479898	0.466331	Q7KU01	PNUTS	0.045473	-0.129488	0.00487009	-0.290619	0.199141	-0.0482398	0.0263249	-0.209371	FALSE
0.232384	0.000106377	0.0725634	0.853971	-0.022395	0.371328	-0.182215	0.185791	-0.0501683	0.667811	0.254779	0.00505863	A8E6L6	O-fut1	0.0766058	0.12741	0.00736804	0.144233	0.723044	0.0201993	0.281805	0.0370221	FALSE
0.666494	0.128141	1.035	0.0104066	-0.32275	0.0296858	0.0457529	0.98462	-0.712247	0.115009	0.989244	0.0124632	Q9VCH9	Dmel\CG10375	0.00179236	0.442689	0.00561424	0.468636	0.135206	-0.16516	0.0709614	-0.139213	FALSE
1.72277	0.000110347	1.99904	0.00535519	-0.266325	0.0434541	0.00995074	0.492383	-1.73272	0.0086145	1.98909	0.000123873	X2JCB3	baz	0.000623782	0.89695	0.00159254	0.745841	0.4273	0.105262	0.0144614	-0.256372	FALSE
-1.15413	0.135188	0.470831	0.906011	-0.0528052	0.683084	1.57215	0.0965109	-0.418026	0.569386	-1.10132	0.12339	D5A7S2	scu	0.709739	0.256545	0.0814379	0.519124	0.892938	0.0917069	0.197881	0.354286	FALSE
0.0644117	0.121259	-0.280098	0.135294	0.222145	0.0933392	-0.122365	0.294757	0.0579533	0.797368	-0.157733	0.224453	A0A4D6K2Q0	CG11935	0.000808751	-0.173694	0.0099933	-0.129216	0.0609015	-0.0539913	0.740161	-0.00951279	FALSE
0.371817	0.0216202	0.664616	0.0304894	-0.112318	0.198572	0.180481	0.322762	-0.552298	0.0184142	0.484135	0.0469194	Q9W1R5	vir	0.0158483	0.237809	0.000910183	0.255952	0.218824	-0.0843289	0.103132	-0.0661858	FALSE
0.779895	0.00164057	0.785599	0.142357	0.14882	0.210249	0.154524	0.677663	-0.934418	0.087135	0.631075	0.00230066	Q9VZI2	Ack	0.0524569	0.272225	0.0634726	0.155851	0.30421	-0.111212	0.0300705	-0.227586	FALSE
-0.244427	0.28428	-0.0436799	0.19063	-0.335137	0.205945	-0.13439	0.326169	0.378817	0.0290876	0.0907101	0.8802	P04359	RpL32	0.0571995	-0.100993	0.00756123	-0.106458	0.0778983	0.0939259	0.0052669	-0.0993906	FALSE
-0.876772	0.00174337	-0.874169	0.019437	-0.150611	0.160176	-0.148008	0.992652	1.02478	0.0132794	-0.726161	0.00183154	Q9VB02	CROT	0.0245482	-0.361044	0.0061465	-0.359091	0.276154	0.114896	0.230789	0.11685	FALSE
-0.0877062	0.305347	-0.226191	0.0576239	0.0818171	0.0675535	-0.0566678	0.613984	0.144374	0.28646	-0.169523	0.0147243	Q9W0B3	Vta1	0.024402	0.130696	0.0222517	0.0897206	0.939617	0.00235791	0.315404	-0.0386171	FALSE
0.117871	0.410745	0.112112	0.713863	-0.000741348	0.428811	-0.00650099	0.435954	-0.11137	0.236905	0.118613	0.737201	Q0E8H9	Hexo1	0.152315	0.103496	0.340674	-0.044824	0.00993139	-0.216716	0.276541	0.0683962	FALSE
-0.283411	0.297289	-0.617211	0.0268976	0.422931	0.953192	0.0891308	0.193917	0.19428	0.418479	-0.706342	0.0151977	Q9Y171	OXA1L	0.94585	0.00552875	0.967254	-0.00107212	0.979388	-0.00218821	0.459917	-0.00878907	FALSE
-0.0185357	0.269516	0.194216	0.0582184	-0.0418592	0.30147	0.170892	0.0703189	-0.152356	0.269898	0.0233235	0.644569	Q9W3V2	Dmel\CG4557	0.00637195	0.269289	0.0220274	0.275489	0.126156	0.0981269	0.242427	0.104327	FALSE
-0.105059	0.113115	-0.369591	0.0357344	0.23883	0.0613612	-0.0257019	0.388646	0.130761	0.156341	-0.343889	0.0050095	Q9VW14	Q9VW14	0.055576	0.115807	0.570934	-0.0241552	0.000242986	0.268159	0.0774158	0.128197	FALSE
0.123541	0.218404	-0.152749	0.387205	0.613083	0.000427575	0.336792	0.00833565	-0.460334	0.0049784	-0.489541	0.000478346	A0A0B4K6V8	alpha-Est5	0.184382	0.141763	0.215953	0.207537	0.00181294	0.710609	0.00465497	0.776383	FALSE
-0.175634	0.0362312	-0.163474	0.179781	-0.062591	0.39408	-0.0504304	0.588911	0.226065	0.0461815	-0.113043	0.247606	Q9W5D3	Dmel\CG16989	0.775195	-0.0258135	0.753864	-0.0200204	0.194449	0.0908364	0.320932	0.0966296	FALSE
-0.0228707	0.285824	0.0533488	0.902688	0.0588053	0.263272	0.135025	0.297365	-0.112154	0.579948	-0.081676	0.128877	Q9VG79	Dip-C	0.907883	0.00833208	0.10477	0.0623808	0.107563	0.0688646	0.833341	-0.0148158	FALSE
-1.18365	0.00698614	-0.853519	0.0036644	-0.0336814	0.814514	0.296447	0.040108	0.8872	0.0372958	-1.14997	6.75682e-05	E1JGK6	stau	0.000583318	-0.896246	0.00338281	-0.721992	0.0253862	-0.116356	0.70665	0.057898	FALSE
-0.341383	0.000119566	-0.354035	0.126893	-0.063573	0.270457	-0.0762255	0.341236	0.417608	0.0198859	-0.27781	0.178172	Q9W088	Pol31	0.00228524	-0.271629	0.147962	-0.127995	0.709177	0.0191199	0.0696505	0.162754	FALSE
0.74233	0.00117457	0.818023	0.00679801	0.12876	0.181384	0.204453	0.0636522	-0.946783	0.000786964	0.61357	0.0201923	Q9VKV5	holn1	0.00265768	0.470955	0.000488542	0.327698	0.0851721	0.158893	0.667753	0.0156361	FALSE
0.135472	0.117132	0.155998	0.925541	-0.0494197	0.795502	-0.0288936	0.417989	-0.106579	0.818503	0.184892	0.175923	Q9VYB1	Ndc80	0.00456294	-0.188451	0.119297	-0.0814366	0.034357	-0.092219	0.752661	0.0147957	FALSE
-0.136741	0.0572109	-0.0584983	0.458023	0.0441785	0.837781	0.122422	0.369381	0.0143198	0.450769	-0.18092	0.0666041	Q9VYR1	regucalcin	0.895226	-0.0225942	0.662968	0.0868763	0.997637	-0.000461093	0.60617	0.109932	FALSE
-2.2089	0.000459174	-2.06821	0.0102906	-0.0493908	0.883335	0.0913018	0.270128	2.1176	0.010212	-2.15951	0.000527993	A1A708	A1A708	0.00534641	-1.34021	0.00859716	-1.06082	0.650149	0.025004	0.40186	0.304391	FALSE
-0.148085	0.102949	-0.102141	0.48677	0.00407223	0.453902	0.0500161	0.758452	0.0980685	0.682413	-0.152157	0.00726064	Q7KTW5	Dmel\CG9391	0.18997	0.086513	0.250836	0.0431814	0.170857	0.0604073	0.760323	0.0170757	FALSE
-0.289426	0.00826795	-0.23055	0.00311504	-0.0484709	0.432365	0.0104059	0.841436	0.27902	0.00872604	-0.240955	0.00321114	Q9VCB9	Dmel\CG5515	0.0239793	0.0786762	0.567955	0.0155511	0.00622676	0.104796	0.196306	0.041671	FALSE
-0.462195	0.354136	-0.0176241	0.436124	0.16912	0.302035	0.61369	0.0520517	-0.151495	0.560461	-0.631314	0.0166176	Q9VRL0	Cyt-c1	0.441218	0.0333426	0.198005	0.0451937	0.469955	0.0183196	0.522272	0.0301707	FALSE
0.055462	0.408474	0.101844	0.568232	0.0830638	0.346131	0.129446	0.655783	-0.184908	0.289018	-0.0276018	0.91536	C8VV60	CG10616-RA	0.141731	0.113478	0.0683327	0.115755	0.0788661	0.0527216	0.534929	-0.0504443	FALSE
1.77148	0.000158446	1.75664	0.00191043	-0.140478	0.185925	-0.155316	0.241534	-1.61617	0.00397075	1.91196	4.71703e-05	P40427	exd	0.00070931	1.05552	0.000401721	1.15943	0.250027	-0.148614	0.700056	-0.0447012	FALSE
-0.398311	0.0681784	0.201249	0.656117	-0.600588	0.162738	-0.00102818	0.955283	0.399339	0.0572598	0.202277	0.647041	M9PCK8	Cep135	0.458817	0.0823293	0.00665754	0.317925	0.0147347	0.425977	0.0274383	-0.190382	FALSE
-0.329043	0.0394919	-0.364469	0.00648664	0.0655607	0.12947	0.030135	0.681669	0.298908	0.0298539	-0.394604	0.0105948	Q9VIG1	l(2)05287	0.0180203	-0.321254	0.0205164	-0.335329	0.0230069	-0.183287	0.203586	0.169212	FALSE
-0.286439	0.160365	-0.40243	0.0667752	-0.0765508	0.460048	-0.192541	0.423344	0.47898	0.0199957	-0.209889	0.35741	X2JE06	RpL24	0.375415	-0.0294262	0.0387398	-0.0376414	0.276106	-0.0327783	0.0934693	-0.0409935	FALSE
2.73648	0.00124992	3.06138	0.000674031	0.0362589	0.682334	0.361153	0.480524	-3.09764	0.00162286	2.70022	0.000276377	Q9BIR7	Hsp70Bc		0		0		0		0	FALSE
1.79546	4.06801e-05	1.7855	0.00124634	0.0566877	0.260003	0.0467236	0.634591	-1.84218	0.00125601	1.73877	2.70784e-06	Q9V9J3	Src42A	0.000394188	1.01237	0.00151361	1.2053	0.106766	0.162588	0.861867	0.0303378	FALSE
0.0336155	0.617104	-0.0536666	0.984486	0.110513	0.76661	0.0232309	0.659866	-0.0568464	0.793915	-0.0768975	0.217852	Q86BK8	Rab14	0.0356895	0.238601	0.263964	0.0499422	0.0553765	-0.0807752	0.249879	-0.107883	FALSE
-0.254361	0.0230305	-0.34355	0.0235541	0.0461685	0.221737	-0.0430207	0.859781	0.297381	0.0372553	-0.300529	0.0130539	Q9V429	Trx-2	0.109131	-0.1059	0.293177	-0.0649295	0.384443	0.0405879	0.256907	0.0815588	FALSE
0.143997	0.040161	0.115078	0.448404	-0.103989	0.289346	-0.132907	0.135225	-0.0110897	0.725666	0.247985	0.0899085	O46043	Parg	0.237887	0.107285	0.0501503	0.201534	0.41828	0.0882758	0.891179	0.00597385	FALSE
-0.255642	0.000872632	-0.133985	0.325764	-0.0110359	0.675998	0.110621	0.0936309	0.145021	0.399568	-0.244606	0.00524691	Q9VPR3	Dmel\CG2794	0.446589	-0.0458522	0.649576	0.0365217	0.252687	-0.0606607	0.800125	0.0217133	FALSE
1.91844	0.000641964	1.95769	0.00157164	-0.0409254	0.842026	-0.00168374	0.947478	-1.91676	0.00214053	1.95937	0.000384217	P23257	gammaTub23C	0.000109954	0.920004	8.19627e-05	1.00117	0.669102	-0.0244659	0.450359	0.0566982	FALSE
-0.966184	0.000285356	-0.888126	0.0138596	-0.00811287	0.842126	0.0699457	0.418841	0.896239	0.0131627	-0.958071	0.000252049	Q7KT91	Q7KT91	0.00110567	-0.397072	0.00128851	-0.389197	0.802464	-0.0115758	0.946625	-0.00370122	FALSE
-0.31106	0.0220715	-0.220679	0.152491	0.197321	0.287814	0.287702	0.0507273	0.0233577	0.598042	-0.508381	0.00547451	Q9VBI3	Vps2	0.0245708	-0.123796	0.144372	-0.0910569	0.712444	-0.0174991	0.303562	0.0502381	FALSE
-0.172771	0.157719	-0.18022	0.0600655	0.155474	0.112814	0.148025	0.139407	0.0247459	0.863625	-0.328245	0.00958933	Q9NG60	eIF2D	0.632145	0.0474409	0.550653	-0.0292031	0.545419	0.0525443	0.113101	-0.129188	FALSE
0.415039	0.000726373	0.221131	0.148376	-0.0209267	0.485168	-0.214835	0.126388	-0.200204	0.210927	0.435966	0.00511078	Q9U6Y9	csul	0.000191493	0.343185	0.010562	0.163006	0.45654	0.028525	0.00167996	-0.208704	FALSE
-0.214554	0.021611	-0.360135	0.118141	-0.137581	0.152027	-0.283162	0.0354032	0.497716	0.000516864	-0.0769729	0.830863	Q9VQR9	Dmel\CG17593	0.00692932	-0.095766	0.543359	-0.0216432	0.0474459	-0.0756722	0.956093	-0.00154937	FALSE
0.238865	0.0603421	0.0309997	0.751318	-0.00329959	0.524191	-0.211164	0.0893605	-0.0277001	0.451521	0.242164	0.0389651	A1ZAT5	Tes	0.0282149	0.134852	0.61398	0.0279053	0.30846	-0.0568387	0.30773	-0.0501084	FALSE
0.708859	0.00255784	0.657712	0.0133789	0.0701968	0.807822	0.0190505	0.594969	-0.727909	0.0174297	0.638662	0.000159885	A0A0B7P9G0	uex	0.0151574	0.693344	0.0147215	0.604939	0.42965	-0.0790678	0.462094	-0.167473	FALSE
-0.372506	0.000481245	-0.494722	0.0742719	0.0402564	0.629083	-0.0819596	0.108352	0.454466	0.00066463	-0.412763	0.126368	Q7KY04	Rab4	0.0125857	-0.322802	0.000980935	-0.315475	0.526231	0.0496708	0.252163	0.0569973	FALSE
0.00229331	0.397182	0.190546	0.00181238	-0.0884804	0.928245	0.099772	0.00627312	-0.102065	0.112351	0.0907737	0.0164327	Q5LJZ2	Set1	0.00112466	0.510016	0.0184805	0.333387	0.435766	-0.0807124	0.00709864	-0.257342	FALSE
-0.118812	0.217178	-0.0839439	0.563883	-0.213295	0.36634	-0.178428	0.365416	0.297239	0.111474	0.0944836	0.986204	O77434	Sec22	0.000194269	0.288348	0.060362	0.188498	0.317634	0.0341035	0.12719	-0.133954	FALSE
-0.355077	0.00936547	-0.295484	0.00834665	-0.0233884	0.830475	0.0362042	0.610498	0.318873	0.0165266	-0.331689	0.00140316	O76912	Dmel\CG2701	0.0164628	-0.100828	0.230945	-0.0589388	0.170996	0.0689173	0.357295	-0.0270282	FALSE
-0.991725	1.77922e-05	-1.42065	0.00423183	0.160564	0.0186036	-0.268364	0.740432	1.26009	0.00677716	-1.15229	3.16739e-05	Q9VTZ5	Tsf2	0.000142026	-1.20847	0.000172079	-1.18768	0.784976	-0.0269606	0.581963	0.0477561	FALSE
-0.257084	0.328518	-0.47791	0.263167	-0.0484902	0.524658	-0.269316	0.0831017	0.5264	0.0575917	-0.208594	0.974541	A0A0B4K6D2	p23	0.857391	-0.0068001	0.871004	0.00738012	0.812347	0.00828547	0.64264	0.0224657	FALSE
0.0246508	0.695144	0.0931776	0.485855	0.159141	0.22993	0.227667	0.252283	-0.252318	0.225123	-0.13449	0.299459	Q9W299	Dmel\CG11474	0.0943209	0.136695	0.00825081	0.276398	0.420518	-0.0362362	0.235901	0.103467	FALSE
-0.668261	0.0026594	-0.426255	0.0153782	0.00195596	0.416229	0.243962	0.197988	0.424299	0.0112885	-0.670217	0.00453079	Q7JXF5	Nup62	0.0202912	-0.13718	0.0379041	-0.116056	0.109674	0.0530906	0.182817	0.0742143	FALSE
-0.264984	0.00780423	-0.455216	0.00683344	-0.00685451	0.697032	-0.197086	0.0509702	0.46207	0.00618626	-0.25813	0.00809518	O61443	p38b	0.118285	-0.0645184	0.24084	-0.0482385	0.545462	-0.0284739	0.0954711	0.0447537	FALSE
1.89847	6.7026e-05	2.19319	0.00380502	-0.271015	0.336912	0.0237044	0.634382	-1.92217	0.000282621	2.16948	0.00285449	P54367	CkIalpha	1.09354e-05	1.60492	2.31607e-05	1.69137	0.398034	-0.0808286	0.902104	0.0056179	FALSE
0.0232937	0.832081	0.107734	0.846369	-0.0509931	0.933811	0.0334476	0.417681	-0.0567413	0.812932	0.0742869	0.994689	Q9VAY7	Q9VAY7	0.46536	-0.0416054	0.382403	0.0544053	0.0859496	0.134651	0.00805305	0.230662	FALSE
0.106791	0.354168	0.147216	0.890402	-0.13102	0.369481	-0.090596	0.292205	-0.0161955	0.497434	0.237812	0.121934	Q9Y149	MED15	0.00718843	0.214489	0.00523486	0.201275	0.345343	-0.0405972	0.259665	-0.0538118	FALSE
0.220005	0.0212467	0.0554348	0.190473	-0.0454314	0.268047	-0.210001	0.0552243	-0.0100034	0.658078	0.265436	0.0053637	Q9VC87	Dmel\CG18528	0.432677	0.049747	0.336242	0.0598447	0.420761	0.0641347	0.185116	-0.054037	FALSE
0.0210276	0.23302	0.119939	0.400998	-0.248754	0.0205729	-0.149843	0.0573188	0.128815	0.0980009	0.269782	0.0144408	Q9VQI5	Ifrd1	0.00367032	0.162376	0.109864	0.0719391	0.629587	0.012747	0.0481891	-0.103184	FALSE
-0.973179	8.07496e-05	-1.12377	0.000647465	0.139323	0.0628036	-0.0112727	0.982075	0.984452	0.00141589	-1.1125	8.41357e-06	Q9W554	Gcna	0.140109	-0.328973	0.0523261	-0.38486	0.602864	0.0334936	0.70531	-0.0893811	FALSE
0.405081	0.0523211	0.235363	0.191576	0.0295066	0.550884	-0.140212	0.348569	-0.26487	0.115025	0.375575	0.0719402	A0A0B4KF34	CG12167	0.0215568	0.287491	0.0776636	0.201069	0.372004	0.0670562	0.847946	-0.0193659	FALSE
-0.145273	0.341206	-0.438923	0.0236875	0.0774595	0.759999	-0.216191	0.0543799	0.361463	0.0154975	-0.222732	0.282333	M9PGI3	PpV	0.508506	-0.0395658	0.200285	-0.0364458	0.237998	-0.0605765	0.228115	-0.0574565	FALSE
0.00449666	0.590551	-0.0035327	0.73496	0.0200005	0.604454	0.0119712	0.732918	-0.0164678	0.945971	-0.0155039	0.99693	Q7K209	Dera	0.0592179	0.0780989	0.0441974	0.0603544	0.240809	0.0259012	0.234229	-0.0436458	FALSE
0.313999	0.00686735	0.216738	0.653707	0.165074	0.00450379	0.0678131	0.916569	-0.381813	0.159448	0.148925	0.212069	Q9VFE9	Dph2	0.65775	0.0368732	0.0646667	-0.0552434	0.188264	-0.122177	0.244919	0.0300606	FALSE
-0.0857311	0.113219	-0.154233	0.0259729	0.00852378	0.824158	-0.0599783	0.327744	0.145709	0.0874706	-0.0942549	0.000318093	Q9VQI7	Prx6005	0.657864	0.0129952	0.305071	0.0175568	0.0834236	-0.0402588	0.154959	0.0448204	FALSE
0.619661	0.0059768	0.644307	0.0542192	-0.0394592	0.473022	-0.0148136	0.233791	-0.604848	0.0992913	0.659121	0.00219107	A0A0B4KHT3	Lrrk	0.000722701	0.426825	0.00284647	0.50465	0.397667	-0.0747314	0.945598	0.00309326	FALSE
0.303049	0.0889653	0.0724809	0.550386	-0.0669348	0.518276	-0.297503	0.135659	-0.00554608	0.393825	0.369984	0.058807	M9PCP3	mdcds_8484	0.400597	0.0671116	0.032226	0.139808	0.430649	0.0549228	0.763705	0.0177735	FALSE
-0.155555	0.260565	-0.467775	0.0143345	0.31293	0.0197767	0.000709845	0.946564	0.154845	0.220549	-0.468485	0.0174837	Q95RF6	Tom20	0.206075	-0.0986744	0.726994	-0.0157429	0.0637205	0.139474	0.363282	-0.0565423	FALSE
-0.252962	0.0101504	-0.290616	0.579639	0.0418406	0.383289	0.00418655	0.488296	0.248776	0.748627	-0.294803	0.00217591	Q95U34	Galk	0.340135	-0.0750664	0.54241	-0.0547747	0.276065	0.102383	0.157719	0.122674	FALSE
-1.18715	0.000237285	-0.84269	6.24922e-06	-0.00298082	0.602824	0.341483	0.0187181	0.845671	0.000215649	-1.18417	7.77972e-05	Q9VCP1	Q9VCP1	0.0081181	-0.573587	0.00287963	-0.5832	0.20165	0.0219463	0.93716	0.0123328	FALSE
-0.137166	0.292059	-0.117399	0.301802	-0.03036	0.977498	-0.0105931	0.737775	0.147759	0.376734	-0.106806	0.239033	Q9VVU5	CSN1b	0.844023	0.0264349	0.0579785	0.158658	0.757374	0.0374524	0.310713	0.0947711	FALSE
-0.588992	0.00468941	-0.465625	0.0164645	0.2877	0.171045	0.411067	0.0128118	0.177925	0.0918909	-0.876692	0.00178284	Q9VUQ7	Dmel\CG7739	0.00214973	-0.286707	0.00185887	-0.327442	0.0326013	0.122863	0.154774	0.0821282	FALSE
2.09022	5.94043e-05	1.77037	0.00626197	0.303998	0.263143	-0.0158485	0.494768	-2.07437	0.00448508	1.78622	4.46606e-05	E1JHM1	CdGAPr	0.000338711	1.30635	1.61651e-05	1.38744	0.408879	-0.116291	0.155699	-0.035204	FALSE
-0.307957	0.000856006	-0.237543	0.0487713	-0.19899	0.0834703	-0.128576	0.132734	0.436533	0.00742859	-0.108967	0.120232	Q9W4U2	BcDNA:RH09070	0.955398	-0.00190826	0.317028	-0.0342546	0.881153	-0.00575832	0.345973	-0.026588	FALSE
0.922612	0.00118261	1.026	0.0274402	0.388256	0.108499	0.491648	0.27107	-1.41426	0.00726742	0.534356	0.0156048	Q9V333	Kdm4A	6.07459e-05	1.10403	0.000147503	1.26526	0.00698801	-0.383407	0.00238762	0.544638	FALSE
-0.31033	0.0256181	-0.225454	0.0515946	-0.0692538	0.292849	0.0156225	0.692451	0.294707	0.00537389	-0.241076	0.134302	Q9VTS3	Grip163	0.0273602	-0.10657	0.0237915	-0.111575	0.0191117	-0.122547	0.0139329	-0.127551	FALSE
0.854806	0.00348347	0.728391	0.0273618	-0.144489	0.166263	-0.270904	0.109869	-0.583902	0.115265	0.999295	0.000893308	Q9VKJ1	Q9VKJ1	0.00951369	0.541055	0.0094822	0.31688	0.427751	0.0977931	0.169756	-0.126382	FALSE
-0.392323	0.000498766	-0.379749	0.00105106	-0.0506564	0.109974	-0.0380821	0.213735	0.430405	0.00120574	-0.341667	5.30317e-05	Q9VVC8	Dmel\CG6664	0.164296	-0.138405	0.136597	-0.104573	0.39917	0.0477466	0.877921	-0.013914	FALSE
-0.33449	0.0600527	-0.315586	0.216101	-0.0965009	0.214927	-0.0775966	0.599891	0.412086	0.0358826	-0.237989	0.403649	P46222	RpL11	0.0884011	-0.0813048	0.115095	-0.066664	0.670379	-0.017062	0.94356	-0.00242114	FALSE
1.30796	0.000225724	1.19214	0.00223882	0.0977023	0.413219	-0.0181184	0.350931	-1.28984	0.00317037	1.21025	2.53618e-06	P08646	Ras85D	0.00354471	0.878128	0.00889731	0.853528	0.267965	0.0909483	0.77602	0.066348	FALSE
-0.225132	0.166716	-0.169899	0.184058	-0.110221	0.299589	-0.0549891	0.982411	0.280121	0.0571141	-0.11491	0.453255	Q9VT75	vnc	0.567634	-0.0274392	0.83338	0.0135071	0.292907	-0.0501341	0.889442	-0.00918772	FALSE
1.92499	0.000883732	2.47915	0.00928942	-0.249214	0.050634	0.304948	0.880482	-2.22994	0.0133697	2.17421	0.000686938	Q9VXE5	mbt	1.65257e-05	1.86204	0.000233725	1.95192	0.894392	0.0220894	0.418668	0.0677886	FALSE
0.346953	0.00850826	0.252206	0.0815529	0.200466	0.129769	0.105719	0.255803	-0.452671	0.0122313	0.146487	0.174307	Q9VZL5	Ccz1	0.0177091	0.1998	0.00786635	0.31871	0.0218067	0.198539	0.00692162	0.317449	FALSE
-0.0994736	0.26731	-0.012562	0.388463	0.073541	0.206832	0.160453	0.505104	-0.060979	0.808	-0.173015	0.134743	Q9VGK3	Dmel\CG14715	0.0636883	0.0622233	0.0897716	0.0748588	0.68292	0.0145332	0.341214	0.0271687	FALSE
[truncated: 4,006 more rows]

## Sheet: Dataset EV6 Legend
Dataset EV6. Muskelin knockdown 0-1hour and 3-4hour embryo whole proteome mass spectrometry combined with RanBPM knockdown 0-1hour and 4-5hour whole proteome mass spectrometry. Muskelin knockdown and RanBPM knockdown mass spectrometry datasets were acquired independently. Only proteins which were detected in both datasets were included. Fold changes and p-values were calculated from three indepen…
