# Supplementary material for: Muskelin is a substrate adaptor of the highly regulated Drosophila embryonic CTLH E3 ligase
Source: EMBO Rep. 2025 Feb 20;26(6):1647–69. doi: 10.1038/s44319-025-00397-6 (PMC11933467; doi:10.1038/s44319-025-00397-6)
Supplement: Supplementary file 7 — Dataset EV7 [file 44319_2025_397_MOESM7_ESM.xlsx]

## Sheet: Dataset EV7
Dataset EV7. Oligonucleotides used in this study.
Name	Sequence
Musk1_RNAi_T7_fwd	TAATACGACTCACTATAGGGGTTTTGCAGGGCGACTTTG
Musk1_RNAi_T7_rev	TAATACGACTCACTATAGGGCCCCGAATATTCTGGTTCTATCG
Musk2_RNAi_T7_fwd	TAATACGACTCACTATAGGACATGAATATTTTGGGCGCTAGCA
Musk2_RNAi_T7_rev	TAATACGACTCACTATAGGGAGGAGGAGCTCGGACTAGA
mCherry_T7_RNAi_fwd	TAATACGACTCACTATAGgagggccgcccctac
mCherry_T7_RNAi_rev	TAATACGACTCACTATAGgtagtcctcgttgtggg
RanBPM1_RNAi_T7_fwd	TAATACGACTCACTATAGGGGAGCTGCATCACATAGAGGG
RanBPM1_RNAi_T7_rev	TAATACGACTCACTATAGGTGCCGTTGTTGCTGTAGAAGT
RanBPM2_RNAi_T7_fwd	TAATACGACTCACTATAGGACCTCTGGTTCGCATTGAAGT
RanBPM2_RNAi_T7_rev	TAATACGACTCACTATAGGCCTTCTCCAGCTGCTGGC
Me31b1_RNAi_T7_fwd	TAATACGACTCACTATAGGGAGCGCCCTTCG
Me31b1_RNAi_T7_rev	TAATACGACTCACTATAGGAATGTTGCGGAAAATAGCAAGATC
Me31b2_RNAi_T7_fwd	TAATACGACTCACTATAGGCGCCAGAAAGTACACTGC
Me31b2_RNAi_T7_rev	TAATACGACTCACTATAGGATAGGCTTTATTTCGGTTCCAAG
Houki_RNAi_fwd_T7	TAATACGACTCACTATAGGGGAGCAGTTTCCCTTCAAGCAGG
Houki_RNAi_rev_T7	TAATACGACTCACTATAGGGGAGTCCTCGCTCTGCTCG
Kaz_RNAi_fwd_T7	TAATACGACTCACTATAGGCCAACCTGGACATTTTTCAGACGTCG
Kaz_RNAi_rev_T7	TAATACGACTCACTATAGGAGTATGGCAACTTGAGAGCGATGCGGT
Sou_RNAi_fwd_T7	TAATACGACTCACTATAGGCGCGATCTGCACGGCTCCATTTC
Sou_RNAi_rev_T7	TAATACGACTCACTATAGGGTCCACTGGGCAGATATATAAAGCTG
Musk_qPCR_fwd1	GAGCCCCCATCCAAGATTAT
Musk_qPCR_rev1	TTTTAGCCGGGGTTTCAGTA
Act5C_qPCR_rev	CAGGATGGGATGGTCTTGA
Act5C_qPCR_fwd	ATACGCTGGAACCACACAAC
Musk_555_fwd	cccggatcggggtacCATGTCCTCCTCCTCGA
pOR_555_rev	Ggtaccccgatccggggtctctggatt
3XCFlag_Musk_rev	gccctctagactcgaGTTActtgtcatcgtcatccttgtaatcgatgtcatgatctttataatcaccgtcatggtctttgtagtcCATGACCACAAAGTC
pOR_555_fwd	TAACtcgagtctagagggcccgcggttcgaagg
CG7611_fwd	ggatcggggtacCATGCAGAGCACCAGT
