# Supplementary material for: Muskelin is a substrate adaptor of the highly regulated Drosophila embryonic CTLH E3 ligase
Source: EMBO Rep. 2025 Feb 20;26(6):1647–69. doi: 10.1038/s44319-025-00397-6 (PMC11933467; doi:10.1038/s44319-025-00397-6)
Supplement: Supplementary file 9 — Source data Fig. 1 [file 44319_2025_397_MOESM9_ESM.zip]

Archive with 156 entries (147 files):
- Figure 1/
- __MACOSX/._Figure 1
- Figure 1/.DS_Store
- __MACOSX/Figure 1/._.DS_Store
- Figure 1/1B/
- __MACOSX/Figure 1/._1B
- Figure 1/1E/
- __MACOSX/Figure 1/._1E
- Figure 1/1D/
- __MACOSX/Figure 1/._1D
- Figure 1/1C/
- __MACOSX/Figure 1/._1C
- Figure 1/1B/western muskelin.tif
- __MACOSX/Figure 1/1B/._western muskelin.tif
- Figure 1/1B/western gfp.tif
- __MACOSX/Figure 1/1B/._western gfp.tif
- Figure 1/1B/western actin.tif
- __MACOSX/Figure 1/1B/._western actin.tif
- Figure 1/1B/eps files/
- __MACOSX/Figure 1/1B/._eps files
- Figure 1/1B/western me31b.tif
- __MACOSX/Figure 1/1B/._western me31b.tif
- Figure 1/1E/western muskelin kdokd.tif
- __MACOSX/Figure 1/1E/._western muskelin kdokd.tif
- Figure 1/1E/western kdo kdokd.tif
- __MACOSX/Figure 1/1E/._western kdo kdokd.tif
- Figure 1/1E/western gfp kdokd.tif
- __MACOSX/Figure 1/1E/._western gfp kdokd.tif
- Figure 1/1E/western actin mcherrykd.tif
- __MACOSX/Figure 1/1E/._western actin mcherrykd.tif
- Figure 1/1E/western muskelin mcherrykd.tif
- __MACOSX/Figure 1/1E/._western muskelin mcherrykd.tif
- Figure 1/1E/western gfp mcherrykd.tif
- __MACOSX/Figure 1/1E/._western gfp mcherrykd.tif
- Figure 1/1E/eps files/
- __MACOSX/Figure 1/1E/._eps files
- Figure 1/1E/western kdo mcherrykd.tif
- __MACOSX/Figure 1/1E/._western kdo mcherrykd.tif
- Figure 1/1E/western actin kdokd.tif
- __MACOSX/Figure 1/1E/._western actin kdokd.tif
- Figure 1/1D/western ubiquitin IP.tif
- __MACOSX/Figure 1/1D/._western ubiquitin IP.tif
- Figure 1/1D/western muskelin.tif
- __MACOSX/Figure 1/1D/._western muskelin.tif
- Figure 1/1D/western gfp.tif
- __MACOSX/Figure 1/1D/._western gfp.tif
- Figure 1/1D/western actin.tif
- __MACOSX/Figure 1/1D/._western actin.tif
- Figure 1/1D/eps files/
- __MACOSX/Figure 1/1D/._eps files
- Figure 1/1D/western kdo.tif
- __MACOSX/Figure 1/1D/._western kdo.tif
- Figure 1/1D/western ubiquitin input.tif
- __MACOSX/Figure 1/1D/._western ubiquitin input.tif
- Figure 1/1C/western kaz.tif
- __MACOSX/Figure 1/1C/._western kaz.tif
- Figure 1/1C/Fig1C_clarity.pdf
- __MACOSX/Figure 1/1C/._Fig1C_clarity.pdf
- Figure 1/1C/western muskelin.tif
- __MACOSX/Figure 1/1C/._western muskelin.tif
- Figure 1/1C/western actin.tif
- __MACOSX/Figure 1/1C/._western actin.tif
- Figure 1/1C/western me31b-gfp.tif
- __MACOSX/Figure 1/1C/._western me31b-gfp.tif
- Figure 1/1C/western hou.tif
- __MACOSX/Figure 1/1C/._western hou.tif
- Figure 1/1C/eps files/
- __MACOSX/Figure 1/1C/._eps files
- Figure 1/1C/western ranbpm.tif
- __MACOSX/Figure 1/1C/._western ranbpm.tif
- Figure 1/1C/western kdo.tif
- __MACOSX/Figure 1/1C/._western kdo.tif
- Figure 1/1B/eps files/western-me31b-01.eps
- __MACOSX/Figure 1/1B/eps files/._western-me31b-01.eps
- Figure 1/1B/eps files/western actin-01.eps
- __MACOSX/Figure 1/1B/eps files/._western actin-01.eps
- Figure 1/1B/eps files/western-me31b.eps
- __MACOSX/Figure 1/1B/eps files/._western-me31b.eps
- Figure 1/1B/eps files/western me31b-gfp-01.eps
- __MACOSX/Figure 1/1B/eps files/._western me31b-gfp-01.eps
- Figure 1/1B/eps files/western muskelin-01.eps
- __MACOSX/Figure 1/1B/eps files/._western muskelin-01.eps
- Figure 1/1B/eps files/western muskelin.eps
- __MACOSX/Figure 1/1B/eps files/._western muskelin.eps
- Figure 1/1B/eps files/western me31b-gfp.eps
- __MACOSX/Figure 1/1B/eps files/._western me31b-gfp.eps
- Figure 1/1B/eps files/western actin.eps
- __MACOSX/Figure 1/1B/eps files/._western actin.eps
- Figure 1/1E/eps files/western actin kdokd.eps
- __MACOSX/Figure 1/1E/eps files/._western actin kdokd.eps
- Figure 1/1E/eps files/western actin kdokd-01.eps
- __MACOSX/Figure 1/1E/eps files/._western actin kdokd-01.eps
- Figure 1/1E/eps files/western kdo kdokd-01.eps
- __MACOSX/Figure 1/1E/eps files/._western kdo kdokd-01.eps
- Figure 1/1E/eps files/western gfp mcherrykd-01.eps
- __MACOSX/Figure 1/1E/eps files/._western gfp mcherrykd-01.eps
- Figure 1/1E/eps files/western kdo mcherrykd.eps
- __MACOSX/Figure 1/1E/eps files/._western kdo mcherrykd.eps
- Figure 1/1E/eps files/western kdo kdokd.eps
- __MACOSX/Figure 1/1E/eps files/._western kdo kdokd.eps
- Figure 1/1E/eps files/western actin mcherrykd-01.eps
- __MACOSX/Figure 1/1E/eps files/._western actin mcherrykd-01.eps
- Figure 1/1E/eps files/western gfp kdokd.eps
- __MACOSX/Figure 1/1E/eps files/._western gfp kdokd.eps
- Figure 1/1E/eps files/western muskelin mcherrykd-01.eps
- __MACOSX/Figure 1/1E/eps files/._western muskelin mcherrykd-01.eps
- Figure 1/1E/eps files/western muskelin kdokd.eps
- __MACOSX/Figure 1/1E/eps files/._western muskelin kdokd.eps
- Figure 1/1E/eps files/western muskelin kdokd-01.eps
- __MACOSX/Figure 1/1E/eps files/._western muskelin kdokd-01.eps
- Figure 1/1E/eps files/western actin mcherrykd.eps
- __MACOSX/Figure 1/1E/eps files/._western actin mcherrykd.eps
- Figure 1/1E/eps files/western kdo mcherrykd-01.eps
- __MACOSX/Figure 1/1E/eps files/._western kdo mcherrykd-01.eps
- Figure 1/1E/eps files/western muskelin mcherrykd.eps
- __MACOSX/Figure 1/1E/eps files/._western muskelin mcherrykd.eps
- Figure 1/1E/eps files/western gfp mcherrykd.eps
- __MACOSX/Figure 1/1E/eps files/._western gfp mcherrykd.eps
- Figure 1/1E/eps files/western gfp kdokd-01.eps
- __MACOSX/Figure 1/1E/eps files/._western gfp kdokd-01.eps
- Figure 1/1D/eps files/western kdo.eps
- __MACOSX/Figure 1/1D/eps files/._western kdo.eps
- Figure 1/1D/eps files/western ubiquitin input-01.eps
- __MACOSX/Figure 1/1D/eps files/._western ubiquitin input-01.eps
- Figure 1/1D/eps files/western actin-01.eps
- __MACOSX/Figure 1/1D/eps files/._western actin-01.eps
- Figure 1/1D/eps files/western gfp-01.eps
- __MACOSX/Figure 1/1D/eps files/._western gfp-01.eps
- Figure 1/1D/eps files/western ubiquitin input.eps
- __MACOSX/Figure 1/1D/eps files/._western ubiquitin input.eps
- Figure 1/1D/eps files/western ubiquitin IP-01.eps
- __MACOSX/Figure 1/1D/eps files/._western ubiquitin IP-01.eps
- Figure 1/1D/eps files/western kdo-01.eps
- __MACOSX/Figure 1/1D/eps files/._western kdo-01.eps
- Figure 1/1D/eps files/western muskelin-01.eps
- __MACOSX/Figure 1/1D/eps files/._western muskelin-01.eps
- Figure 1/1D/eps files/western muskelin.eps
- __MACOSX/Figure 1/1D/eps files/._western muskelin.eps
- Figure 1/1D/eps files/western ubiquitin IP.eps
- __MACOSX/Figure 1/1D/eps files/._western ubiquitin IP.eps
- Figure 1/1D/eps files/western gfp.eps
- __MACOSX/Figure 1/1D/eps files/._western gfp.eps
- Figure 1/1D/eps files/western actin.eps
- __MACOSX/Figure 1/1D/eps files/._western actin.eps
- Figure 1/1C/eps files/kdo-2m-01.eps
- __MACOSX/Figure 1/1C/eps files/._kdo-2m-01.eps
- Figure 1/1C/eps files/western actin-01.eps
- __MACOSX/Figure 1/1C/eps files/._western actin-01.eps
- Figure 1/1C/eps files/western ranbpm-01.eps
- __MACOSX/Figure 1/1C/eps files/._western ranbpm-01.eps
- Figure 1/1C/eps files/western muskelin-01.eps
- __MACOSX/Figure 1/1C/eps files/._western muskelin-01.eps
- Figure 1/1C/eps files/hou-30s-01.eps
- __MACOSX/Figure 1/1C/eps files/._hou-30s-01.eps
- Figure 1/1C/eps files/western kaz-01.eps
- __MACOSX/Figure 1/1C/eps files/._western kaz-01.eps
