# Supplementary material for: Muskelin is a substrate adaptor of the highly regulated Drosophila embryonic CTLH E3 ligase
Source: EMBO Rep. 2025 Feb 20;26(6):1647–69. doi: 10.1038/s44319-025-00397-6 (PMC11933467; doi:10.1038/s44319-025-00397-6)
Supplement: Supplementary file 10 — Source data Fig. 2 [file 44319_2025_397_MOESM10_ESM.zip]

Archive with 60 entries (53 files):
- Figure 2/
- __MACOSX/._Figure 2
- Figure 2/.DS_Store
- __MACOSX/Figure 2/._.DS_Store
- Figure 2/A/
- __MACOSX/Figure 2/._A
- Figure 2/C/
- __MACOSX/Figure 2/._C
- Figure 2/D/
- __MACOSX/Figure 2/._D
- Figure 2/E/
- __MACOSX/Figure 2/._E
- Figure 2/B/
- __MACOSX/Figure 2/._B
- Figure 2/A/CTLH_tissue_exp_mRNA.xlsx
- __MACOSX/Figure 2/A/._CTLH_tissue_exp_mRNA.xlsx
- Figure 2/C/MAX_tj594_2C'''.tif
- __MACOSX/Figure 2/C/._MAX_tj594_2C'''.tif
- Figure 2/C/MAX_bam-GFPonly_2C'.tif
- __MACOSX/Figure 2/C/._MAX_bam-GFPonly_2C'.tif
- Figure 2/C/.DS_Store
- __MACOSX/Figure 2/C/._.DS_Store
- Figure 2/C/MAX_fas3-568_musk647_1_GFP_2C''.tif
- __MACOSX/Figure 2/C/._MAX_fas3-568_musk647_1_GFP_2C''.tif
- Figure 2/C/MAX_bam-musk647_2C'.tif
- __MACOSX/Figure 2/C/._MAX_bam-musk647_2C'.tif
- Figure 2/C/MAX_tj594_musk647_GFP_2C'''.tif
- __MACOSX/Figure 2/C/._MAX_tj594_musk647_GFP_2C'''.tif
- Figure 2/C/MAX_tj-GFPonly_2C'''.tif
- __MACOSX/Figure 2/C/._MAX_tj-GFPonly_2C'''.tif
- Figure 2/C/MAX_fas3-musk647_2C''.tif
- __MACOSX/Figure 2/C/._MAX_fas3-musk647_2C''.tif
- Figure 2/C/MAX_tj-musk647_2C'''.tif
- __MACOSX/Figure 2/C/._MAX_tj-musk647_2C'''.tif
- Figure 2/C/MAX_bam568_2C'.tif
- __MACOSX/Figure 2/C/._MAX_bam568_2C'.tif
- Figure 2/C/MAX_fas3-568_2C''.tif
- __MACOSX/Figure 2/C/._MAX_fas3-568_2C''.tif
- Figure 2/C/MAX_bam568_musk647_GFP_2C'.tif
- __MACOSX/Figure 2/C/._MAX_bam568_musk647_GFP_2C'.tif
- Figure 2/C/MAX_fas3-GFPonly_2C''.tif
- __MACOSX/Figure 2/C/._MAX_fas3-GFPonly_2C''.tif
- Figure 2/D/MAX_WT_GFPonly_2D.tif
- __MACOSX/Figure 2/D/._MAX_WT_GFPonly_2D.tif
- Figure 2/D/MAX_WT_Musk_GFP_flat_2D.tif
- __MACOSX/Figure 2/D/._MAX_WT_Musk_GFP_flat_2D.tif
- Figure 2/D/MAX_WT_Muskonly_2D.tif
- __MACOSX/Figure 2/D/._MAX_WT_Muskonly_2D.tif
- Figure 2/E/western muskelin.tif
- __MACOSX/Figure 2/E/._western muskelin.tif
- Figure 2/E/western gfp.tif
- __MACOSX/Figure 2/E/._western gfp.tif
- Figure 2/E/eps files/
- __MACOSX/Figure 2/E/._eps files
- Figure 2/B/CTLH_tissue_exp_corr.xlsx
- __MACOSX/Figure 2/B/._CTLH_tissue_exp_corr.xlsx
- Figure 2/E/eps files/western gfp-01.eps
- __MACOSX/Figure 2/E/eps files/._western gfp-01.eps
- Figure 2/E/eps files/western muskelin-01.eps
- __MACOSX/Figure 2/E/eps files/._western muskelin-01.eps
