# Supplementary material for: Muskelin is a substrate adaptor of the highly regulated Drosophila embryonic CTLH E3 ligase
Source: EMBO Rep. 2025 Feb 20;26(6):1647–69. doi: 10.1038/s44319-025-00397-6 (PMC11933467; doi:10.1038/s44319-025-00397-6)
Supplement: Supplementary file 10 — Source data Fig. 2 [file 44319_2025_397_MOESM10_ESM.zip › Figure 2/A/CTLH_tissue_exp_mRNA.xlsx]

## Sheet: Sheet1
Tissue	RanBPM	Muskelin	Houki	Souji	Kaz	Kondo	ME31B	Cup	Tral	Yippee	CG7611	norm_RanBPM	norm_Musk	norm_Hou	norm_Sou	norm_Kaz	norm_Kdo	norm_ME31B	norm_Cup	norm_Tral	norm_Yippee	norm_CG7611
L3_Wand_imag_disc	39	10	34	18	18	32	155	87	102	10	24	0.357798	0.0671141	0.618182	0.219512	0.375	0.0876712	0.0771912	0.39726	0.082658	0.344828	0.226415
L3_CNS	67	6	45	20	22	63	134	3	157	19	30	0.614679	0.0402685	0.818182	0.243902	0.458333	0.172603	0.0667331	0.0136986	0.127229	0.655172	0.283019
P8_CNS	66	4	27	15	12	72	66	5	71	23	21	0.605505	0.0268456	0.490909	0.182927	0.25	0.19726	0.0328685	0.0228311	0.0575365	0.793103	0.198113
VirF_1d_head	46	4	17	10	12	93	43	2	53	10	17	0.422018	0.0268456	0.309091	0.121951	0.25	0.254795	0.0214143	0.00913242	0.0429498	0.344828	0.160377
mE_mRNA_A_VirF_4d_head	46	3	18	11	10	85	42	3	56	10	16	0.422018	0.0201342	0.327273	0.134146	0.208333	0.232877	0.0209163	0.0136986	0.0453809	0.344828	0.150943
VirF_20d_head	35	4	16	17	14	32	36	2	34	10	23	0.321101	0.0268456	0.290909	0.207317	0.291667	0.0876712	0.0179283	0.00913242	0.0275527	0.344828	0.216981
MateF_1d_head	45	4	19	10	13	112	40	4	56	10	14	0.412844	0.0268456	0.345455	0.121951	0.270833	0.306849	0.0199203	0.0182648	0.0453809	0.344828	0.132075
MateF_4d_head	33	3	14	8	9	71	30	2	44	14	14	0.302752	0.0201342	0.254545	0.097561	0.1875	0.194521	0.0149402	0.00913242	0.0356564	0.482759	0.132075
MateF_20d_head	35	3	12	12	11	44	28	1	36	9	19	0.321101	0.0201342	0.218182	0.146341	0.229167	0.120548	0.0139442	0.00456621	0.0291734	0.310345	0.179245
MateM_1d_head	66	4	22	16	14	86	44	2	68	12	22	0.605505	0.0268456	0.4	0.195122	0.291667	0.235616	0.0219124	0.00913242	0.0551053	0.413793	0.207547
MateM_4d_head	53	5	19	13	16	85	47	2	67	20	15	0.486239	0.033557	0.345455	0.158537	0.333333	0.232877	0.0234064	0.00913242	0.054295	0.689655	0.141509
MateM_20d_head	52	6	22	20	17	52	60	4	75	22	20	0.477064	0.0402685	0.4	0.243902	0.354167	0.142466	0.0298805	0.0182648	0.060778	0.758621	0.188679
L3_Wand_saliv	10	2	16	16	5	20	40	2	9	9	10	0.0917431	0.0134228	0.290909	0.195122	0.104167	0.0547945	0.0199203	0.00913242	0.00729335	0.310345	0.0943396
WPP_saliv	81	6	30	68	17	56	58	3	44	25	106	0.743119	0.0402685	0.545455	0.829268	0.354167	0.153425	0.0288845	0.0136986	0.0356564	0.862069	1
L3_Wand_dig_sys	109	6	55	82	48	194	88	5	43	24	82	1	0.0402685	1	1	1	0.531507	0.0438247	0.0228311	0.034846	0.827586	0.773585
A_1d_dig_sys	29	4	15	18	10	43	65	7	41	12	25	0.266055	0.0268456	0.272727	0.219512	0.208333	0.117808	0.0323705	0.0319635	0.0332253	0.413793	0.235849
A_4d_dig_sys	30	6	13	12	10	65	103	12	86	14	22	0.275229	0.0402685	0.236364	0.146341	0.208333	0.178082	0.0512948	0.0547945	0.0696921	0.482759	0.207547
A_20d_dig_sys	38	5	13	22	9	45	62	8	69	13	32	0.348624	0.033557	0.236364	0.268293	0.1875	0.123288	0.0308765	0.0365297	0.0559157	0.448276	0.301887
L3_Wand_fat	31	4	8	6	7	51	18	2	43	4	12	0.284404	0.0268456	0.145455	0.0731707	0.145833	0.139726	0.00896414	0.00913242	0.034846	0.137931	0.113208
WPP_fat	57	9	21	17	12	134	81	22	76	7	44	0.522936	0.0604027	0.381818	0.207317	0.25	0.367123	0.0403386	0.100457	0.0615883	0.241379	0.415094
P8_fat	41	3	44	29	16	59	49	18	62	29	31	0.376147	0.0201342	0.8	0.353659	0.333333	0.161644	0.0244024	0.0821918	0.0502431	1	0.292453
L3_Wand_carcass	85	6	38	34	24	65	113	4	105	15	33	0.779817	0.0402685	0.690909	0.414634	0.5	0.178082	0.0562749	0.0182648	0.0850891	0.517241	0.311321
A_1d_carcass	42	5	14	9	9	90	51	7	62	8	20	0.385321	0.033557	0.254545	0.109756	0.1875	0.246575	0.0253984	0.0319635	0.0502431	0.275862	0.188679
A_4d_carcass	31	7	16	10	9	79	102	15	106	7	14	0.284404	0.0469799	0.290909	0.121951	0.1875	0.216438	0.0507968	0.0684932	0.0858995	0.241379	0.132075
A_20d_carcass	35	7	15	11	9	59	71	11	74	9	17	0.321101	0.0469799	0.272727	0.134146	0.1875	0.161644	0.0353586	0.0502283	0.0599676	0.310345	0.160377
VirF_4d_ovary	76	149	49	25	35	306	2008	219	1019	19	30	0.697248	1	0.890909	0.304878	0.729167	0.838356	1	1	0.82577	0.655172	0.283019
MateF_4d_ovary	80	101	51	20	28	365	1582	189	1234	18	23	0.733945	0.677852	0.927273	0.243902	0.583333	1	0.787849	0.863014	1	0.62069	0.216981
MateM_4d_testis	11	3	22	15	3	5	46	136	62	3	5	0.100917	0.0201342	0.4	0.182927	0.0625	0.0136986	0.0229084	0.621005	0.0502431	0.103448	0.0471698
MateM_4d_acc_gland	48	3	26	18	10	35	54	47	50	9	11	0.440367	0.0201342	0.472727	0.219512	0.208333	0.0958904	0.0268924	0.214612	0.0405186	0.310345	0.103774
				0.737255
