# Supplementary material for: Muskelin is a substrate adaptor of the highly regulated Drosophila embryonic CTLH E3 ligase
Source: EMBO Rep. 2025 Feb 20;26(6):1647–69. doi: 10.1038/s44319-025-00397-6 (PMC11933467; doi:10.1038/s44319-025-00397-6)
Supplement: Supplementary file 10 — Source data Fig. 2 [file 44319_2025_397_MOESM10_ESM.zip › Figure 2/B/CTLH_tissue_exp_corr.xlsx]

## Sheet: Sheet1
Gene1	Gene2	Spearman_corr	Spearman_pval	Pearson_corr	Pearson_pval
RanBPM	RanBPM	1	2.2e-16	1	2.2e-16
RanBPM	Houki	0.749537	2.877e-06	0.745149	3.534e-06
RanBPM	Souji	0.554966	0.00178	0.693685	3.011e-05
RanBPM	Kaz	0.81006	1.015e-07	0.850041	5.368e-09
RanBPM	Muskelin	0.445306	0.01549	0.362874	0.05303
RanBPM	Kondo	0.593291	0.0006933	0.601188	0.0005625
RanBPM	ME31B	0.435651	0.01817	0.372596	0.04653
RanBPM	Cup			0.151481	0.4328
RanBPM	Tral			0.381344	0.04124
RanBPM	Yippee			0.626258	0.0002789
RanBPM	CG7611			0.663617	8.698e-05
Houki	RanBPM	0.749537	2.877e-06	0.745149	3.534e-06
Houki	Houki	1	2.2e-16	1	2.2e-16
Houki	Souji	0.7077	1.757e-05	0.616616	0.0003678
Houki	Kaz	0.785161	4.566e-07	0.852278	4.443e-09
Houki	Muskelin	0.35343	0.06	0.532661	0.002932
Houki	Kondo	0.300222	0.1136	0.609904	0.0004437
Houki	ME31B	0.554953	0.001781	0.559924	0.001586
Houki	Cup			0.512082	0.004514
Houki	Tral			0.565048	0.001404
Houki	Yippee			0.640772	0.0001806
Houki	CG7611			0.456827	0.01273
Souji	RanBPM	0.554966	0.00178	0.693685	3.011e-05
Souji	Houki	0.7077	1.757e-05	0.616616	0.0003678
Souji	Souji	1	2.2e-16	1	2.2e-16
Souji	Kaz	0.67667	5.57e-05	0.70122	2.262e-05
Souji	Muskelin	0.330315	0.08011	0.0595152	0.7591
Souji	Kondo	-0.0721078	0.7101	0.217941	0.2561
Souji	ME31B	0.542213	0.002378	0.0614702	0.7514
Souji	Cup			0.00259315	0.9893
Souji	Tral			0.0272783	0.8883
Souji	Yippee			0.601351	0.00056
Souji	CG7611			0.908228	1.014e-11
Kaz	RanBPM	0.81006	1.015e-07	0.850041	5.368e-09
Kaz	Houki	0.785161	4.566e-07	0.852278	4.443e-09
Kaz	Souji	0.67667	5.57e-05	0.70122	2.262e-05
Kaz	Kaz	1	2.2e-16	1	2.2e-16
Kaz	Muskelin	0.515127	0.004242	0.521213	0.00374
Kaz	Kondo	0.406613	0.0286	0.681545	4.689e-05
Kaz	ME31B	0.504583	0.005249	0.528249	0.003224
Kaz	Cup			0.347063	0.0651
Kaz	Tral			0.49687	0.006108
Kaz	Yippee			0.600121	0.0005788
Kaz	CG7611			0.557345	0.001685
Muskelin	RanBPM	0.445306	0.01549	0.362874	0.05303
Muskelin	Houki	0.35343	0.06	0.532661	0.002932
Muskelin	Souji	0.330315	0.08011	0.0595152	0.7591
Muskelin	Kaz	0.515127	0.004242	0.521213	0.00374
Muskelin	Muskelin	1	2.2e-16	1	2.2e-16
Muskelin	Kondo	0.420717	0.02305	0.848112	6.303e-09
Muskelin	ME31B	0.82109	4.852e-08	0.995996	2.2e-16
Muskelin	Cup			0.8563	3.139e-09
Muskelin	Tral			0.949775	3.804e-15
Muskelin	Yippee			0.206727	0.2819
Muskelin	CG7611			0.0366727	0.8502
Kondo	RanBPM	0.593291	0.0006933	0.601188	0.0005625
Kondo	Houki	0.300222	0.1136	0.609904	0.0004437
Kondo	Souji	-0.0721078	0.7101	0.217941	0.2561
Kondo	Kaz	0.406613	0.0286	0.681545	4.689e-05
Kondo	Muskelin	0.420717	0.02305	0.848112	6.303e-09
Kondo	Kondo	1	2.2e-16	1	2.2e-16
Kondo	ME31B	0.285644	0.1331	0.861972	1.888e-09
Kondo	Cup			0.656661	0.0001093
Kondo	Tral			0.884595	1.936e-10
Kondo	Yippee			0.296021	0.119
Kondo	CG7611			0.197769	0.3038
ME31B	RanBPM	0.435651	0.01817	0.372596	0.04653
ME31B	Houki	0.554953	0.001781	0.559924	0.001586
ME31B	Souji	0.542213	0.002378	0.0614702	0.7514
ME31B	Kaz	0.504583	0.005249	0.528249	0.003224
ME31B	Muskelin	0.82109	4.852e-08	0.995996	2.2e-16
ME31B	Kondo	0.285644	0.1331	0.861972	1.888e-09
ME31B	ME31B	1	2.2e-16	1	2.2e-16
ME31B	Cup			0.865459	1.365e-09
ME31B	Tral			0.971612	2.2e-16
ME31B	Yippee			0.216845	0.2585
ME31B	CG7611			0.0291442	0.8807
Cup	RanBPM			0.151481	0.4328
Cup	Houki			0.512082	0.004514
Cup	Souji			0.00259315	0.9893
Cup	Kaz			0.347063	0.0651
Cup	Muskelin			0.8563	3.139e-09
Cup	Kondo			0.656661	0.0001093
Cup	ME31B			0.865459	1.365e-09
Cup	Cup			1	2.2e-16
Cup	Tral			0.847836	6.448e-09
Cup	Yippee			0.0107142	0.956
Cup	CG7611			-0.0883729	0.6485
Tral	RanBPM			0.381344	0.04124
Tral	Houki			0.565048	0.001404
Tral	Souji			0.0272783	0.8883
Tral	Kaz			0.49687	0.006108
Tral	Muskelin			0.949775	3.804e-15
Tral	Kondo			0.884595	1.936e-10
Tral	ME31B			0.971612	2.2e-16
Tral	Cup			0.847836	6.448e-09
Tral	Tral			1	2.2e-16
Tral	Yippee			0.21335	0.2665
Tral	CG7611			-0.000426937	0.9982
Yippee	RanBPM			0.626258	0.0002789
Yippee	Houki			0.640772	0.0001806
Yippee	Souji			0.601351	0.00056
Yippee	Kaz			0.600121	0.0005788
Yippee	Muskelin			0.206727	0.2819
Yippee	Kondo			0.296021	0.119
Yippee	ME31B			0.216845	0.2585
Yippee	Cup			0.0107142	0.956
Yippee	Tral			0.21335	0.2665
Yippee	Yippee			1	2.2e-16
Yippee	CG7611			0.552739	0.001874
CG7611	RanBPM			0.663617	8.698e-05
CG7611	Houki			0.456827	0.01273
CG7611	Souji			0.908228	1.014e-11
CG7611	Kaz			0.557345	0.001685
CG7611	Muskelin			0.0366727	0.8502
CG7611	Kondo			0.197769	0.3038
CG7611	ME31B			0.0291442	0.8807
CG7611	Cup			-0.0883729	0.6485
CG7611	Tral			-0.000426937	0.9982
CG7611	Yippee			0.552739	0.001874
CG7611	CG7611			1	2.2e-16
