# Supplementary material for: Muskelin is a substrate adaptor of the highly regulated Drosophila embryonic CTLH E3 ligase
Source: EMBO Rep. 2025 Feb 20;26(6):1647–69. doi: 10.1038/s44319-025-00397-6 (PMC11933467; doi:10.1038/s44319-025-00397-6)
Supplement: Supplementary file 11 — Source data Fig. 3 [file 44319_2025_397_MOESM11_ESM.zip]

Archive with 96 entries (89 files):
- Figure 3/
- __MACOSX/._Figure 3
- Figure 3/A/
- __MACOSX/Figure 3/._A
- Figure 3/C/
- __MACOSX/Figure 3/._C
- Figure 3/B/
- __MACOSX/Figure 3/._B
- Figure 3/A/western kaz.tif
- __MACOSX/Figure 3/A/._western kaz.tif
- Figure 3/A/western muskelin.tif
- __MACOSX/Figure 3/A/._western muskelin.tif
- Figure 3/A/western gfp.tif
- __MACOSX/Figure 3/A/._western gfp.tif
- Figure 3/A/western actin.tif
- __MACOSX/Figure 3/A/._western actin.tif
- Figure 3/A/western hou.tif
- __MACOSX/Figure 3/A/._western hou.tif
- Figure 3/A/eps files/
- __MACOSX/Figure 3/A/._eps files
- Figure 3/A/western ranbpm.tif
- __MACOSX/Figure 3/A/._western ranbpm.tif
- Figure 3/C/western kaz.tif
- __MACOSX/Figure 3/C/._western kaz.tif
- Figure 3/C/western muskelin.tif
- __MACOSX/Figure 3/C/._western muskelin.tif
- Figure 3/C/western gfp.tif
- __MACOSX/Figure 3/C/._western gfp.tif
- Figure 3/C/western hou.tif
- __MACOSX/Figure 3/C/._western hou.tif
- Figure 3/C/eps files/
- __MACOSX/Figure 3/C/._eps files
- Figure 3/C/western ranbpm.tif
- __MACOSX/Figure 3/C/._western ranbpm.tif
- Figure 3/B/western muskelin.tif
- __MACOSX/Figure 3/B/._western muskelin.tif
- Figure 3/B/western gfp.tif
- __MACOSX/Figure 3/B/._western gfp.tif
- Figure 3/B/eps files/
- __MACOSX/Figure 3/B/._eps files
- Figure 3/B/western ranbpm.tif
- __MACOSX/Figure 3/B/._western ranbpm.tif
- Figure 3/A/eps files/western ranbpm.eps
- __MACOSX/Figure 3/A/eps files/._western ranbpm.eps
- Figure 3/A/eps files/western actin-01.eps
- __MACOSX/Figure 3/A/eps files/._western actin-01.eps
- Figure 3/A/eps files/western gfp-01.eps
- __MACOSX/Figure 3/A/eps files/._western gfp-01.eps
- Figure 3/A/eps files/western ranbpm-01.eps
- __MACOSX/Figure 3/A/eps files/._western ranbpm-01.eps
- Figure 3/A/eps files/western hou-01.eps
- __MACOSX/Figure 3/A/eps files/._western hou-01.eps
- Figure 3/A/eps files/western muskelin-01.eps
- __MACOSX/Figure 3/A/eps files/._western muskelin-01.eps
- Figure 3/A/eps files/western muskelin.eps
- __MACOSX/Figure 3/A/eps files/._western muskelin.eps
- Figure 3/A/eps files/western kaz.eps
- __MACOSX/Figure 3/A/eps files/._western kaz.eps
- Figure 3/A/eps files/western hou.eps
- __MACOSX/Figure 3/A/eps files/._western hou.eps
- Figure 3/A/eps files/western kaz-01.eps
- __MACOSX/Figure 3/A/eps files/._western kaz-01.eps
- Figure 3/A/eps files/western actin.eps
- __MACOSX/Figure 3/A/eps files/._western actin.eps
- Figure 3/C/eps files/western ranbpm.eps
- __MACOSX/Figure 3/C/eps files/._western ranbpm.eps
- Figure 3/C/eps files/western gfp-01.eps
- __MACOSX/Figure 3/C/eps files/._western gfp-01.eps
- Figure 3/C/eps files/western ranbpm-01.eps
- __MACOSX/Figure 3/C/eps files/._western ranbpm-01.eps
- Figure 3/C/eps files/western hou-01.eps
- __MACOSX/Figure 3/C/eps files/._western hou-01.eps
- Figure 3/C/eps files/western muskelin-01.eps
- __MACOSX/Figure 3/C/eps files/._western muskelin-01.eps
- Figure 3/C/eps files/western muskelin.eps
- __MACOSX/Figure 3/C/eps files/._western muskelin.eps
- Figure 3/C/eps files/western kaz.eps
- __MACOSX/Figure 3/C/eps files/._western kaz.eps
- Figure 3/C/eps files/western hou.eps
- __MACOSX/Figure 3/C/eps files/._western hou.eps
- Figure 3/C/eps files/western gfp.eps
- __MACOSX/Figure 3/C/eps files/._western gfp.eps
- Figure 3/C/eps files/western kaz-01.eps
- __MACOSX/Figure 3/C/eps files/._western kaz-01.eps
- Figure 3/B/eps files/western ranbpm.eps
- __MACOSX/Figure 3/B/eps files/._western ranbpm.eps
- Figure 3/B/eps files/western gfp-01.eps
- __MACOSX/Figure 3/B/eps files/._western gfp-01.eps
- Figure 3/B/eps files/western ranbpm-01.eps
- __MACOSX/Figure 3/B/eps files/._western ranbpm-01.eps
- Figure 3/B/eps files/western muskelin-01.eps
- __MACOSX/Figure 3/B/eps files/._western muskelin-01.eps
- Figure 3/B/eps files/western muskelin.eps
- __MACOSX/Figure 3/B/eps files/._western muskelin.eps
- Figure 3/B/eps files/western gfp.eps
- __MACOSX/Figure 3/B/eps files/._western gfp.eps
