# Supplementary material for: Muskelin is a substrate adaptor of the highly regulated Drosophila embryonic CTLH E3 ligase
Source: EMBO Rep. 2025 Feb 20;26(6):1647–69. doi: 10.1038/s44319-025-00397-6 (PMC11933467; doi:10.1038/s44319-025-00397-6)
Supplement: Supplementary file 12 — Source data Fig. 4 [file 44319_2025_397_MOESM12_ESM.zip]

Archive with 14 entries (11 files):
- Figure 4/
- __MACOSX/._Figure 4
- Figure 4/F/
- __MACOSX/Figure 4/._F
- Figure 4/F/western muskelin.tif
- __MACOSX/Figure 4/F/._western muskelin.tif
- Figure 4/F/eps files/
- __MACOSX/Figure 4/F/._eps files
- Figure 4/F/western me31b.tif
- __MACOSX/Figure 4/F/._western me31b.tif
- Figure 4/F/eps files/western muskelin-01.eps
- __MACOSX/Figure 4/F/eps files/._western muskelin-01.eps
- Figure 4/F/eps files/western me31b-01.eps
- __MACOSX/Figure 4/F/eps files/._western me31b-01.eps
