# Supplementary material for: Muskelin is a substrate adaptor of the highly regulated Drosophila embryonic CTLH E3 ligase
Source: EMBO Rep. 2025 Feb 20;26(6):1647–69. doi: 10.1038/s44319-025-00397-6 (PMC11933467; doi:10.1038/s44319-025-00397-6)
Supplement: Supplementary file 13 — Source data Fig. 5 [file 44319_2025_397_MOESM13_ESM.zip]

Archive with 26 entries (23 files):
- Figure 5/
- __MACOSX/._Figure 5
- Figure 5/.DS_Store
- __MACOSX/Figure 5/._.DS_Store
- Figure 5/J/
- __MACOSX/Figure 5/._J
- Figure 5/J/western kdo-.tif
- __MACOSX/Figure 5/J/._western kdo-.tif
- Figure 5/J/western pabp.tif
- __MACOSX/Figure 5/J/._western pabp.tif
- Figure 5/J/eps files/
- __MACOSX/Figure 5/J/._eps files
- Figure 5/J/western eif4e.tif
- __MACOSX/Figure 5/J/._western eif4e.tif
- Figure 5/J/eps files/western kdo.eps
- __MACOSX/Figure 5/J/eps files/._western kdo.eps
- Figure 5/J/eps files/western eif4e.eps
- __MACOSX/Figure 5/J/eps files/._western eif4e.eps
- Figure 5/J/eps files/western kdo-01.eps
- __MACOSX/Figure 5/J/eps files/._western kdo-01.eps
- Figure 5/J/eps files/western pabp-01.eps
- __MACOSX/Figure 5/J/eps files/._western pabp-01.eps
- Figure 5/J/eps files/western pabp.eps
- __MACOSX/Figure 5/J/eps files/._western pabp.eps
- Figure 5/J/eps files/western eif4e-01.eps
- __MACOSX/Figure 5/J/eps files/._western eif4e-01.eps
